# Supplementary material for: Experimental Infection of the Biomphalaria glabrata Vector Snail by Schistosoma mansoni Parasites Drives Snail Microbiota Dysbiosis
Source: Microorganisms. 2021 May 18;9(5):1084. doi: 10.3390/microorganisms9051084 (PMC8158356; doi:10.3390/microorganisms9051084)
Supplement: Supplementary file 1 [file microorganisms-09-01084-s001.zip]

Archive with 32 entries (29 files):
- Supp_files Microbiomph/
- Supp_files Microbiomph/.DS_Store
- __MACOSX/
- __MACOSX/Supp_files Microbiomph/
- __MACOSX/Supp_files Microbiomph/._.DS_Store
- Supp_files Microbiomph/Fig.S1_Snail_Microbiota_Water_Microbial_Communities.pptx
- Supp_files Microbiomph/Fig.S2_PCoA_Core_Microbiota.tiff
- __MACOSX/Supp_files Microbiomph/._Fig.S2_PCoA_Core_Microbiota.tiff
- Supp_files Microbiomph/Fig.S3_antimicrobial_immune_response.tif
- __MACOSX/Supp_files Microbiomph/._Fig.S3_antimicrobial_immune_response.tif
- Supp_files Microbiomph/Fig.S4_previous_results.tiff
- __MACOSX/Supp_files Microbiomph/._Fig.S4_previous_results.tiff
- Supp_files Microbiomph/Supp_table_10_Statistical_analysis_dynamic_microbiota_genus.xlsx
- __MACOSX/Supp_files Microbiomph/._Supp_table_10_Statistical_analysis_dynamic_microbiota_genus.xlsx
- Supp_files Microbiomph/Supp_table_1_OTU_composition.xlsx
- __MACOSX/Supp_files Microbiomph/._Supp_table_1_OTU_composition.xlsx
- Supp_files Microbiomph/Supp_table_2_antimicrobial_transcriptome_construction.xlsx
- __MACOSX/Supp_files Microbiomph/._Supp_table_2_antimicrobial_transcriptome_construction.xlsx
- Supp_files Microbiomph/Supp_table_3_alpha_diversity .xlsx
- __MACOSX/Supp_files Microbiomph/._Supp_table_3_alpha_diversity .xlsx
- Supp_files Microbiomph/Supp_table_4_stat_alpha_diversity .xlsx
- __MACOSX/Supp_files Microbiomph/._Supp_table_4_stat_alpha_diversity .xlsx
- Supp_files Microbiomph/Supp_table_5_Core-Microbiota_composition.xlsx
- __MACOSX/Supp_files Microbiomph/._Supp_table_5_Core-Microbiota_composition.xlsx
- Supp_files Microbiomph/Supp_table_6_stat_beta_diversity.xlsx
- __MACOSX/Supp_files Microbiomph/._Supp_table_6_stat_beta_diversity.xlsx
- Supp_files Microbiomph/Supp_table_7_Statistical_analysis_phylum_dynamic.xlsx
- __MACOSX/Supp_files Microbiomph/._Supp_table_7_Statistical_analysis_phylum_dynamic.xlsx
- Supp_files Microbiomph/Supp_table_8_stat_Core_microbiota.xlsx
- __MACOSX/Supp_files Microbiomph/._Supp_table_8_stat_Core_microbiota.xlsx
- Supp_files Microbiomph/Supp_table_9_Core_microbiota_dynamic.xlsx
- __MACOSX/Supp_files Microbiomph/._Supp_table_9_Core_microbiota_dynamic.xlsx
