# Supplementary material for: Experimental Infection of the Biomphalaria glabrata Vector Snail by Schistosoma mansoni Parasites Drives Snail Microbiota Dysbiosis
Source: Microorganisms. 2021 May 18;9(5):1084. doi: 10.3390/microorganisms9051084 (PMC8158356; doi:10.3390/microorganisms9051084)
Supplement: Supplementary file 1 [file microorganisms-09-01084-s001.zip › Supp_files Microbiomph/Supp_table_10_Statistical_analysis_dynamic_microbiota_genus.xlsx]

## Sheet: Feuil1
Supplementary Table S10: Statistical analysis of dynamic of the microbiota genus
Mann-Whitney Analysis. Comparison between Naïve condition and Infected conditions. Statistical significant values were considered for p<0.05 (indicated in yellow), p<0.01 (indicated in red), p<0.001 (indicated in green).
			BB1	BB4	BV1	BV4	BB25	BBB1	BBB4	BBV1	BBV4
		Gemmatimonas	0.0192	0.1357	0.0455	0.0262	0.0823	0.2483	0.2912	0.119	0.1271
		Pseudomonas	0.0008	0.001	0.0023	0.001	0.1867	0.4483	0.0002	0.2912	0.001
		Acinetobacter	0.0004	0.166	0.0003	0.0009	0.0212	0.008	0.0006	0.0004	0.0102
		Aeromonas	0.484	0.1271	0.1271	0.0008	0.1271	0.2483	0.3228	0.484	0.3228
		Vibrio	0.0089	0.0139	0.4325	0.4168	0.0004	0.0018	0.008	0.4483	0.0023
		Citrobacter	0.0089	0.0003	0.1562	0.0418	0.1562	0.0002	0.0287	0.0002	0.0002
		Rhizobium	0.2912	0.0212	0.0003	0.0002	0.0004	0.0192	0.008	0.0495	0.0004
		Strenophomonas	0.1562	0.0064	0.0002	0.4168	0.0035	0.0004	0.0071	0.0071	0.0013
		Klebsiella	0.0314	0.0044	0.0174	0.0951	0.0044	0.3669	0.0344	0.4325	0.1446
		Shingomonas	0.0594	0.001	0.2358	0.352	0.0002	0.0951	0.0018	0.0418	0.0233
