# Supplementary material for: Experimental Infection of the Biomphalaria glabrata Vector Snail by Schistosoma mansoni Parasites Drives Snail Microbiota Dysbiosis
Source: Microorganisms. 2021 May 18;9(5):1084. doi: 10.3390/microorganisms9051084 (PMC8158356; doi:10.3390/microorganisms9051084)
Supplement: Supplementary file 1 [file microorganisms-09-01084-s001.zip › Supp_files Microbiomph/Supp_table_1_OTU_composition.xlsx]

## Sheet: Resume
Supplementary Table S1: List of OTU composition in metabarcoding 16S sequencing
Number of OTUs in each biological replicates. For each OTU, the total affiliation is indicated

## Sheet: OTUs
Kingdom	Phylum	Class	Order	Family	Genus	Species	B0-1	B0-2	B0-3	B0-4	B0-5	B0-6	BB1-1	BB1-2	BB1-3	BB1-4	BB1-5	BB1-6	BB1-7	B25-1	B25-2	B25-3	B25-4	B25-5	B25-6	BB25-1	BB25-2	BB25-3	BB25-4	BB25-5	BB25-6	BB25-7	BB4-1	BB4-2	BB4-3	BB4-4	BB4-5	BB4-6	BB4-7	BBB1-1	BBB1-2	BBB1-3	BBB1-4	BBB1-5	BBB1-6	BBB1-7	BBB4-1	BBB4-2	BBB4-3
Bacteria	Acidobacteria	Blastocatellia	Blastocatellales	Blastocatellaceae (Subgroup 4)	2024-11-01	unknown species	5	0	0	14	0	105	2	8	24	0	3	24	244	2	0	2	45	1	2	0	7	0	0	0	0	0	54	19	154	16	103	5	42	102	36	0	23	5	71	1	52	17	2
Bacteria	Acidobacteria	Blastocatellia	Blastocatellales	Blastocatellaceae (Subgroup 4)	2024-11-01	unknown species	7	6	0	77	0	44	148	0	36	5	15	16	0	0	6	57	6	0	21	2	0	0	0	0	0	0	0	1	12	1	24	0	6	0	0	28	0	20	0	0	0	6	0
Bacteria	Acidobacteria	Blastocatellia	Blastocatellales	Blastocatellaceae (Subgroup 4)	2024-11-01	unknown species	0	0	0	0	0	0	16	0	22	2	8	0	0	0	0	0	0	0	0	0	0	0	0	0	0	0	0	0	1	0	0	0	1	0	0	0	0	51	0	0	0	0	0
Bacteria	Proteobacteria	Gammaproteobacteria	Xanthomonadales	Xanthomonadales Incertae Sedis	Acidibacter	unknown species	37	9	27	12	23	55	29	11	28	20	2	32	17	34	18	32	39	26	25	69	109	93	73	44	19	70	6	1	18	6	41	1	14	18	17	48	229	15	26	101	48	23	0
Bacteria	Proteobacteria	Gammaproteobacteria	Xanthomonadales	Xanthomonadales Incertae Sedis	Acidibacter	unknown species	0	0	0	0	0	0	102	0	44	42	29	0	0	2	17	34	17	14	0	0	7	2	0	434	0	0	0	0	29	0	106	0	4	0	1	0	154	11	0	0	0	101	0
Bacteria	Proteobacteria	Gammaproteobacteria	Xanthomonadales	Xanthomonadales Incertae Sedis	Acidibacter	unknown species	3	0	0	15	0	12	28	0	47	0	0	43	6	1	3	20	0	4	5	0	1	0	0	5	2	1	3	1	1	0	65	0	5	28	4	3	3	14	0	7	0	6	3
Bacteria	Proteobacteria	Gammaproteobacteria	Xanthomonadales	Xanthomonadales Incertae Sedis	Acidibacter	unknown species	0	0	0	0	0	0	53	0	10	7	4	0	0	1	0	53	0	0	0	0	0	0	0	2	0	0	5	0	0	0	89	0	10	0	0	0	32	17	0	0	0	0	0
Bacteria	Proteobacteria	Gammaproteobacteria	Xanthomonadales	Xanthomonadales Incertae Sedis	Acidibacter	unknown species	3	0	0	4	2	10	27	0	10	3	0	0	4	0	0	2	9	0	3	0	0	0	0	5	0	0	1	0	19	11	52	1	10	0	0	0	4	0	0	1	11	1	0
Bacteria	Proteobacteria	Gammaproteobacteria	Xanthomonadales	Xanthomonadales Incertae Sedis	Acidibacter	unknown species	0	0	0	0	0	0	0	0	0	32	0	0	0	2	0	17	0	0	1	0	0	0	0	44	0	0	0	0	0	0	17	0	0	0	0	0	21	2	0	0	0	18	0
Bacteria	Proteobacteria	Gammaproteobacteria	Xanthomonadales	Xanthomonadales Incertae Sedis	Acidibacter	unknown species	1	3	0	0	13	0	37	2	31	0	4	0	0	0	0	0	0	0	0	0	0	0	0	5	0	2	1	0	0	0	1	0	0	3	5	0	0	24	5	0	1	0	0
Bacteria	Proteobacteria	Betaproteobacteria	Burkholderiales	Comamonadaceae	Acidovorax	Multi-affiliation	2	0	1	2	8	2	34	82	41	29	18	69	94	0	5	3	4	11	8	22	28	34	25	64	22	26	871	502	350	393	109	848	373	0	0	0	4	2	0	0	554	580	561
Bacteria	Proteobacteria	Betaproteobacteria	Burkholderiales	Comamonadaceae	Acidovorax	Acidovorax sp.	1	0	2	0	0	12	1	0	0	4	5	0	6	0	0	13	1	24	4	0	0	1	2	0	0	0	3	2	0	2	0	1	0	0	5	0	4	0	0	11	3	15	0
Bacteria	Proteobacteria	Betaproteobacteria	Burkholderiales	Comamonadaceae	Acidovorax	Multi-affiliation	0	0	0	0	1	0	7	0	1	1	6	0	6	0	0	1	1	1	1	1	0	0	0	0	0	0	2	28	7	15	0	85	35	0	0	0	0	1	0	0	14	8	15
Bacteria	Proteobacteria	Betaproteobacteria	Burkholderiales	Comamonadaceae	Acidovorax	unknown species	0	0	0	0	0	0	0	0	1	0	0	0	1	0	0	0	0	0	0	0	0	0	0	0	0	0	0	1	1	0	0	0	0	0	0	0	0	0	0	0	5	21	72
Bacteria	Proteobacteria	Betaproteobacteria	Burkholderiales	Comamonadaceae	Acidovorax	unknown species	0	0	0	0	0	0	0	0	0	0	0	0	0	0	0	0	0	0	0	0	0	0	0	0	0	0	0	3	0	0	0	0	0	0	0	0	0	0	0	0	0	0	0
Bacteria	Proteobacteria	Gammaproteobacteria	Pseudomonadales	Moraxellaceae	Acinetobacter	Multi-affiliation	0	0	1	0	0	1	5	14	3	4	0	19	26	0	0	0	0	1	0	0	0	0	0	0	0	0	5	0	0	0	0	1	5	15	0	8	0	0	0	12	0	10	4
Bacteria	Proteobacteria	Gammaproteobacteria	Pseudomonadales	Moraxellaceae	Acinetobacter	Multi-affiliation	0	0	0	18	0	0	11	53	83	74	6	146	39	0	0	0	0	2	0	50	22	94	17	0	0	3	0	1	0	0	0	0	0	0	1	0	0	0	0	7	0	0	5
Bacteria	Proteobacteria	Gammaproteobacteria	Pseudomonadales	Moraxellaceae	Acinetobacter	Multi-affiliation	0	0	0	0	0	0	0	6	8	3	0	3	39	0	0	0	0	0	0	0	0	0	0	0	0	0	16	0	0	0	0	0	0	588	0	0	0	0	0	0	0	11	2
Bacteria	Proteobacteria	Gammaproteobacteria	Pseudomonadales	Moraxellaceae	Acinetobacter	Multi-affiliation	0	0	0	0	0	0	2	5	0	0	0	2	0	0	0	0	0	0	0	2	4	4	1	0	0	10	0	1	0	0	0	0	0	0	0	0	11	2	0	5	20	9	9
Bacteria	Proteobacteria	Gammaproteobacteria	Pseudomonadales	Moraxellaceae	Acinetobacter	unknown species	0	0	0	0	0	0	0	0	0	0	0	0	0	0	0	0	0	0	0	1	2	0	0	0	0	0	0	0	0	0	0	0	0	0	4	0	0	0	0	0	0	0	1
Bacteria	Proteobacteria	Gammaproteobacteria	Aeromonadales	Aeromonadaceae	Aeromonas	Multi-affiliation	1	0	0	0	15	0	0	0	0	39	12	0	0	5	0	0	0	0	2	0	0	0	0	0	0	0	0	0	0	0	0	0	0	0	0	0	2	0	0	0	4	0	0
Bacteria	Proteobacteria	Gammaproteobacteria	Pasteurellales	Pasteurellaceae	Aggregatibacter	Multi-affiliation	0	0	0	0	0	0	0	0	0	0	0	0	0	0	0	0	0	0	0	0	0	0	0	0	0	0	0	0	0	0	0	0	0	0	0	0	0	0	0	0	0	0	0
Bacteria	Actinobacteria	Actinobacteria	Micrococcales	Microbacteriaceae	Alpinimonas	Multi-affiliation	68	76	74	315	220	92	146	22	45	26	39	38	63	114	137	51	117	117	90	36	138	47	31	252	111	177	2	1	10	17	48	5	10	0	19	8	7	2	24	17	16	33	3
Bacteria	Proteobacteria	Alphaproteobacteria	Sphingomonadales	Erythrobacteraceae	Altererythrobacter	unknown species	2	1	0	0	7	0	11	3	20	14	0	8	9	0	0	0	0	0	0	0	0	0	0	0	0	0	0	0	4	9	4	0	4	0	0	15	9	0	2	0	0	0	0
Bacteria	Proteobacteria	Alphaproteobacteria	Rhizobiales	Phyllobacteriaceae	Aminobacter	unknown species	81	47	53	0	75	99	3	7	0	13	7	6	0	23	81	49	94	123	93	7	99	10	9	42	4	51	4	0	0	0	0	5	6	0	0	0	6	4	0	0	0	1	3
Bacteria	Proteobacteria	Alphaproteobacteria	Rhizobiales	Xanthobacteraceae	Ancylobacter	Multi-affiliation	101	127	130	58	186	206	27	11	1	3	11	0	0	224	158	160	325	253	204	177	1222	113	100	496	506	942	0	0	2	6	0	1	0	9	30	15	16	3	29	10	0	9	5
Bacteria	Proteobacteria	Alphaproteobacteria	Rhizobiales	Xanthobacteraceae	Ancylobacter	Multi-affiliation	4	3	7	0	3	3	1	0	0	2	0	0	0	6	7	1	4	3	8	17	36	7	11	8	3	34	0	0	0	0	0	0	0	0	0	0	0	0	0	0	0	0	0
Bacteria	Proteobacteria	Alphaproteobacteria	Rhizobiales	Xanthobacteraceae	Aquabacter	unknown species	7	7	4	0	30	40	1	0	0	0	10	0	0	23	19	12	47	27	15	0	0	0	3	0	26	0	3	0	0	0	0	2	0	0	0	0	0	0	0	0	0	3	3
Bacteria	Proteobacteria	Betaproteobacteria	Burkholderiales	Comamonadaceae	Aquabacterium	unknown species	93	30	49	53	51	104	68	108	122	191	284	566	118	117	89	194	181	255	175	169	530	161	266	248	33	172	588	142	57	147	15	73	246	31	177	366	67	12	98	108	1047	6027	3345
Bacteria	Proteobacteria	Betaproteobacteria	Burkholderiales	Comamonadaceae	Aquabacterium	Multi-affiliation	1	0	0	0	0	0	5	28	51	37	0	77	57	1	0	0	0	0	0	4	0	1	0	2	0	0	0	0	0	0	0	0	0	0	0	1	0	0	0	0	0	33	7
Bacteria	Proteobacteria	Betaproteobacteria	Burkholderiales	Comamonadaceae	Aquabacterium	Multi-affiliation	0	0	0	0	0	0	0	1	0	0	0	0	0	0	0	0	0	0	0	0	0	0	0	0	0	0	0	1	0	0	0	0	3	0	0	1	0	0	0	0	4	45	80
Bacteria	Proteobacteria	Betaproteobacteria	Burkholderiales	Comamonadaceae	Aquabacterium	unknown species	0	2	0	0	0	1	2	0	2	2	2	1	0	2	0	3	0	0	2	0	4	1	1	2	0	0	0	2	0	0	0	0	0	0	0	1	0	0	0	0	1	18	14
Bacteria	Proteobacteria	Alphaproteobacteria	Caulobacterales	Caulobacteraceae	Asticcacaulis	Multi-affiliation	13	2	0	0	4	11	24	5	8	5	2	0	86	5	19	12	14	43	5	0	2	0	0	0	0	1	2	0	2	19	21	2	0	0	1	26	25	8	16	18	0	18	1
Bacteria	Proteobacteria	Alphaproteobacteria	Caulobacterales	Caulobacteraceae	Asticcacaulis	unknown species	1	0	0	13	0	0	67	0	0	0	0	0	0	1	0	21	20	5	6	0	1	0	0	0	0	0	0	0	0	0	0	2	0	0	0	0	0	5	0	0	0	0	0
Bacteria	Proteobacteria	Betaproteobacteria	Burkholderiales	Comamonadaceae	Azohydromonas	unknown species	779	163	649	0	234	181	3	0	2	11	5	0	0	61	32	153	74	173	147	1	12	0	2	0	0	0	1	2	0	0	0	3	1	2	0	0	0	0	0	0	0	0	0
Bacteria	Proteobacteria	Betaproteobacteria	Rhodocyclales	Rhodocyclaceae	Azonexus	Multi-affiliation	0	0	0	0	0	0	0	0	0	0	1	0	0	0	0	0	0	0	0	0	0	0	0	0	0	0	0	0	0	0	0	0	0	0	0	0	0	0	0	0	0	0	0
Bacteria	Proteobacteria	Betaproteobacteria	Rhodocyclales	Rhodocyclaceae	Azospira	unknown species	6	4	2	0	0	0	0	0	0	53	0	13	0	0	0	0	0	0	0	0	0	0	0	0	0	0	0	0	0	0	0	0	0	0	4	0	29	1	0	0	0	0	0
Bacteria	Proteobacteria	Deltaproteobacteria	Bdellovibrionales	Bacteriovoracaceae	Bacteriovorax	Bacteriovorax stolpii	16	5	10	3	3	14	2	0	0	14	122	0	0	0	0	7	4	10	5	22	160	38	40	17	29	13	0	0	0	0	0	0	0	0	11	0	0	0	0	0	11	0	17
Bacteria	Proteobacteria	Alphaproteobacteria	Rhizobiales	Rhizobiales Incertae Sedis	Bauldia	unknown species	14	26	28	0	5	17	44	0	0	10	14	25	0	14	2	14	0	6	7	31	11	7	19	63	15	9	0	2	0	0	47	1	8	0	2	0	89	38	10	1	5	31	0
Bacteria	Proteobacteria	Alphaproteobacteria	Rhizobiales	Rhizobiales Incertae Sedis	Bauldia	unknown species	5	7	2	0	1	7	0	3	0	2	0	0	0	4	0	0	8	2	0	6	27	0	1	10	0	16	0	0	0	0	0	0	0	0	0	0	0	0	0	0	0	0	0
Bacteria	Proteobacteria	Deltaproteobacteria	Bdellovibrionales	Bdellovibrionaceae	Bdellovibrio	unknown species	1	9	0	0	4	0	6	0	1	0	0	9	0	0	0	0	0	0	0	0	0	1	0	0	6	0	0	0	0	2	0	1	0	103	15	85	67	16	20	3	31	24	1
Bacteria	Proteobacteria	Deltaproteobacteria	Bdellovibrionales	Bdellovibrionaceae	Bdellovibrio	Bdellovibrio sp.	0	0	0	0	0	0	0	0	0	2	4	0	0	0	0	0	0	0	0	0	0	0	0	0	0	0	0	0	0	4	0	0	0	0	0	0	0	0	0	0	20	22	5
Bacteria	Proteobacteria	Deltaproteobacteria	Bdellovibrionales	Bdellovibrionaceae	Bdellovibrio	unknown species	0	0	1	0	4	38	12	10	5	1	0	4	16	2	15	2	11	1	1	0	0	0	0	0	0	0	15	0	17	0	124	0	15	32	0	52	12	14	5	33	9	34	0
Bacteria	Proteobacteria	Deltaproteobacteria	Bdellovibrionales	Bdellovibrionaceae	Bdellovibrio	unknown species	0	0	0	0	0	0	0	0	0	4	0	0	0	0	0	2	0	0	0	36	74	48	45	68	19	89	0	0	0	0	0	0	0	0	0	0	0	0	0	0	0	0	0
Bacteria	Proteobacteria	Deltaproteobacteria	Bdellovibrionales	Bdellovibrionaceae	Bdellovibrio	unknown species	0	0	0	0	0	0	0	0	4	0	0	12	4	1	0	0	0	0	0	1	7	5	1	0	0	2	12	7	0	4	7	1	4	10	11	69	22	0	5	5	0	19	1
Bacteria	Proteobacteria	Deltaproteobacteria	Bdellovibrionales	Bdellovibrionaceae	Bdellovibrio	unknown species	1	0	0	0	0	23	13	15	0	14	19	0	1	1	0	5	8	8	1	0	0	1	0	0	0	0	15	30	3	31	0	15	38	0	0	0	0	0	0	0	0	0	0
Bacteria	Proteobacteria	Deltaproteobacteria	Bdellovibrionales	Bdellovibrionaceae	Bdellovibrio	unknown species	0	3	0	0	0	0	7	1	0	10	0	16	0	0	9	0	0	0	0	0	6	4	7	1	5	10	0	0	0	3	0	0	0	15	19	90	30	0	12	0	0	0	0
Bacteria	Proteobacteria	Deltaproteobacteria	Bdellovibrionales	Bdellovibrionaceae	Bdellovibrio	unknown species	4	0	0	0	0	6	8	0	10	6	0	7	15	0	0	0	0	0	3	0	0	0	2	0	0	4	21	10	0	8	16	0	0	74	9	0	13	3	3	4	5	7	0
Bacteria	Proteobacteria	Deltaproteobacteria	Bdellovibrionales	Bdellovibrionaceae	Bdellovibrio	unknown species	1	3	3	0	0	5	0	0	0	0	0	0	0	4	0	6	20	14	4	17	17	23	23	7	7	16	0	0	0	0	0	0	0	0	0	0	0	0	0	0	2	0	1
Bacteria	Proteobacteria	Deltaproteobacteria	Bdellovibrionales	Bdellovibrionaceae	Bdellovibrio	unknown species	0	0	0	0	0	0	1	2	12	0	1	3	36	0	0	0	0	0	0	0	0	1	0	13	0	0	2	1	4	4	88	0	3	0	0	0	0	4	0	0	0	0	0
Bacteria	Proteobacteria	Deltaproteobacteria	Bdellovibrionales	Bdellovibrionaceae	Bdellovibrio	unknown species	0	0	0	1	0	0	0	0	0	0	0	0	0	0	0	0	0	0	0	0	0	0	0	0	6	0	20	4	3	0	11	0	0	5	0	0	0	0	0	0	8	40	1
Bacteria	Proteobacteria	Deltaproteobacteria	Bdellovibrionales	Bdellovibrionaceae	Bdellovibrio	unknown species	0	0	0	0	0	0	0	0	0	0	0	0	0	0	0	0	0	0	0	27	29	33	38	7	4	19	0	0	0	0	0	0	0	0	0	0	0	0	0	0	0	0	0
Bacteria	Proteobacteria	Deltaproteobacteria	Bdellovibrionales	Bdellovibrionaceae	Bdellovibrio	unknown species	1	0	0	0	0	4	3	0	4	2	2	0	0	0	0	0	0	2	0	5	3	6	3	1	0	11	4	0	0	2	0	0	0	17	1	0	10	1	0	0	6	0	0
Bacteria	Proteobacteria	Deltaproteobacteria	Bdellovibrionales	Bdellovibrionaceae	Bdellovibrio	unknown species	0	0	0	32	0	0	5	0	0	15	0	13	0	0	0	3	16	1	2	0	0	0	0	0	0	0	0	0	0	0	0	0	0	0	0	0	22	6	0	0	0	0	0
Bacteria	Proteobacteria	Deltaproteobacteria	Bdellovibrionales	Bdellovibrionaceae	Bdellovibrio	unknown species	0	0	0	0	0	0	0	0	0	0	0	0	0	0	0	0	9	0	0	22	4	26	17	24	4	6	0	0	0	0	0	0	0	0	0	0	0	0	0	0	0	0	0
Bacteria	Proteobacteria	Deltaproteobacteria	Bdellovibrionales	Bdellovibrionaceae	Bdellovibrio	unknown species	0	0	0	0	0	0	0	0	0	5	0	0	20	0	0	0	0	0	0	0	0	0	0	0	0	0	2	6	4	0	1	0	0	0	3	0	17	1	1	0	15	1	5
Bacteria	Proteobacteria	Deltaproteobacteria	Bdellovibrionales	Bdellovibrionaceae	Bdellovibrio	unknown species	0	0	0	0	0	0	0	0	0	0	2	0	0	0	0	0	0	0	0	0	0	2	2	0	0	0	8	1	0	0	0	0	0	0	15	1	0	4	3	0	0	0	0
Bacteria	Acidobacteria	Blastocatellia	Blastocatellales	Blastocatellaceae (Subgroup 4)	Blastocatella	unknown species	27	59	4	546	106	613	1271	115	1642	99	172	966	1673	197	81	11	282	63	34	23	107	27	13	179	133	100	270	160	518	156	1273	45	174	1249	232	349	117	616	591	365	38	321	2
Bacteria	Acidobacteria	Blastocatellia	Blastocatellales	Blastocatellaceae (Subgroup 4)	Blastocatella	unknown species	0	0	0	0	0	0	93	0	4	0	8	65	0	0	0	0	0	0	0	0	6	0	0	0	27	0	0	1	0	0	15	0	0	18	5	0	26	18	0	0	0	0	0
Bacteria	Acidobacteria	Blastocatellia	Blastocatellales	Blastocatellaceae (Subgroup 4)	Blastocatella	unknown species	0	0	0	75	0	60	0	0	0	0	0	0	0	15	12	2	21	6	17	0	0	0	1	0	0	0	0	0	0	0	0	0	0	0	7	144	25	14	2	28	5	10	4
Bacteria	Acidobacteria	Blastocatellia	Blastocatellales	Blastocatellaceae (Subgroup 4)	Blastocatella	unknown species	0	0	0	0	0	0	0	0	0	4	0	0	0	0	0	0	0	3	0	0	2	0	0	0	0	0	0	0	0	0	0	0	0	0	28	27	50	27	12	16	0	15	0
Bacteria	Acidobacteria	Blastocatellia	Blastocatellales	Blastocatellaceae (Subgroup 4)	Blastocatella	unknown species	0	0	0	66	0	99	8	0	0	0	0	2	0	16	25	14	22	0	2	0	0	0	0	6	0	0	0	0	0	0	0	0	0	0	0	0	0	4	0	0	0	0	0
Bacteria	Acidobacteria	Blastocatellia	Blastocatellales	Blastocatellaceae (Subgroup 4)	Blastocatella	unknown species	0	2	0	3	1	0	14	2	12	0	2	16	19	2	0	0	2	0	1	1	2	0	1	0	8	3	1	7	8	0	1	2	3	19	3	7	0	6	10	2	0	7	0
Bacteria	Acidobacteria	Blastocatellia	Blastocatellales	Blastocatellaceae (Subgroup 4)	Blastocatella	unknown species	0	0	0	0	0	0	2	0	0	11	0	0	0	0	0	0	0	0	0	0	0	0	0	0	0	0	0	0	0	0	0	0	0	0	0	10	1	4	0	0	0	0	0
Bacteria	Planctomycetes	Planctomycetacia	Planctomycetales	Planctomycetaceae	Blastopirellula	unknown species	3	7	1	1	30	53	2724	802	3239	384	231	630	546	33	64	33	47	46	31	371	707	381	147	1188	399	607	113	73	330	429	1332	113	110	1813	2936	1556	52	2428	1159	2018	596	91	37
Bacteria	Planctomycetes	Planctomycetacia	Planctomycetales	Planctomycetaceae	Blastopirellula	unknown species	0	0	0	0	1	0	21	13	27	4	2	6	5	0	1	1	0	0	0	5	2	8	1	5	0	8	0	1	6	5	4	5	4	18	25	4	0	18	10	3	4	2	0
Bacteria	Planctomycetes	Planctomycetacia	Planctomycetales	Planctomycetaceae	Blastopirellula	unknown species	0	0	0	0	1	2	8	1	4	5	0	2	0	0	0	0	1	0	0	2	1	1	0	2	0	1	0	0	0	0	2	0	1	3	1	2	0	2	3	1	1	0	1
Bacteria	Proteobacteria	Alphaproteobacteria	Rhizobiales	Bradyrhizobiaceae	Bosea	Multi-affiliation	205	101	110	45	10	803	449	528	109	716	649	129	116	309	347	397	435	567	420	159	234	141	124	133	61	278	1042	824	727	616	57	871	877	0	153	193	186	47	434	146	559	651	479
Bacteria	Proteobacteria	Alphaproteobacteria	Rhizobiales	Bradyrhizobiaceae	Bosea	Multi-affiliation	46	25	27	0	13	73	105	99	8	88	96	20	9	75	79	121	84	126	123	47	102	45	27	40	29	103	194	135	78	110	10	148	133	0	13	0	1	12	35	12	63	61	23
Bacteria	Proteobacteria	Alphaproteobacteria	Rhizobiales	Bradyrhizobiaceae	Bosea	Multi-affiliation	3	4	2	0	2	1	5	4	1	14	8	0	2	7	4	2	1	6	6	1	6	1	2	3	2	3	0	21	5	8	1	25	11	0	1	4	0	0	6	0	1	3	3
Bacteria	Proteobacteria	Alphaproteobacteria	Rhizobiales	Bradyrhizobiaceae	Bosea	Bosea sp.	0	0	0	0	0	0	1	9	1	0	0	0	0	0	0	0	0	0	0	4	17	5	6	1	0	17	0	2	0	2	0	0	0	0	14	53	0	11	15	19	6	0	3
Bacteria	Proteobacteria	Alphaproteobacteria	Rhizobiales	Bradyrhizobiaceae	Bosea	Multi-affiliation	2	1	0	0	0	3	2	10	3	10	3	0	3	4	9	3	1	0	5	0	2	0	0	0	0	1	0	6	8	9	0	8	11	0	2	0	1	0	8	0	3	2	0
Bacteria	Proteobacteria	Alphaproteobacteria	Rhizobiales	Bradyrhizobiaceae	Bosea	Multi-affiliation	1	4	0	0	0	1	2	15	1	13	4	0	1	6	6	10	1	2	4	0	2	0	0	1	1	0	0	6	5	5	1	15	5	0	1	2	0	0	3	1	1	0	1
Bacteria	Proteobacteria	Alphaproteobacteria	Rhodobacterales	Rhodobacteraceae	Boseongicola	unknown species	1	9	0	1	25	1	5	8	19	11	3	4	26	12	10	7	4	0	6	4	2	4	4	0	0	0	0	6	5	1	1	4	3	11	5	4	0	3	4	0	2	1	0
Bacteria	Verrucomicrobia	Verrucomicrobiae	Verrucomicrobiales	Verrucomicrobiaceae	Brevifollis	unknown species	0	0	0	0	0	0	0	0	0	0	0	0	0	0	0	0	0	0	0	0	0	0	5	0	0	3	0	1	0	0	0	0	0	0	0	0	0	2	0	0	0	2	0
Bacteria	Proteobacteria	Alphaproteobacteria	Caulobacterales	Caulobacteraceae	Brevundimonas	Multi-affiliation	2	1	0	57	0	13	22	7	3	1	7	6	0	7	5	3	0	28	0	0	1	0	0	0	0	0	0	1	0	0	0	1	1	19	1	0	0	0	0	0	8	69	9
Bacteria	Proteobacteria	Alphaproteobacteria	Caulobacterales	Caulobacteraceae	Brevundimonas	Multi-affiliation	0	0	0	0	0	0	5	9	10	4	0	4	62	0	0	0	0	0	0	2	0	2	0	0	0	0	2	2	0	12	0	6	5	0	0	0	0	0	0	0	0	0	0
Bacteria	Proteobacteria	Alphaproteobacteria	Caulobacterales	Caulobacteraceae	Brevundimonas	Multi-affiliation	0	0	0	0	0	0	36	22	1	4	3	17	49	0	0	0	0	5	0	0	0	0	0	0	0	0	0	0	0	6	0	0	0	0	0	0	0	0	0	1	0	0	0
Bacteria	Acidobacteria	Solibacteres	Solibacterales	Solibacteraceae (Subgroup 3)	Bryobacter	Multi-affiliation	124	77	108	0	53	243	0	8	0	23	19	0	0	217	80	217	127	196	172	623	428	404	434	166	80	282	14	6	0	21	0	4	18	0	8	0	0	0	21	0	0	0	3
Bacteria	Acidobacteria	Solibacteres	Solibacterales	Solibacteraceae (Subgroup 3)	Bryobacter	unknown species	207	471	10	14	1447	31	72	5	90	48	11	107	40	5	6	6	30	14	8	0	2	0	1	4	8	0	22	12	40	10	125	3	9	41	14	0	78	114	0	12	32	69	0
Bacteria	Acidobacteria	Solibacteres	Solibacterales	Solibacteraceae (Subgroup 3)	Bryobacter	unknown species	23	97	1	28	77	108	223	0	115	44	49	33	3	12	30	21	40	37	24	0	5	0	1	327	2	0	31	6	191	17	265	24	58	87	14	0	0	60	6	17	21	24	0
Bacteria	Acidobacteria	Solibacteres	Solibacterales	Solibacteraceae (Subgroup 3)	Bryobacter	unknown species	3	3	0	8	0	11	25	5	4	39	11	3	3	10	0	0	3	0	8	1	0	1	0	0	4	0	20	12	6	1	73	4	4	0	0	0	0	15	0	0	25	16	0
Bacteria	Acidobacteria	Solibacteres	Solibacterales	Solibacteraceae (Subgroup 3)	Bryobacter	unknown species	0	0	0	0	0	28	12	0	10	23	5	0	0	6	4	13	14	0	0	1	15	0	0	55	1	7	7	0	0	0	0	0	9	0	0	0	0	6	0	0	15	30	0
Bacteria	Acidobacteria	Solibacteres	Solibacterales	Solibacteraceae (Subgroup 3)	Bryobacter	unknown species	0	0	0	64	1	9	0	0	0	18	0	0	0	3	12	5	19	3	0	0	3	0	1	5	0	0	0	0	0	0	0	0	0	0	0	0	19	5	3	0	3	10	0
Bacteria	Proteobacteria	Epsilonproteobacteria	Campylobacterales	Campylobacteraceae	Campylobacter	Campylobacter concisus	0	0	0	0	0	0	0	0	0	0	0	0	0	0	0	0	0	0	0	0	0	0	0	0	0	0	0	0	0	0	0	0	0	0	0	0	0	0	0	0	0	0	0
Bacteria	Proteobacteria	Alphaproteobacteria	Rhodospirillales	Rhodospirillales Incertae Sedis	Candidatus Alysiosphaera	unknown species	30	19	13	0	0	0	0	0	0	2	2	0	0	4	5	0	16	3	1	0	7	0	4	0	0	0	0	0	0	0	0	0	0	0	0	0	0	0	0	0	0	0	0
Bacteria	Proteobacteria	Alphaproteobacteria	Rhodospirillales	Rhodospirillales Incertae Sedis	Candidatus Alysiosphaera	unknown species	40	12	56	0	3	0	0	0	0	0	0	0	0	6	4	2	5	4	4	0	0	0	0	0	0	0	0	0	0	0	0	0	0	0	0	0	0	0	0	0	0	0	0
Bacteria	Chlamydiae	Chlamydiae	Chlamydiales	Parachlamydiaceae	Candidatus Metachlamydia	Candidatus Metachlamydia lacustris	11	13	20	16	9	29	14	1	0	0	0	0	0	12	45	26	41	32	37	1	14	1	1	0	0	3	0	1	17	4	0	0	5	0	0	0	7	2	0	0	0	0	1
Bacteria	Chlamydiae	Chlamydiae	Chlamydiales	Parachlamydiaceae	Candidatus Metachlamydia	Candidatus Metachlamydia lacustris	13	7	8	0	20	3	2	6	9	0	5	2	0	7	0	3	5	9	0	1	0	1	2	3	0	0	2	10	31	43	78	1	53	0	0	0	16	0	0	0	0	0	0
Bacteria	Actinobacteria	Acidimicrobiia	Acidimicrobiales	Acidimicrobiales Incertae Sedis	Candidatus Microthrix	unknown species	142	80	82	0	39	63	9	0	7	18	4	0	0	20	23	20	28	80	79	32	228	25	28	83	42	160	1	0	0	0	4	0	0	0	0	0	2	0	0	0	0	0	0
Bacteria	Actinobacteria	Acidimicrobiia	Acidimicrobiales	Acidimicrobiales Incertae Sedis	Candidatus Microthrix	unknown species	12	8	0	175	71	232	69	2	24	41	19	0	0	82	75	61	106	26	9	0	0	2	0	18	0	0	0	3	5	0	0	0	0	0	7	0	53	19	19	29	3	14	0
Bacteria	Actinobacteria	Acidimicrobiia	Acidimicrobiales	Acidimicrobiales Incertae Sedis	Candidatus Microthrix	unknown species	49	33	39	0	13	67	2	11	0	21	11	0	0	12	30	15	18	54	73	16	158	16	12	86	54	134	0	6	0	2	0	0	1	0	0	7	0	0	0	0	0	0	0
Bacteria	Actinobacteria	Acidimicrobiia	Acidimicrobiales	Acidimicrobiales Incertae Sedis	Candidatus Microthrix	unknown species	12	2	0	0	15	5	20	0	45	9	4	23	21	0	0	6	0	0	0	0	0	0	0	20	7	2	3	2	7	0	46	2	7	0	0	0	0	9	4	0	0	1	0
Bacteria	Actinobacteria	Acidimicrobiia	Acidimicrobiales	Acidimicrobiales Incertae Sedis	Candidatus Microthrix	unknown species	0	0	0	0	0	0	15	0	35	4	3	9	12	0	0	0	0	2	0	0	0	0	0	0	12	0	1	0	1	0	36	2	0	0	0	1	5	12	0	0	0	0	0
Bacteria	Proteobacteria	Alphaproteobacteria	Rickettsiales	Rickettsiales Incertae Sedis	Candidatus Odyssella	unknown species	0	0	1	8	0	0	0	0	0	0	0	0	0	4	0	0	0	1	1	0	0	0	0	0	0	0	0	0	0	0	1	0	0	0	0	0	0	2	0	0	0	0	0
Bacteria	Proteobacteria	Alphaproteobacteria	Rickettsiales	Rickettsiales Incertae Sedis	Candidatus Odyssella	unknown species	7	0	1	0	0	1	29	21	0	35	32	0	0	3	8	0	1	21	11	0	0	0	0	0	0	0	7	18	10	1	0	4	9	0	0	0	0	0	0	0	0	0	0
Bacteria	Proteobacteria	Alphaproteobacteria	Rickettsiales	Rickettsiales Incertae Sedis	Candidatus Odyssella	Multi-affiliation	0	0	0	0	0	0	0	0	0	0	4	0	0	0	0	0	0	1	0	1	4	0	0	0	0	0	0	3	5	11	0	1	0	0	0	0	0	0	0	0	23	12	23
Bacteria	Proteobacteria	Alphaproteobacteria	Rickettsiales	Rickettsiales Incertae Sedis	Candidatus Odyssella	unknown species	17	7	8	0	0	3	0	0	0	0	0	0	0	2	0	7	8	13	0	1	0	0	3	0	0	0	0	0	0	0	0	0	1	0	0	0	18	0	0	0	0	0	0
Bacteria	Chlamydiae	Chlamydiae	Chlamydiales	Parachlamydiaceae	Candidatus Rubidus	Candidatus Rubidus massiliensis	7	12	0	0	1	0	100	8	31	5	1	46	5	1	1	0	0	3	0	4	11	1	2	10	1	1	0	4	1	9	16	0	13	0	0	0	2	0	1	0	0	0	0
Bacteria	Proteobacteria	Betaproteobacteria	Burkholderiales	Comamonadaceae	Candidatus Symbiobacter	unknown species	11	15	1	2	10	1	16	9	19	26	6	14	33	1	0	3	1	0	4	2	5	19	4	7	1	2	0	2	12	3	3	17	3	17	28	14	53	7	45	3	19	9	7
Bacteria	Verrucomicrobia	Spartobacteria	Chthoniobacterales	Xiphinematobacteraceae	Candidatus Xiphinematobacter	unknown species	0	0	0	0	0	0	0	0	0	0	0	0	0	0	0	0	0	0	0	0	0	0	0	0	0	0	0	0	0	0	0	0	0	18	480	0	9	9	148	140	0	18	9
Bacteria	Proteobacteria	Alphaproteobacteria	Caulobacterales	Caulobacteraceae	Caulobacter	Multi-affiliation	3	1	0	0	0	0	2	0	11	4	0	0	0	0	3	1	17	1	0	0	0	0	0	1	0	0	1	2	2	3	19	0	0	0	9	0	20	2	13	1	0	0	0
Bacteria	Proteobacteria	Gammaproteobacteria	Cellvibrionales	Cellvibrionaceae	Cellvibrio	unknown species	0	0	0	0	0	0	0	0	0	0	0	0	0	0	0	0	0	0	0	0	0	0	0	0	0	0	0	0	0	0	0	0	0	0	1	0	0	0	0	0	0	0	0
Bacteria	Proteobacteria	Gammaproteobacteria	Cellvibrionales	Cellvibrionaceae	Cellvibrio	unknown species	1	0	2	1	0	7	3	1	0	2	1	0	0	0	0	1	0	0	0	2	0	2	2	0	0	6	0	0	0	0	0	0	0	0	0	0	0	0	0	0	0	1	0
Bacteria	Proteobacteria	Betaproteobacteria	Neisseriales	Neisseriaceae	Chitinibacter	Chitinibacter sp.	43	116	91	1	7	41	0	6	0	12	6	0	0	13	1	24	19	22	18	9	18	21	26	11	1	13	14	0	0	0	0	4	2	0	38	3	0	0	1	0	45	0	79
Bacteria	Proteobacteria	Betaproteobacteria	Neisseriales	Neisseriaceae	Chitinibacter	Chitinibacter sp.	4	3	4	0	0	0	0	0	0	1	0	0	0	1	2	3	1	1	1	0	1	1	0	0	0	2	0	0	0	0	0	0	0	0	4	0	0	0	0	0	2	0	9
Bacteria	Bacteroidetes	Flavobacteriia	Flavobacteriales	Flavobacteriaceae	Chryseobacterium	Multi-affiliation	121	114	122	18480	2336	89	917	33	308	80	14	343	1132	34	22	47	93	116	49	51	7	12	14	1040	1	133	34	57	542	596	501	3	2	0	62	2	1426	94	195	11	28	31	32
Bacteria	Bacteroidetes	Flavobacteriia	Flavobacteriales	Flavobacteriaceae	Chryseobacterium	Multi-affiliation	5	9	5	2	12	0	50	14	2	17	5	8	24	1	3	8	2	2	5	0	0	0	0	0	0	1	0	26	150	165	2	0	0	0	18	0	1	3	54	0	2	0	13
Bacteria	Bacteroidetes	Flavobacteriia	Flavobacteriales	Flavobacteriaceae	Chryseobacterium	Multi-affiliation	1	6	2	0	5	1	22	5	2	10	4	9	13	1	2	1	0	3	1	0	0	0	0	0	0	0	0	9	64	64	0	0	0	0	7	0	0	1	11	0	0	0	3
Bacteria	Bacteroidetes	Flavobacteriia	Flavobacteriales	Flavobacteriaceae	Chryseobacterium	Multi-affiliation	7	5	1	0	3	94	0	2	5	1	0	0	0	27	14	27	31	49	7	0	0	1	0	0	0	0	1	0	0	0	0	2	0	0	0	0	0	0	0	0	0	0	0
Bacteria	Bacteroidetes	Flavobacteriia	Flavobacteriales	Flavobacteriaceae	Chryseobacterium	Multi-affiliation	0	0	0	0	1	0	0	0	0	0	0	0	0	0	0	0	0	0	0	0	0	0	0	0	0	0	0	0	0	0	0	0	0	0	0	0	0	0	0	0	10	0	3
Bacteria	Bacteroidetes	Flavobacteriia	Flavobacteriales	Flavobacteriaceae	Chryseobacterium	Chryseobacterium sp.	1	0	1	26	11	0	6	0	4	1	0	3	8	0	0	1	0	2	0	0	0	0	0	3	0	1	0	1	2	3	1	0	0	0	1	0	5	1	2	0	0	0	0
Bacteria	Actinobacteria	Actinobacteria	Micrococcales	Microbacteriaceae	Chryseoglobus	unknown species	1	0	0	0	0	0	0	0	0	4	0	1	0	0	0	1	0	6	0	0	0	0	1	1	3	0	0	0	0	1	0	0	0	0	0	0	2	3	0	11	0	0	0
Bacteria	Verrucomicrobia	Spartobacteria	Chthoniobacterales	Chthoniobacteraceae	Chthoniobacter	unknown species	68	59	98	0	13	0	0	6	5	3	4	0	0	28	14	6	8	12	5	629	437	346	418	148	89	332	2	9	2	1	0	1	2	0	148	17	10	0	4	6	40	28	20
Bacteria	Proteobacteria	Gammaproteobacteria	Enterobacteriales	Enterobacteriaceae	Citrobacter	Citrobacter freundii	0	0	0	0	0	0	2	12	0	10	19	27	0	2	0	0	0	0	1	1	0	1	0	4	152	1	22	8	26	114	28	5	14	233	50	283	57	52	353	166	0	47	6
Bacteria	Proteobacteria	Gammaproteobacteria	Enterobacteriales	Enterobacteriaceae	Citrobacter	unknown species	0	0	0	0	0	1	0	1	1	1	0	0	0	4	1	1	1	0	0	0	0	0	0	0	0	0	0	2	1	7	0	0	4	0	6	2	0	3	14	1	0	2	1
Bacteria	Actinobacteria	Acidimicrobiia	Acidimicrobiales	Acidimicrobiaceae	CL500-29 marine group	unknown species	4	10	0	0	22	8	23	5	24	10	4	106	58	0	0	0	0	0	0	0	26	2	0	0	25	11	8	6	48	14	49	2	14	153	7	57	111	57	56	21	8	8	1
Bacteria	Actinobacteria	Acidimicrobiia	Acidimicrobiales	Acidimicrobiaceae	CL500-29 marine group	unknown species	3	9	0	150	18	200	33	0	7	45	3	13	0	49	118	98	108	44	25	0	0	0	0	23	0	0	2	0	0	0	6	0	0	0	0	12	46	23	0	2	0	12	8
Bacteria	Actinobacteria	Acidimicrobiia	Acidimicrobiales	Acidimicrobiaceae	CL500-29 marine group	unknown species	2	0	0	0	2	0	33	8	17	37	0	12	24	0	0	0	0	0	0	0	0	0	0	3	0	0	10	1	21	0	108	0	3	0	12	4	38	11	9	12	0	4	0
Bacteria	Planctomycetes	Phycisphaerae	Phycisphaerales	Phycisphaeraceae	CL500-3	unknown species	6	0	3	0	0	14	0	0	0	0	0	0	0	0	0	2	0	0	0	1	5	0	4	0	0	0	0	0	0	0	0	0	0	0	0	0	0	0	0	0	0	0	0
Bacteria	Bacteroidetes	Flavobacteriia	Flavobacteriales	Flavobacteriaceae	Cloacibacterium	Multi-affiliation	373	468	392	4	176	1746	4912	12080	74	5716	10587	1975	829	1835	1448	1402	1555	1666	2168	78	50	101	54	1	44	220	4666	8614	17715	23631	206	4389	12219	205	7074	1564	147	819	7841	2799	4227	1477	2126
Bacteria	Bacteroidetes	Flavobacteriia	Flavobacteriales	Flavobacteriaceae	Cloacibacterium	Multi-affiliation	1	5	8	0	12	1	70	13	0	20	3	19	28	5	5	2	1	7	4	1	0	0	0	0	0	0	0	28	175	207	2	1	1	0	23	0	1	1	44	0	1	1	2
Bacteria	Bacteroidetes	Flavobacteriia	Flavobacteriales	Flavobacteriaceae	Cloacibacterium	unknown species	1	4	2	0	8	0	37	9	1	18	3	8	11	6	3	6	1	2	6	0	0	0	0	0	0	1	0	10	64	91	0	1	3	0	5	0	2	1	33	0	4	0	2
Bacteria	Bacteroidetes	Flavobacteriia	Flavobacteriales	Flavobacteriaceae	Cloacibacterium	Multi-affiliation	0	0	2	0	0	0	3	22	0	11	16	2	0	6	3	8	1	2	11	0	0	0	0	0	0	0	0	1	2	1	0	4	2	0	1	0	0	0	1	0	3	1	3
Bacteria	Bacteroidetes	Flavobacteriia	Flavobacteriales	Flavobacteriaceae	Cloacibacterium	unknown species	0	1	1	0	0	0	2	16	0	18	37	3	1	2	0	1	0	0	0	2	0	3	2	0	0	3	0	1	0	0	0	0	1	0	3	0	0	0	2	0	1	0	3
Bacteria	Bacteroidetes	Flavobacteriia	Flavobacteriales	Flavobacteriaceae	Cloacibacterium	unknown species	0	0	0	0	0	0	1	4	0	2	0	0	0	0	0	1	0	0	0	0	0	0	0	0	0	0	0	0	9	24	0	0	0	0	1	0	0	0	4	0	0	0	1
Bacteria	Bacteroidetes	Flavobacteriia	Flavobacteriales	Flavobacteriaceae	Cloacibacterium	Multi-affiliation	0	0	3	0	0	1	1	7	0	9	11	1	0	1	1	1	1	0	1	0	0	0	0	0	0	0	1	7	7	7	0	1	12	0	0	0	0	0	1	0	1	0	0
Bacteria	Proteobacteria	Betaproteobacteria	Burkholderiales	Comamonadaceae	Comamonas	Multi-affiliation	0	1	0	0	1	0	69	8	140	0	4	0	390	0	0	0	1	1	0	1	0	0	0	0	0	5	10	63	216	1	0	0	4	0	66	0	1997	4	4	2	11	16	2
Bacteria	Proteobacteria	Betaproteobacteria	Burkholderiales	Comamonadaceae	Comamonas	unknown species	42	10	28	0	12	11	22	0	0	0	1	1	0	5	1	13	4	17	8	235	182	238	197	95	75	177	3	1	14	3	0	1	5	7	6	12	23	5	7	1	21	20	8
Bacteria	Proteobacteria	Betaproteobacteria	Burkholderiales	Comamonadaceae	Comamonas	unknown species	0	0	0	0	0	0	260	3	1	0	19	1	0	0	0	0	0	0	0	0	0	0	0	84	0	0	0	0	2	0	28	0	4	0	0	0	0	122	3	1	0	0	0
Bacteria	Proteobacteria	Betaproteobacteria	Burkholderiales	Comamonadaceae	Comamonas	unknown species	5	1	0	12	6	26	22	0	16	29	6	0	0	9	12	15	19	4	7	3	2	0	2	29	7	4	0	0	2	0	103	0	3	0	0	0	165	6	0	0	0	1	0
Bacteria	Proteobacteria	Betaproteobacteria	Burkholderiales	Comamonadaceae	Comamonas	Multi-affiliation	0	0	0	0	0	29	0	3	16	2	1	3	0	1	1	8	1	8	5	0	0	0	0	0	0	0	40	36	12	15	0	33	19	0	0	0	0	0	0	0	0	18	1
Bacteria	Bacteroidetes	Cytophagia	Cytophagales	Cytophagaceae	Cytophaga	unknown species	7	3	7	0	0	1	181	233	3	25	375	25	5	0	0	1	1	1	0	0	0	0	0	0	0	0	15	9	4	5	0	6	23	0	3	0	0	2	4	1	2206	429	1691
Bacteria	Bacteroidetes	Cytophagia	Cytophagales	Cytophagaceae	Cytophaga	unknown species	40	23	54	0	5	15	82	76	0	95	325	30	51	10	7	5	9	6	4	887	734	821	653	305	216	313	6	1	5	0	0	1	2	0	3	0	0	1	14	3	36	21	16
Bacteria	Bacteroidetes	Cytophagia	Cytophagales	Cytophagaceae	Cytophaga	unknown species	0	0	1	0	0	0	0	1	0	0	3	0	0	0	0	0	0	0	0	0	0	0	0	0	0	0	0	0	0	0	0	0	0	0	0	0	0	0	0	0	14	6	29
Bacteria	Bacteroidetes	Cytophagia	Cytophagales	Cytophagaceae	Cytophaga	unknown species	0	0	0	0	0	0	0	0	0	0	0	1	0	0	0	0	0	0	0	0	0	0	0	0	0	0	0	0	0	0	0	0	0	0	0	0	0	0	0	0	0	0	0
Bacteria	Proteobacteria	Betaproteobacteria	Rhodocyclales	Rhodocyclaceae	Dechloromonas	Multi-affiliation	0	0	0	0	0	0	3	0	0	0	0	0	0	0	0	0	0	0	23	0	0	0	0	0	0	0	0	0	0	0	0	0	0	0	8	9	0	8	2	5	0	2	5
Bacteria	Proteobacteria	Betaproteobacteria	Burkholderiales	Comamonadaceae	Delftia	Multi-affiliation	0	2	3	6	0	31	201	158	150	59	75	695	234	1	0	6	6	1	5	1	0	3	2	0	0	2	610	332	341	351	212	675	377	0	13	18	526	2	0	16	16	50	23
Bacteria	Proteobacteria	Betaproteobacteria	Burkholderiales	Comamonadaceae	Delftia	Multi-affiliation	0	0	1	0	0	7	32	20	6	20	15	65	12	6	5	9	8	6	5	2	2	1	1	0	2	0	484	332	263	264	30	480	298	0	1	7	24	3	0	1	0	14	2
Bacteria	Proteobacteria	Betaproteobacteria	Burkholderiales	Comamonadaceae	Delftia	Multi-affiliation	0	0	0	0	0	2	2	2	0	1	1	2	0	0	0	1	0	0	3	0	0	0	0	0	0	0	1	23	4	6	0	56	26	0	0	0	0	0	0	0	0	0	0
Bacteria	Proteobacteria	Alphaproteobacteria	Rhizobiales	Hyphomicrobiaceae	Devosia	unknown species	3	1	0	204	2	90	8	0	0	5	0	16	0	7	13	5	17	8	9	0	0	0	0	0	0	0	0	1	0	0	1	2	1	6	0	0	0	0	0	0	15	7	2
Bacteria	Proteobacteria	Alphaproteobacteria	Rhizobiales	Hyphomicrobiaceae	Devosia	unknown species	6	2	1	162	10	76	0	0	0	0	0	0	0	39	38	15	93	11	14	0	0	0	0	0	0	0	0	0	0	0	0	0	0	0	0	3	7	1	0	0	0	0	0
Bacteria	Proteobacteria	Alphaproteobacteria	Rhizobiales	Hyphomicrobiaceae	Devosia	unknown species	1	18	2	16	0	3	37	3	0	14	10	0	0	18	6	11	8	9	5	17	14	18	23	12	2	16	1	1	0	0	0	2	0	0	1	0	11	0	0	0	0	0	0
Bacteria	Proteobacteria	Alphaproteobacteria	Rhizobiales	Hyphomicrobiaceae	Devosia	Multi-affiliation	1	0	0	0	1	26	24	0	8	3	1	8	36	0	0	15	1	7	4	0	6	0	0	0	0	0	0	0	8	0	0	0	0	0	0	0	0	12	4	0	0	9	0
Bacteria	Bacteroidetes	Sphingobacteriia	Sphingobacteriales	Chitinophagaceae	Dinghuibacter	unknown species	24	15	39	0	3	15	5	12	0	18	19	0	0	21	15	18	38	28	15	171	59	155	62	15	22	87	6	1	0	13	0	0	10	0	0	4	0	0	25	0	0	0	0
Bacteria	Proteobacteria	Gammaproteobacteria	Xanthomonadales	Xanthomonadaceae	Dokdonella	unknown species	17	13	6	0	2	1	3	4	0	4	4	0	0	10	10	5	7	4	7	29	7	28	16	1	1	10	0	2	0	2	0	0	0	0	2	1	1	0	3	0	0	0	0
Bacteria	Bacteroidetes	Cytophagia	Cytophagales	Cytophagaceae	Emticicia	unknown species	0	0	0	0	0	0	29	25	118	16	5	101	109	0	0	0	0	0	0	0	0	0	0	0	2	0	36	39	38	81	92	4	14	22	0	0	0	0	2	0	0	0	0
Bacteria	Bacteroidetes	Cytophagia	Cytophagales	Cytophagaceae	Emticicia	Emticicia sp.	0	0	0	0	0	0	14	6	1	10	0	3	7	0	0	0	0	0	0	1	0	0	1	3	1	4	0	2	1	10	3	0	0	51	6	3	0	42	16	15	6	21	0
Bacteria	Bacteroidetes	Cytophagia	Cytophagales	Cytophagaceae	Emticicia	unknown species	5	2	2	15	16	0	2	2	2	4	3	6	9	0	0	0	6	0	1	1	0	0	0	0	0	0	2	4	0	6	0	0	0	0	0	0	0	0	0	0	0	9	0
Bacteria	Proteobacteria	Alphaproteobacteria	Rhizobiales	Rhizobiaceae	Ensifer	Multi-affiliation	11	21	15	1	4	8	278	32	0	27	44	10	6	2	2	7	21	20	5	12	16	12	7	0	1	9	23	30	18	41	68	33	46	31	0	1	0	0	20	34	0	29	0
Bacteria	Firmicutes	Clostridia	Clostridiales	Lachnospiraceae	Epulopiscium	unknown species	82	104	54	85	458	32	8	0	18	0	0	3	0	1	76	32	16	29	42	0	0	0	0	38	0	0	1	0	16	4	20	0	8	0	0	75	133	3	0	9	0	16	0
Bacteria	Firmicutes	Clostridia	Clostridiales	Lachnospiraceae	Epulopiscium	unknown species	6	9	4	35	16	0	0	0	3	0	0	0	0	0	0	0	0	2	14	0	0	0	0	0	0	0	0	0	0	0	0	0	0	0	0	18	0	0	0	0	0	0	0
Bacteria	Proteobacteria	Alphaproteobacteria	Sphingomonadales	Erythrobacteraceae	Erythrobacter	unknown species	0	0	5	21	0	70	22	33	20	48	6	68	9	19	1	18	13	26	12	10	9	14	15	0	0	14	4	2	0	3	11	4	11	3	4	17	7	21	24	48	4	1	0
Bacteria	Proteobacteria	Alphaproteobacteria	Rhodospirillales	Rhodospirillaceae	Ferrovibrio	Ferrovibrio sp.	2	3	0	0	0	0	2	0	0	0	0	0	0	0	0	0	0	0	1	0	15	11	5	12	0	9	0	0	0	0	0	1	0	0	0	0	0	0	0	0	0	0	0
Bacteria	Bacteroidetes	Sphingobacteriia	Sphingobacteriales	Chitinophagaceae	Ferruginibacter	unknown species	7	46	0	116	138	49	95	3	15	11	1	23	56	3	6	1	4	4	12	0	0	1	0	3	4	3	0	7	28	0	38	1	8	14	7	0	0	14	23	4	18	43	1
Bacteria	Bacteroidetes	Sphingobacteriia	Sphingobacteriales	Chitinophagaceae	Ferruginibacter	unknown species	0	0	0	0	0	0	15	0	4	0	3	3	8	0	0	0	0	0	0	0	0	0	0	4	0	0	0	0	1	0	0	0	1	0	0	0	0	27	3	0	11	0	0
Bacteria	Bacteroidetes	Sphingobacteriia	Sphingobacteriales	Chitinophagaceae	Ferruginibacter	unknown species	7	1	1	8	6	0	0	1	9	0	0	0	1	0	0	0	0	0	0	0	0	0	0	0	0	0	0	0	2	1	0	0	0	0	0	0	0	0	0	0	9	0	0
Bacteria	Bacteroidetes	Sphingobacteriia	Sphingobacteriales	Chitinophagaceae	Filimonas	unknown species	12	47	1	39	609	0	0	0	0	0	0	1	0	0	0	0	0	0	1	0	0	0	0	0	0	0	1	1	8	0	6	0	1	0	0	0	0	0	0	0	0	0	0
Bacteria	Bacteroidetes	Sphingobacteriia	Sphingobacteriales	Chitinophagaceae	Filimonas	unknown species	0	4	0	3	0	14	16	0	0	12	0	0	0	1	3	6	22	2	5	2	0	0	0	64	0	0	0	0	0	0	0	0	0	0	3	0	0	6	0	3	0	61	0
Bacteria	Bacteroidetes	Sphingobacteriia	Sphingobacteriales	Chitinophagaceae	Filimonas	unknown species	0	0	0	0	0	0	47	3	3	3	1	1	0	0	5	1	1	0	0	0	0	0	0	25	1	0	0	0	0	0	2	0	0	0	0	6	0	7	0	0	0	15	0
Bacteria	Bacteroidetes	Sphingobacteriia	Sphingobacteriales	Chitinophagaceae	Flavihumibacter	Multi-affiliation	0	0	0	0	0	0	265	0	0	5	1	0	0	1	6	0	0	0	0	30	24	45	29	129	1	35	1	1	0	0	0	0	1	0	0	0	0	0	0	8	0	77	0
Bacteria	Bacteroidetes	Sphingobacteriia	Sphingobacteriales	Chitinophagaceae	Flavihumibacter	unknown species	41	16	23	0	13	57	1	0	0	0	1	0	0	32	16	47	35	47	50	7	2	7	4	4	0	0	0	1	0	0	0	0	0	0	0	0	0	0	1	0	0	0	0
Bacteria	Bacteroidetes	Flavobacteriia	Flavobacteriales	Flavobacteriaceae	Flavobacterium	unknown species	1790	519	1210	83	276	6777	1263	3500	54	2105	2561	435	146	2584	2182	7860	3902	7824	7569	1824	1338	3888	6327	1337	390	1760	567	513	146	287	2	168	675	2	1123	20	15	3	510	351	4541	874	3364
Bacteria	Bacteroidetes	Flavobacteriia	Flavobacteriales	Flavobacteriaceae	Flavobacterium	unknown species	104	66	89	39	21	117	346	290	3	244	184	88	14	43	23	59	149	113	55	24	15	29	14	38	15	35	429	367	252	352	51	95	494	0	221	0	16	0	182	154	444	105	238
Bacteria	Bacteroidetes	Flavobacteriia	Flavobacteriales	Flavobacteriaceae	Flavobacterium	Flavobacterium sp.	415	83	318	12	142	927	0	0	0	0	1	0	0	366	183	765	559	870	642	8	9	2	9	8	0	6	0	1	0	0	0	0	1	0	0	0	0	0	6	0	570	41	123
Bacteria	Bacteroidetes	Flavobacteriia	Flavobacteriales	Flavobacteriaceae	Flavobacterium	Multi-affiliation	14	24	20	0	3	153	72	36	3	85	41	25	31	43	36	95	109	112	87	0	2	1	1	0	0	2	238	273	273	74	0	194	340	0	6	0	6	0	0	0	46	16	43
Bacteria	Bacteroidetes	Flavobacteriia	Flavobacteriales	Flavobacteriaceae	Flavobacterium	Flavobacterium anseonense	4	4	0	10	21	9	18	6	15	1	0	46	62	0	3	2	0	2	1	1	11	0	0	2	1	0	18	16	17	1	17	3	2	36	6	1	0	99	14	13	25	22	8
Bacteria	Bacteroidetes	Flavobacteriia	Flavobacteriales	Flavobacteriaceae	Flavobacterium	Flavobacterium sp.	3	1	1	24	0	2	2	2	3	5	2	3	2	0	4	0	15	7	2	0	0	0	1	0	0	0	26	23	15	21	19	20	54	0	0	0	0	0	0	0	8	77	19
Bacteria	Bacteroidetes	Flavobacteriia	Flavobacteriales	Flavobacteriaceae	Flavobacterium	Flavobacterium sp.	0	0	0	0	0	0	0	0	0	0	0	0	0	0	0	0	0	4	0	0	0	0	0	0	0	0	0	0	0	1	0	0	0	0	0	0	0	3	1	2	47	100	24
Bacteria	Bacteroidetes	Flavobacteriia	Flavobacteriales	Flavobacteriaceae	Flavobacterium	Flavobacterium cutihirudinis	16	13	18	0	1	19	0	0	0	0	1	0	0	55	22	127	27	72	99	0	2	0	1	0	0	1	0	0	0	0	0	0	0	0	0	0	0	0	0	0	38	0	30
Bacteria	Bacteroidetes	Flavobacteriia	Flavobacteriales	Flavobacteriaceae	Flavobacterium	Multi-affiliation	109	38	38	62	68	29	0	1	6	2	0	1	0	3	0	28	53	40	5	0	0	0	0	0	0	0	1	2	0	1	56	2	0	0	0	0	14	1	0	0	0	0	0
Bacteria	Bacteroidetes	Flavobacteriia	Flavobacteriales	Flavobacteriaceae	Flavobacterium	unknown species	9	1	5	0	8	8	0	0	0	1	5	0	0	22	20	33	42	83	32	0	0	0	0	0	0	0	0	0	0	0	0	0	0	0	0	0	0	0	0	0	0	6	0
Bacteria	Bacteroidetes	Flavobacteriia	Flavobacteriales	Flavobacteriaceae	Flavobacterium	Flavobacterium brevivitae	0	0	0	0	0	0	0	1	0	1	0	0	0	0	0	0	0	0	0	0	0	1	0	1	0	2	0	0	0	0	0	0	0	0	0	0	0	0	0	0	47	7	3
Bacteria	Bacteroidetes	Flavobacteriia	Flavobacteriales	Flavobacteriaceae	Flavobacterium	unknown species	9	5	4	0	1	10	9	15	0	13	10	4	0	10	18	18	5	14	27	3	2	10	11	1	4	4	0	3	3	2	0	2	3	0	8	0	0	0	8	1	21	16	43
Bacteria	Bacteroidetes	Flavobacteriia	Flavobacteriales	Flavobacteriaceae	Flavobacterium	unknown species	2	2	0	0	0	2	5	54	0	9	26	0	0	12	10	9	10	4	32	2	0	2	0	0	0	1	0	8	0	7	0	0	7	0	7	0	0	0	7	1	10	1	21
Bacteria	Bacteroidetes	Flavobacteriia	Flavobacteriales	Flavobacteriaceae	Flavobacterium	Multi-affiliation	6	3	4	0	0	2	6	36	0	29	16	1	0	5	4	10	1	9	14	4	2	4	5	2	0	0	0	12	0	4	0	6	9	0	11	0	0	0	1	0	13	2	20
Bacteria	Bacteroidetes	Flavobacteriia	Flavobacteriales	Flavobacteriaceae	Flavobacterium	unknown species	1	0	0	20	1	6	0	0	0	0	0	0	0	0	4	5	1	2	2	0	0	0	0	0	0	0	0	0	0	0	0	0	0	0	0	0	0	1	0	0	0	0	0
Bacteria	Bacteroidetes	Flavobacteriia	Flavobacteriales	Flavobacteriaceae	Flavobacterium	Multi-affiliation	0	0	0	0	0	0	25	8	0	8	1	92	75	0	0	0	0	0	0	0	2	0	0	0	0	0	8	8	8	7	10	0	1	0	0	0	0	0	0	0	0	0	0
Bacteria	Bacteroidetes	Flavobacteriia	Flavobacteriales	Flavobacteriaceae	Flavobacterium	Multi-affiliation	0	0	0	0	0	0	1	2	0	0	0	0	0	0	1	2	6	0	0	4	0	0	1	0	0	0	0	1	2	0	0	1	2	0	0	0	0	0	0	0	0	6	0
Bacteria	Bacteroidetes	Flavobacteriia	Flavobacteriales	Flavobacteriaceae	Flavobacterium	Flavobacterium arsenitoxidans	0	0	0	0	0	0	0	0	0	0	0	0	0	0	0	0	0	0	0	0	0	0	0	0	0	0	0	0	0	0	0	0	0	0	0	0	0	0	0	0	24	0	2
Bacteria	Bacteroidetes	Flavobacteriia	Flavobacteriales	Flavobacteriaceae	Flavobacterium	unknown species	0	0	0	13	14	14	0	0	0	0	0	0	0	65	19	26	38	5	0	0	0	0	0	0	0	0	0	0	0	0	0	0	0	0	0	0	0	0	0	0	0	0	0
Bacteria	Bacteroidetes	Flavobacteriia	Flavobacteriales	Flavobacteriaceae	Flavobacterium	unknown species	7	1	3	0	0	5	2	11	0	10	20	0	0	5	0	14	1	11	20	2	2	7	6	2	0	1	0	2	0	0	0	0	3	0	3	0	0	0	0	0	1	0	3
Bacteria	Bacteroidetes	Flavobacteriia	Flavobacteriales	Flavobacteriaceae	Flavobacterium	unknown species	0	0	0	0	0	0	0	0	0	0	0	0	0	0	0	0	0	0	0	0	0	0	0	0	0	0	0	0	0	0	0	0	0	0	0	0	0	0	0	0	0	0	0
Bacteria	Bacteroidetes	Flavobacteriia	Flavobacteriales	Flavobacteriaceae	Flavobacterium	CFB group bacterium A1002	1	0	0	0	0	0	20	0	0	24	0	0	0	0	0	0	1	2	2	0	0	0	0	0	0	0	0	0	0	0	0	0	0	0	0	0	0	0	0	0	0	0	0
Bacteria	Bacteroidetes	Flavobacteriia	Flavobacteriales	Flavobacteriaceae	Flavobacterium	Flavobacterium seoulense	2	1	3	4	9	34	0	0	0	0	6	0	0	5	3	15	22	16	6	0	0	0	0	0	0	0	0	0	0	0	0	0	0	0	0	0	0	0	0	0	0	0	3
Bacteria	Bacteroidetes	Flavobacteriia	Flavobacteriales	Flavobacteriaceae	Flavobacterium	Multi-affiliation	0	0	0	0	3	0	0	0	0	0	0	0	0	0	2	25	3	7	9	0	0	1	0	0	0	0	0	0	0	0	0	0	0	0	0	0	0	0	0	0	2	0	5
Bacteria	Bacteroidetes	Flavobacteriia	Flavobacteriales	Flavobacteriaceae	Flavobacterium	unknown species	1	0	0	0	0	1	1	0	0	0	2	0	0	1	2	2	0	0	1	0	0	0	0	0	0	0	0	4	0	0	0	2	3	0	0	0	0	0	1	0	2	3	9
Bacteria	Bacteroidetes	Flavobacteriia	Flavobacteriales	Flavobacteriaceae	Flavobacterium	Multi-affiliation	2	0	0	42	0	3	2	1	1	4	0	5	15	0	0	0	2	0	0	0	0	0	0	0	0	0	0	1	0	1	3	1	6	0	0	0	0	0	0	0	0	0	4
Bacteria	Bacteroidetes	Flavobacteriia	Flavobacteriales	Flavobacteriaceae	Flavobacterium	Flavobacterium longum	27	5	3	0	49	10	0	0	0	0	0	0	0	0	0	4	0	6	0	0	0	0	0	0	0	0	0	0	0	0	0	0	0	0	0	0	0	0	0	0	0	0	0
Bacteria	Bacteroidetes	Flavobacteriia	Flavobacteriales	Cryomorphaceae	Fluviicola	unknown species	618	204	800	38	254	103	63	112	0	91	165	0	17	96	18	112	110	112	49	14	6	19	24	18	0	2	690	631	102	213	3	254	519	0	2	0	0	0	6	0	1405	73	512
Bacteria	Bacteroidetes	Flavobacteriia	Flavobacteriales	Cryomorphaceae	Fluviicola	unknown species	0	0	0	46	0	0	7	0	0	0	0	0	0	0	0	3	0	0	0	6	0	0	0	4	7	0	0	0	1	0	0	1	0	49	0	0	0	5	0	0	0	0	0
Bacteria	Actinobacteria	Actinobacteria	Frankiales	Cryptosporangiaceae	Fodinicola	unknown species	31	26	28	0	9	2	2	0	0	0	1	0	0	1	7	6	0	18	7	0	0	0	0	0	0	0	0	0	0	0	0	0	0	0	0	0	0	0	0	0	0	0	0
Bacteria	Fusobacteria	Fusobacteriia	Fusobacteriales	Fusobacteriaceae	Fusobacterium	Multi-affiliation	0	0	0	0	0	0	0	0	0	0	0	0	0	0	0	0	0	0	0	0	0	0	0	0	0	0	0	0	0	0	0	0	0	0	0	0	0	0	0	0	0	0	0
Bacteria	Firmicutes	Bacilli	Bacillales	Family XI	Gemella	Multi-affiliation	0	0	0	0	0	0	0	0	0	0	0	0	0	0	0	0	0	0	0	0	0	0	0	0	0	0	0	0	0	0	0	0	0	0	0	0	0	0	0	0	0	0	0
Bacteria	Planctomycetes	Planctomycetacia	Planctomycetales	Planctomycetaceae	Gemmata	unknown species	30	19	14	0	1	52	0	3	0	37	0	5	0	38	71	50	59	106	70	4	11	18	11	40	2	18	0	1	8	12	4	0	8	0	0	0	0	1	0	0	0	0	0
Bacteria	Planctomycetes	Planctomycetacia	Planctomycetales	Planctomycetaceae	Gemmata	unknown species	111	72	78	0	31	39	45	0	37	12	9	209	14	59	66	64	90	107	50	128	47	98	61	46	29	70	7	11	0	0	4	2	39	0	20	0	17	5	0	44	0	28	0
Bacteria	Planctomycetes	Planctomycetacia	Planctomycetales	Planctomycetaceae	Gemmata	unknown species	57	32	39	99	35	119	5	9	25	150	6	21	0	223	188	186	165	224	133	288	256	140	140	40	42	83	0	2	0	1	0	2	6	0	47	0	15	15	14	48	0	38	32
Bacteria	Planctomycetes	Planctomycetacia	Planctomycetales	Planctomycetaceae	Gemmata	unknown species	236	134	208	0	113	18	15	18	0	20	19	27	0	132	30	67	110	138	53	62	79	70	65	44	17	88	63	48	1	33	0	27	36	0	49	0	0	37	15	4	12	19	30
Bacteria	Planctomycetes	Planctomycetacia	Planctomycetales	Planctomycetaceae	Gemmata	unknown species	385	241	312	0	80	14	0	0	0	0	0	0	0	136	63	30	67	82	109	0	0	0	0	0	0	0	0	0	0	0	0	0	0	0	0	0	44	0	0	0	0	0	0
Bacteria	Planctomycetes	Planctomycetacia	Planctomycetales	Planctomycetaceae	Gemmata	unknown species	67	7	33	1	22	126	123	6	67	6	10	34	0	101	104	109	88	189	129	19	25	19	21	18	7	3	18	4	37	17	61	4	2	0	1	0	0	19	0	14	0	0	0
Bacteria	Planctomycetes	Planctomycetacia	Planctomycetales	Planctomycetaceae	Gemmata	unknown species	87	52	78	0	65	47	0	12	0	2	2	0	0	75	54	71	62	37	81	100	105	72	54	59	12	62	0	0	0	0	0	1	0	0	3	0	0	5	0	0	0	9	0
Bacteria	Planctomycetes	Planctomycetacia	Planctomycetales	Planctomycetaceae	Gemmata	unknown species	241	127	207	0	57	60	0	1	2	0	0	0	0	82	14	65	36	119	85	7	9	11	3	9	15	3	0	0	0	0	17	0	0	0	0	0	0	0	0	0	0	0	0
Bacteria	Planctomycetes	Planctomycetacia	Planctomycetales	Planctomycetaceae	Gemmata	unknown species	0	0	0	0	0	0	0	0	126	0	2	0	0	0	12	0	0	2	1	37	13	9	10	4	0	11	0	2	31	17	138	7	45	0	0	0	0	0	0	0	0	0	0
Bacteria	Planctomycetes	Planctomycetacia	Planctomycetales	Planctomycetaceae	Gemmata	unknown species	81	63	82	0	35	32	0	0	0	0	1	0	0	74	22	13	71	74	39	5	1	8	4	0	0	17	0	0	0	0	0	0	0	0	0	0	0	0	4	0	0	0	0
Bacteria	Planctomycetes	Planctomycetacia	Planctomycetales	Planctomycetaceae	Gemmata	unknown species	0	0	0	0	0	0	26	0	53	0	4	38	27	3	4	0	0	1	4	14	2	26	5	0	11	2	4	10	7	16	0	0	0	0	0	0	0	0	0	0	0	0	0
Bacteria	Planctomycetes	Planctomycetacia	Planctomycetales	Planctomycetaceae	Gemmata	unknown species	28	20	15	0	34	28	7	5	0	2	0	0	0	7	20	5	13	17	21	21	4	27	7	3	3	0	0	1	0	0	8	0	0	0	0	0	0	0	0	0	0	0	0
Bacteria	Planctomycetes	Planctomycetacia	Planctomycetales	Planctomycetaceae	Gemmata	unknown species	18	2	3	0	0	0	0	0	0	1	0	0	0	33	17	0	4	24	33	6	12	24	7	29	0	13	0	0	0	0	0	1	2	0	4	0	29	0	0	0	0	0	0
Bacteria	Planctomycetes	Planctomycetacia	Planctomycetales	Planctomycetaceae	Gemmata	unknown species	1	0	0	0	0	0	11	0	0	0	0	0	0	0	0	0	0	0	0	38	3	61	15	41	9	22	0	0	0	0	0	0	0	0	3	0	0	0	0	0	0	0	0
Bacteria	Planctomycetes	Planctomycetacia	Planctomycetales	Planctomycetaceae	Gemmata	unknown species	15	16	10	0	5	13	0	0	0	0	0	0	0	51	19	58	76	106	31	0	0	0	0	0	0	0	0	0	0	0	0	0	2	0	0	0	0	0	0	0	0	0	0
Bacteria	Planctomycetes	Planctomycetacia	Planctomycetales	Planctomycetaceae	Gemmata	unknown species	64	4	14	0	3	13	0	6	0	20	0	3	0	40	9	20	41	40	15	5	24	10	5	0	0	19	0	0	0	0	0	0	0	0	0	0	0	0	0	0	0	0	0
Bacteria	Planctomycetes	Planctomycetacia	Planctomycetales	Planctomycetaceae	Gemmata	unknown species	0	0	0	0	0	18	25	4	61	1	3	0	0	6	0	8	2	4	0	5	0	0	5	9	0	0	14	0	5	6	0	1	1	0	1	0	0	0	0	0	0	0	0
Bacteria	Planctomycetes	Planctomycetacia	Planctomycetales	Planctomycetaceae	Gemmata	unknown species	14	2	12	0	4	24	0	0	0	0	0	0	0	19	6	0	9	16	15	2	3	5	0	6	0	13	0	0	0	0	0	0	0	0	1	101	0	0	0	0	0	0	0
Bacteria	Planctomycetes	Planctomycetacia	Planctomycetales	Planctomycetaceae	Gemmata	unknown species	39	34	42	0	4	34	0	0	0	0	0	0	0	20	11	45	9	6	34	7	22	2	12	6	1	15	0	0	0	0	0	0	0	0	0	0	0	0	0	0	0	0	0
Bacteria	Planctomycetes	Planctomycetacia	Planctomycetales	Planctomycetaceae	Gemmata	unknown species	55	40	49	0	9	25	0	0	0	3	0	0	0	23	14	8	3	33	24	3	0	0	0	0	0	0	0	0	0	0	0	0	0	0	0	0	10	0	0	0	0	0	0
Bacteria	Planctomycetes	Planctomycetacia	Planctomycetales	Planctomycetaceae	Gemmata	unknown species	2	0	1	0	0	0	0	0	0	3	0	0	0	0	0	1	0	0	0	42	32	15	12	2	6	53	0	0	0	0	42	0	2	0	0	0	0	0	0	18	0	6	0
Bacteria	Planctomycetes	Planctomycetacia	Planctomycetales	Planctomycetaceae	Gemmata	unknown species	14	10	13	0	8	0	0	0	0	0	0	0	0	18	10	14	34	26	20	0	0	0	0	0	0	0	0	0	0	0	0	0	0	0	0	0	0	0	0	0	0	0	0
Bacteria	Planctomycetes	Planctomycetacia	Planctomycetales	Planctomycetaceae	Gemmata	unknown species	5	0	5	0	0	17	0	0	0	0	0	0	0	47	4	42	9	20	33	0	0	0	0	0	0	0	0	0	0	0	0	0	0	0	0	0	0	0	0	0	0	0	0
Bacteria	Planctomycetes	Planctomycetacia	Planctomycetales	Planctomycetaceae	Gemmata	unknown species	19	9	10	0	0	0	0	0	0	0	0	0	0	9	2	0	22	1	5	0	0	0	0	0	0	0	0	0	0	0	0	0	0	0	0	0	0	0	0	0	0	0	0
Bacteria	Planctomycetes	Planctomycetacia	Planctomycetales	Planctomycetaceae	Gemmata	unknown species	26	16	17	0	0	28	0	0	0	0	0	0	0	2	5	3	2	11	7	0	0	0	0	0	0	0	0	0	0	0	0	0	0	0	0	0	0	0	0	0	0	0	0
Bacteria	Gemmatimonadetes	Gemmatimonadetes	Gemmatimonadales	Gemmatimonadaceae	Gemmatimonas	Multi-affiliation	4	1	0	0	2	0	12	2	6	4	1	7	0	0	0	2	0	1	2	0	0	0	0	0	1	0	2	1	12	0	0	4	2	0	4	0	1	5	0	3	3	1	0
Bacteria	Proteobacteria	Alphaproteobacteria	Rhodobacterales	Rhodobacteraceae	Gemmobacter	Gemmobacter sp.	27	22	20	0	15	31	83	103	18	381	723	62	25	21	12	27	23	28	16	4972	3284	4960	3067	1073	646	3234	644	535	357	395	19	367	477	2	53	6	3	5	66	12	717	631	356
Bacteria	Proteobacteria	Alphaproteobacteria	Rhodobacterales	Rhodobacteraceae	Gemmobacter	Gemmobacter sp.	0	0	0	0	0	0	1	0	0	0	0	0	0	0	0	0	0	0	0	0	3	1	2	0	0	0	0	0	0	1	0	0	0	0	0	0	0	1	0	0	3	0	0
Bacteria	Actinobacteria	Actinobacteria	Corynebacteriales	Nocardiaceae	Gordonia	Multi-affiliation	0	0	2	0	0	0	0	1	0	0	20	0	0	0	0	0	0	0	0	19	166	2	7	147	51	113	24	9	0	6	0	9	23	0	0	0	0	0	0	0	0	0	0
Bacteria	Proteobacteria	Gammaproteobacteria	Pasteurellales	Pasteurellaceae	Haemophilus	unknown species	0	0	0	0	0	0	0	0	0	0	0	0	0	0	0	0	0	0	0	0	0	0	0	0	0	0	0	0	0	0	0	0	0	0	0	0	0	0	0	0	0	0	0
Bacteria	Proteobacteria	Gammaproteobacteria	Pasteurellales	Pasteurellaceae	Haemophilus	Multi-affiliation	0	0	0	0	0	0	0	0	0	0	0	0	0	0	0	0	0	0	0	0	0	0	0	3	0	0	0	0	0	0	0	0	0	0	0	0	0	0	0	0	0	0	0
Bacteria	Proteobacteria	Gammaproteobacteria	Pasteurellales	Pasteurellaceae	Haemophilus	Multi-affiliation	0	0	0	0	0	0	0	0	0	0	0	0	0	0	0	0	0	0	0	0	0	0	0	0	0	0	0	0	0	0	0	1	0	0	0	0	0	0	0	0	0	0	0
Bacteria	Proteobacteria	Deltaproteobacteria	Myxococcales	Haliangiaceae	Haliangium	unknown species	0	0	0	1	0	31	14	0	0	6	3	1	0	0	0	0	3	0	0	0	1	0	0	15	0	0	0	0	4	1	0	0	6	84	13	6	0	10	6	11	80	59	15
Bacteria	Proteobacteria	Deltaproteobacteria	Myxococcales	Haliangiaceae	Haliangium	unknown species	0	0	0	0	0	0	9	0	24	0	1	79	21	0	0	0	0	0	0	0	2	0	0	35	0	0	0	2	20	4	11	0	5	0	0	0	0	8	0	0	0	2	0
Bacteria	Proteobacteria	Gammaproteobacteria	Cellvibrionales	Halieaceae	Haliea	unknown species	68	40	65	0	28	49	1	1	0	0	0	0	0	25	44	38	40	43	28	23	7	12	9	1	7	7	0	0	0	0	0	0	0	0	0	0	0	0	0	0	0	0	0
Bacteria	Bacteroidetes	Sphingobacteriia	Sphingobacteriales	Saprospiraceae	Haliscomenobacter	unknown species	12	22	0	11	0	18	22	0	5	8	0	1	0	0	0	2	0	0	0	0	0	0	0	0	0	0	0	0	0	0	16	0	2	0	0	0	0	26	0	0	0	5	0
Bacteria	Verrucomicrobia	Verrucomicrobiae	Verrucomicrobiales	Verrucomicrobiaceae	Haloferula	Haloferula luteola	120	79	24	43	131	115	22	43	253	37	113	257	296	4	42	33	28	55	24	163	331	139	130	129	47	255	705	447	437	323	117	507	415	0	21	108	0	29	19	89	130	83	42
Bacteria	Verrucomicrobia	Verrucomicrobiae	Verrucomicrobiales	Verrucomicrobiaceae	Haloferula	unknown species	612	647	359	102	702	211	184	100	59	223	237	109	72	161	85	121	162	285	90	1189	937	843	688	721	343	1045	38	28	15	20	0	28	44	574	377	614	166	231	528	497	72	348	62
Bacteria	Verrucomicrobia	Verrucomicrobiae	Verrucomicrobiales	Verrucomicrobiaceae	Haloferula	unknown species	0	0	0	0	0	0	35	25	4	17	19	2	0	0	1	0	0	6	0	25	21	32	37	13	0	30	97	51	26	47	0	39	50	0	5	10	0	3	5	21	0	24	25
Bacteria	Verrucomicrobia	Verrucomicrobiae	Verrucomicrobiales	Verrucomicrobiaceae	Haloferula	Haloferula sargassicola	6	3	1	0	7	0	1	2	1	0	1	2	0	1	0	0	0	3	0	15	8	5	11	1	0	7	0	14	2	7	0	18	17	0	0	3	0	0	1	0	4	2	1
Bacteria	Verrucomicrobia	Verrucomicrobiae	Verrucomicrobiales	Verrucomicrobiaceae	Haloferula	unknown species	7	0	9	0	0	11	13	0	0	0	1	0	0	21	3	3	6	11	11	0	0	5	1	0	0	0	0	4	5	0	0	0	0	0	0	0	0	0	0	0	0	0	0
Bacteria	Verrucomicrobia	Verrucomicrobiae	Verrucomicrobiales	Verrucomicrobiaceae	Haloferula	unknown species	3	7	5	0	8	0	2	0	2	4	4	0	0	5	5	0	0	0	0	14	5	3	6	2	1	11	0	1	1	0	0	0	0	1	6	4	0	3	3	1	0	0	1
Bacteria	Verrucomicrobia	Verrucomicrobiae	Verrucomicrobiales	Verrucomicrobiaceae	Haloferula	unknown species	0	0	0	0	0	0	0	0	0	0	0	0	0	0	0	0	0	0	0	2	2	0	0	0	0	1	0	0	0	0	0	2	0	0	0	0	0	0	0	0	0	0	0
Bacteria	Verrucomicrobia	Verrucomicrobiae	Verrucomicrobiales	Verrucomicrobiaceae	Haloferula	Haloferula luteola	1	1	0	0	0	1	0	0	1	1	2	1	2	0	1	0	0	0	0	2	2	1	1	0	0	2	0	4	3	2	0	5	1	0	0	2	0	0	0	0	2	0	0
Bacteria	Proteobacteria	Gammaproteobacteria	Oceanospirillales	Halomonadaceae	Halomonas	unknown species	889	313	776	42	130	157	0	0	0	0	0	0	0	55	21	57	164	72	72	0	0	0	0	0	0	0	0	0	0	0	0	0	0	0	0	0	0	1	0	18	0	0	0
Bacteria	Proteobacteria	Gammaproteobacteria	Oceanospirillales	Halomonadaceae	Halomonas	unknown species	0	0	0	0	0	1	3	10	0	4	39	0	0	0	0	0	0	0	0	156	136	395	147	63	8	123	0	0	0	0	0	0	0	1	13	10	13	9	6	15	25	0	2
Bacteria	Proteobacteria	Gammaproteobacteria	Oceanospirillales	Halomonadaceae	Halomonas	unknown species	0	0	0	0	0	0	7	30	0	8	72	0	13	0	0	0	0	0	0	1	0	0	6	0	0	0	0	0	0	0	0	0	0	0	0	0	0	0	0	0	0	0	0
Bacteria	Proteobacteria	Alphaproteobacteria	Caulobacterales	Hyphomonadaceae	Hirschia	unknown species	3	0	1	17	8	14	46	0	46	16	5	3	24	0	6	19	8	6	1	1	61	3	6	16	3	39	0	12	8	7	12	0	7	5	0	16	79	13	4	0	0	18	0
Bacteria	Proteobacteria	Betaproteobacteria	Burkholderiales	Comamonadaceae	Hydrogenophaga	Multi-affiliation	529	604	100	310	1988	417	1883	659	1777	822	289	1638	2910	250	163	375	305	597	211	195	430	559	190	576	122	460	395	245	1059	858	2055	401	431	3075	1704	1503	4821	3295	1912	2403	1186	2270	212
Bacteria	Proteobacteria	Betaproteobacteria	Burkholderiales	Comamonadaceae	Hydrogenophaga	unknown species	0	2	0	0	1	0	11	20	0	15	2	1	4	1	0	1	0	1	4	0	0	0	0	0	0	0	0	13	17	23	0	9	9	2	22	2	0	0	26	2	5	3	1
Bacteria	Proteobacteria	Betaproteobacteria	Burkholderiales	Comamonadaceae	Hydrogenophaga	unknown species	0	1	0	1	4	0	0	0	1	0	0	0	0	0	0	0	0	0	0	0	1	9	0	23	1	1	0	0	2	0	0	0	0	213	1	5	2	7	10	3	0	41	0
Bacteria	Proteobacteria	Betaproteobacteria	Burkholderiales	Comamonadaceae	Hydrogenophaga	Multi-affiliation	5	9	1	0	3	0	5	7	8	5	1	8	14	8	1	2	0	0	1	6	2	6	1	0	1	0	0	0	5	3	1	3	3	7	18	5	3	17	16	5	6	5	5
Bacteria	Proteobacteria	Alphaproteobacteria	Rhizobiales	Hyphomicrobiaceae	Hyphomicrobium	unknown species	262	176	136	220	320	500	778	466	1116	206	83	405	398	163	252	117	257	180	105	196	283	143	141	1113	206	233	85	48	419	155	1074	69	166	936	637	1088	822	1117	794	1149	301	622	37
Bacteria	Proteobacteria	Alphaproteobacteria	Rhizobiales	Hyphomicrobiaceae	Hyphomicrobium	unknown species	96	36	11	116	62	228	959	544	713	245	62	616	1624	140	117	17	168	35	24	201	271	147	189	264	83	248	131	81	342	176	559	74	201	319	291	1150	707	451	627	492	112	224	50
Bacteria	Proteobacteria	Alphaproteobacteria	Rhizobiales	Hyphomicrobiaceae	Hyphomicrobium	unknown species	5	5	8	19	27	49	216	111	482	87	9	120	216	10	9	25	39	23	8	43	113	8	21	51	52	142	90	77	270	96	411	5	63	100	155	286	301	106	240	193	92	145	32
Bacteria	Proteobacteria	Alphaproteobacteria	Rhizobiales	Hyphomicrobiaceae	Hyphomicrobium	unknown species	69	101	12	49	136	50	704	334	730	112	88	360	331	13	26	73	22	18	18	3	7	3	8	0	9	9	22	16	128	101	346	24	98	117	36	59	66	238	46	130	7	7	0
Bacteria	Proteobacteria	Alphaproteobacteria	Rhizobiales	Hyphomicrobiaceae	Hyphomicrobium	unknown species	92	107	34	15	437	52	145	56	135	67	32	280	397	24	11	43	11	30	21	4	10	7	3	17	4	31	100	50	121	91	295	19	37	82	63	256	75	173	75	315	84	31	2
Bacteria	Proteobacteria	Alphaproteobacteria	Rhizobiales	Hyphomicrobiaceae	Hyphomicrobium	unknown species	85	52	20	183	81	73	60	19	4	50	4	54	1	38	54	31	45	36	51	11	21	12	20	228	12	30	3	0	0	2	7	0	18	26	59	201	857	227	71	87	9	139	2
Bacteria	Proteobacteria	Alphaproteobacteria	Rhizobiales	Hyphomicrobiaceae	Hyphomicrobium	unknown species	17	23	12	130	1	108	64	27	110	68	4	12	26	46	52	44	72	50	55	35	73	55	45	118	5	40	12	5	41	8	153	7	32	145	24	94	84	40	46	20	50	48	3
Bacteria	Proteobacteria	Alphaproteobacteria	Rhizobiales	Hyphomicrobiaceae	Hyphomicrobium	unknown species	0	0	1	5	0	0	89	19	132	4	20	0	50	0	1	0	0	1	0	7	2	2	2	91	21	20	10	10	106	54	514	17	76	38	61	38	52	137	41	45	35	20	1
Bacteria	Proteobacteria	Alphaproteobacteria	Rhizobiales	Hyphomicrobiaceae	Hyphomicrobium	unknown species	34	27	25	44	21	114	8	5	6	13	3	20	0	37	41	53	75	28	40	177	364	109	124	218	50	244	0	1	0	2	0	0	6	23	7	7	44	29	15	26	0	54	4
Bacteria	Proteobacteria	Alphaproteobacteria	Rhizobiales	Hyphomicrobiaceae	Hyphomicrobium	unknown species	0	0	0	0	0	0	39	21	45	10	1	45	70	0	0	0	0	0	0	44	76	20	28	28	22	13	10	10	34	2	34	3	23	29	48	48	45	11	7	63	8	9	4
Bacteria	Proteobacteria	Alphaproteobacteria	Rhizobiales	Hyphomicrobiaceae	Hyphomicrobium	unknown species	3	0	0	0	0	0	12	13	26	6	2	3	1	0	0	2	19	0	0	1	7	4	2	8	2	5	3	4	30	20	112	1	35	64	3	2	94	77	5	11	12	0	2
Bacteria	Proteobacteria	Alphaproteobacteria	Rhizobiales	Hyphomicrobiaceae	Hyphomicrobium	unknown species	33	19	30	0	13	18	0	0	4	15	0	0	5	6	18	8	19	16	11	31	28	27	13	97	9	9	0	1	0	0	31	0	3	20	2	206	53	8	3	41	0	49	10
Bacteria	Proteobacteria	Alphaproteobacteria	Rhizobiales	Hyphomicrobiaceae	Hyphomicrobium	Multi-affiliation	1	0	0	0	1	0	39	12	30	12	4	49	19	2	0	0	0	0	0	44	61	39	35	14	13	26	6	4	14	0	41	1	4	62	25	21	11	3	10	9	4	0	4
Bacteria	Proteobacteria	Alphaproteobacteria	Rhizobiales	Hyphomicrobiaceae	Hyphomicrobium	unknown species	3	0	0	0	0	0	7	12	32	3	0	2	13	0	1	1	2	1	1	0	0	0	1	2	0	1	0	0	9	4	14	3	2	16	11	13	1	27	24	2	1	2	0
Bacteria	Proteobacteria	Alphaproteobacteria	Rhizobiales	Hyphomicrobiaceae	Hyphomicrobium	unknown species	0	0	0	0	0	1	15	13	23	4	1	4	14	0	0	0	0	0	0	0	1	0	1	0	0	0	0	0	18	0	15	0	2	16	7	6	3	20	16	2	1	1	0
Bacteria	Proteobacteria	Alphaproteobacteria	Rhizobiales	Hyphomicrobiaceae	Hyphomicrobium	unknown species	1	1	0	0	5	0	3	10	33	7	1	5	9	1	4	0	1	0	0	1	2	1	0	4	1	3	0	0	5	2	5	1	2	6	6	24	11	21	14	3	2	4	0
Bacteria	Proteobacteria	Alphaproteobacteria	Rhizobiales	Hyphomicrobiaceae	Hyphomicrobium	unknown species	0	0	0	1	0	0	13	16	4	11	10	1	5	1	6	0	0	3	5	2	4	4	1	0	1	5	0	3	15	6	18	4	8	10	1	4	0	6	10	0	1	2	2
Bacteria	Proteobacteria	Alphaproteobacteria	Rhizobiales	Hyphomicrobiaceae	Hyphomicrobium	unknown species	2	1	0	0	0	0	3	2	20	0	0	15	0	0	0	0	0	0	0	0	0	0	0	2	0	0	0	1	1	0	24	1	0	1	1	0	1	8	2	0	0	0	0
Bacteria	Proteobacteria	Alphaproteobacteria	Rhizobiales	Hyphomicrobiaceae	Hyphomicrobium	unknown species	0	0	0	59	0	7	0	1	0	6	0	0	0	1	2	0	10	0	2	0	0	0	1	13	0	6	0	0	0	0	0	0	0	0	0	0	7	1	0	0	0	24	0
Bacteria	Proteobacteria	Alphaproteobacteria	Rhizobiales	Hyphomicrobiaceae	Hyphomicrobium	unknown species	3	1	1	0	0	0	4	0	15	0	1	10	0	0	0	4	2	0	1	9	5	4	4	0	0	8	0	0	0	0	9	1	7	0	0	0	0	19	2	0	0	0	0
Bacteria	Proteobacteria	Alphaproteobacteria	Rhizobiales	Hyphomicrobiaceae	Hyphomicrobium	unknown species	0	0	0	3	0	12	0	3	2	0	2	0	0	1	2	0	0	2	0	1	2	0	0	0	0	0	0	2	0	0	0	0	0	0	0	1	1	1	1	4	0	0	0
Bacteria	Proteobacteria	Alphaproteobacteria	Caulobacterales	Hyphomonadaceae	Hyphomonas	unknown species	0	0	0	0	0	0	3	1	4	0	0	0	12	0	0	0	0	0	0	0	0	0	0	0	0	0	0	4	6	0	4	0	0	0	0	0	0	17	0	0	0	0	0
Bacteria	Actinobacteria	Acidimicrobiia	Acidimicrobiales	Iamiaceae	Iamia	unknown species	10	28	3	17	176	8	5	0	0	1	0	13	0	1	0	0	0	0	1	0	0	0	0	0	1	0	0	0	0	0	0	0	0	0	4	34	0	2	0	0	4	0	1
Bacteria	Actinobacteria	Acidimicrobiia	Acidimicrobiales	Iamiaceae	Iamia	Aquihabitans daechungensis	3	2	0	33	4	24	5	0	1	0	0	10	2	0	8	9	0	9	1	0	0	0	0	0	0	0	0	0	1	0	0	1	0	0	0	0	0	1	0	6	0	10	0
Bacteria	Proteobacteria	Betaproteobacteria	Burkholderiales	Comamonadaceae	Ideonella	unknown species	12	11	2	1	69	15	159	51	172	110	25	534	74	4	7	25	32	15	15	4	18	17	2	116	11	6	25	39	119	27	265	14	23	350	164	97	47	647	86	569	84	167	4
Bacteria	Proteobacteria	Betaproteobacteria	Burkholderiales	Comamonadaceae	Ideonella	unknown species	0	0	0	0	0	3	15	1	20	5	0	4	0	0	0	0	0	0	0	6	18	3	3	29	0	48	4	15	31	0	6	0	8	25	9	1	20	39	1	10	1	3	0
Bacteria	Proteobacteria	Betaproteobacteria	Burkholderiales	Comamonadaceae	Ideonella	Ideonella sp.	0	0	1	0	1	0	0	1	3	0	0	0	0	0	0	1	0	0	0	23	32	6	24	14	1	30	8	9	4	0	2	20	4	20	0	0	7	6	0	6	5	15	1
Bacteria	Actinobacteria	Acidimicrobiia	Acidimicrobiales	Acidimicrobiaceae	Ilumatobacter	unknown species	0	1	0	0	5	6	127	4	232	72	44	40	50	0	4	43	33	5	0	9	57	1	10	993	59	54	26	4	91	65	478	6	68	206	28	146	134	476	143	74	142	467	9
Bacteria	Proteobacteria	Betaproteobacteria	Burkholderiales	Comamonadaceae	Inhella	Inhella inkyongensis	0	0	0	0	0	0	12	11	2	6	2	31	13	0	0	0	0	0	0	1	0	0	0	0	0	0	0	7	0	7	0	4	0	0	0	0	0	0	0	0	0	0	7
Bacteria	Planctomycetes	Planctomycetacia	Planctomycetales	Planctomycetaceae	Isosphaera	Nostocoida limicola III	138	105	206	6	58	35	0	0	0	0	0	0	0	50	34	51	45	45	23	0	4	0	0	0	0	0	0	0	0	0	0	0	0	0	0	0	3	0	0	0	0	0	0
Bacteria	Planctomycetes	Planctomycetacia	Planctomycetales	Planctomycetaceae	Isosphaera	unknown species	51	29	56	0	49	6	0	0	0	0	1	0	0	29	25	24	14	23	6	0	0	0	1	0	0	0	0	0	0	0	0	0	0	0	0	0	0	0	0	0	0	0	0
Bacteria	Planctomycetes	Planctomycetacia	Planctomycetales	Planctomycetaceae	Isosphaera	unknown species	33	26	36	0	19	17	0	0	0	0	0	0	0	3	15	18	9	20	19	0	0	2	0	0	0	2	0	0	0	0	0	0	0	0	0	0	0	0	0	0	0	0	0
Bacteria	Planctomycetes	Planctomycetacia	Planctomycetales	Planctomycetaceae	Isosphaera	unknown species	1	0	0	0	0	0	1	0	0	0	0	0	0	0	0	0	0	0	0	35	49	10	25	23	24	32	0	0	0	0	0	0	0	0	0	0	0	0	0	0	0	0	0
Bacteria	Planctomycetes	Planctomycetacia	Planctomycetales	Planctomycetaceae	Isosphaera	unknown species	14	9	8	0	0	0	0	0	4	15	5	0	0	7	0	0	3	0	0	1	0	0	2	3	0	9	0	0	0	0	0	0	0	0	0	0	0	0	0	0	0	0	0
Bacteria	Proteobacteria	Alphaproteobacteria	Rhodobacterales	Rhodobacteraceae	Ketogulonicigenium	Ketogulonicigenium vulgare	16	19	1	144	18	233	37	3	41	52	7	9	19	18	45	2	88	15	24	0	10	3	4	7	0	5	15	8	10	34	44	1	1	27	40	103	178	65	36	25	50	167	10
Bacteria	Proteobacteria	Betaproteobacteria	Burkholderiales	Comamonadaceae	Kinneretia	unknown species	92	24	55	1	36	68	3	5	1	7	8	2	11	23	11	58	56	91	28	31	70	38	49	19	10	22	5	8	20	6	0	7	6	1	1	46	1	1	50	3	1	10	14
Bacteria	Proteobacteria	Gammaproteobacteria	Enterobacteriales	Enterobacteriaceae	Kluyvera	Kluyvera cryocrescens	0	0	0	0	0	0	0	9	0	5	32	30	2	0	0	0	0	0	0	0	0	0	0	0	93	0	31	8	52	94	9	6	16	87	45	231	38	58	297	165	0	142	4
Bacteria	Firmicutes	Clostridia	Clostridiales	Lachnospiraceae	Lachnoanaerobaculum	Multi-affiliation	0	0	0	0	0	0	0	0	0	0	0	0	0	0	0	0	0	0	0	0	0	0	0	0	0	0	0	0	0	0	0	0	0	0	0	0	0	0	0	0	0	0	0
Bacteria	Bacteroidetes	Sphingobacteriia	Sphingobacteriales	Chitinophagaceae	Lacibacter	Multi-affiliation	1	1	0	78	1	6	20	0	0	7	3	5	0	1	2	19	5	0	1	0	0	0	0	0	2	0	0	0	7	1	4	0	0	0	0	0	0	1	0	0	0	1	0
Bacteria	Proteobacteria	Betaproteobacteria	Burkholderiales	Burkholderiaceae	Lautropia	unknown species	5	0	1	6	0	41	6	1	21	3	1	0	0	4	13	0	22	2	7	16	5	16	17	19	7	4	0	0	0	0	0	0	0	0	0	0	19	0	13	0	4	9	0
Bacteria	Proteobacteria	Betaproteobacteria	Burkholderiales	Burkholderiaceae	Lautropia	unknown species	2	0	0	0	3	0	14	1	18	1	0	0	2	0	0	0	0	0	1	0	0	0	1	0	0	2	2	0	0	1	2	0	7	0	0	0	20	17	1	2	3	0	0
Bacteria	Bacteroidetes	Cytophagia	Cytophagales	Cytophagaceae	Leadbetterella	unknown species	6	21	1	594	73	244	54	4	53	75	9	53	106	22	10	1	86	18	9	1	0	8	5	0	8	3	16	2	9	1	14	3	12	99	12	16	17	22	16	3	14	66	0
Bacteria	Bacteroidetes	Cytophagia	Cytophagales	Cytophagaceae	Leadbetterella	Hyalella azteca	1	13	0	201	23	62	22	2	12	30	6	43	47	17	17	2	30	7	6	0	1	5	0	0	10	6	3	2	11	4	0	0	0	53	13	0	2	11	20	2	8	41	0
Bacteria	Proteobacteria	Gammaproteobacteria	Legionellales	Legionellaceae	Legionella	Multi-affiliation	16	7	8	53	76	66	12	31	27	55	5	20	57	1	0	8	20	6	14	0	5	2	0	154	2	8	5	10	20	14	114	2	8	0	35	3	157	12	19	24	21	83	21
Bacteria	Proteobacteria	Gammaproteobacteria	Legionellales	Legionellaceae	Legionella	Fluoribacter gormanii	8	7	12	12	2	2	0	0	0	0	0	0	0	7	4	1	1	8	10	59	126	43	76	67	26	82	0	0	0	1	0	0	0	0	0	0	0	0	1	0	0	0	0
Bacteria	Proteobacteria	Gammaproteobacteria	Legionellales	Legionellaceae	Legionella	unknown species	4	1	0	6	2	9	0	0	0	0	0	0	0	4	17	7	11	13	5	10	16	10	13	0	2	26	0	0	0	0	0	0	2	0	0	0	5	0	0	0	0	0	0
Bacteria	Proteobacteria	Gammaproteobacteria	Legionellales	Legionellaceae	Legionella	unknown species	5	2	2	4	0	0	1	0	1	0	1	0	0	8	1	3	4	3	6	10	12	7	16	10	7	13	0	0	0	0	0	0	0	0	1	0	0	0	0	0	0	0	1
Bacteria	Proteobacteria	Gammaproteobacteria	Legionellales	Legionellaceae	Legionella	unknown species	0	0	0	0	0	0	0	0	0	0	0	0	0	0	0	0	0	0	0	0	0	0	0	0	0	0	0	0	0	0	0	0	0	0	0	0	0	0	0	0	0	0	5
Bacteria	Proteobacteria	Gammaproteobacteria	Legionellales	Legionellaceae	Legionella	unknown species	0	0	0	0	0	0	45	0	1	0	0	0	0	0	0	0	0	0	0	0	0	0	0	0	0	0	0	0	0	0	25	0	0	0	0	0	0	0	0	0	0	0	0
Bacteria	Actinobacteria	Actinobacteria	Micrococcales	Microbacteriaceae	Leifsonia	Microbacteriaceae bacterium MAEY21	9	11	5	67	11	17	40	25	30	86	169	49	17	7	5	3	1	6	1	0	0	0	0	0	1	0	0	1	1	4	0	1	1	0	0	26	5	5	0	5	0	0	0
Bacteria	Proteobacteria	Betaproteobacteria	Burkholderiales	Comamonadaceae	Leptothrix	unknown species	25	16	2	41	10	111	2	0	9	188	3	11	6	27	38	58	11	32	28	25	69	13	35	82	5	66	0	1	5	1	4	2	0	0	3	54	149	37	3	7	0	51	6
Bacteria	Fusobacteria	Fusobacteriia	Fusobacteriales	Leptotrichiaceae	Leptotrichia	Multi-affiliation	0	0	0	0	0	0	0	0	0	0	0	0	0	0	0	0	0	0	0	0	0	0	0	0	0	0	0	0	0	0	0	0	0	0	0	0	0	0	0	0	0	0	0
Bacteria	Proteobacteria	Betaproteobacteria	Burkholderiales	Burkholderiaceae	Limnobacter	Multi-affiliation	0	0	0	0	0	0	5	42	41	22	0	43	54	0	0	0	0	0	0	0	0	0	0	0	0	0	0	0	0	0	0	0	0	0	0	0	0	0	0	0	0	0	0
Bacteria	Proteobacteria	Betaproteobacteria	Burkholderiales	Comamonadaceae	Limnohabitans	unknown species	6	3	1	0	0	2	4	11	0	12	16	0	0	19	14	12	4	17	28	0	0	0	0	0	0	0	0	36	21	38	0	50	61	0	6	0	0	0	6	0	14	2	2
Bacteria	Proteobacteria	Gammaproteobacteria	Xanthomonadales	Xanthomonadaceae	Luteimonas	Xanthomonas-like sp.	0	0	0	0	0	0	98	0	0	0	0	0	0	0	0	0	0	4	0	0	0	0	0	0	0	0	0	0	0	0	0	0	0	0	0	0	0	0	0	0	0	0	0
Bacteria	Verrucomicrobia	Verrucomicrobiae	Verrucomicrobiales	Verrucomicrobiaceae	Luteolibacter	Verrucomicrobium sp.	495	660	287	28	1294	54	53	29	39	133	238	46	88	104	43	44	36	44	26	324	364	342	299	287	67	303	1048	648	435	803	178	1071	633	21	538	823	303	117	458	614	2130	3661	1407
Bacteria	Verrucomicrobia	Verrucomicrobiae	Verrucomicrobiales	Verrucomicrobiaceae	Luteolibacter	unknown species	256	161	247	2	77	200	196	306	2	367	640	26	20	467	234	360	305	374	464	1328	818	3079	1565	292	144	487	239	188	86	69	2	77	310	0	156	0	6	0	188	38	343	105	90
Bacteria	Verrucomicrobia	Verrucomicrobiae	Verrucomicrobiales	Verrucomicrobiaceae	Luteolibacter	unknown species	238	185	156	7	267	51	42	130	8	331	439	51	146	98	58	42	32	110	46	72	10	53	48	0	5	40	51	19	6	26	7	19	12	7	72	44	21	12	64	30	23	43	19
Bacteria	Verrucomicrobia	Verrucomicrobiae	Verrucomicrobiales	Verrucomicrobiaceae	Luteolibacter	Verrucomicrobium sp.	1	2	0	0	3	0	0	0	2	0	1	0	0	0	0	0	0	0	0	2	6	2	1	0	0	5	1	7	3	4	0	34	4	0	2	1	0	0	0	0	2	2	4
Bacteria	Verrucomicrobia	Verrucomicrobiae	Verrucomicrobiales	Verrucomicrobiaceae	Luteolibacter	Verrucomicrobium sp.	9	10	6	0	13	0	1	0	1	0	8	0	0	2	0	0	0	0	0	1	1	3	4	1	0	3	0	3	4	10	2	9	8	0	4	7	0	0	4	4	7	30	11
Bacteria	Verrucomicrobia	Verrucomicrobiae	Verrucomicrobiales	Verrucomicrobiaceae	Luteolibacter	Verrucomicrobium sp.	7	10	2	0	7	0	1	0	0	1	2	0	0	3	1	0	0	0	0	3	1	3	3	0	0	1	0	9	4	4	0	15	1	0	3	5	2	0	0	1	5	18	11
Bacteria	Verrucomicrobia	Verrucomicrobiae	Verrucomicrobiales	Verrucomicrobiaceae	Luteolibacter	Verrucomicrobium sp.	11	11	1	0	7	0	0	2	0	4	5	0	0	1	1	1	0	0	0	10	2	17	11	0	0	3	0	6	0	2	0	5	8	0	4	0	0	0	2	0	7	12	6
Bacteria	Verrucomicrobia	Verrucomicrobiae	Verrucomicrobiales	Verrucomicrobiaceae	Luteolibacter	Verrucomicrobium sp.	5	1	0	0	5	0	0	0	0	4	0	0	1	0	0	0	0	0	0	0	0	0	0	0	0	1	0	3	0	5	0	8	1	0	1	1	0	0	2	1	3	10	4
Bacteria	Verrucomicrobia	Verrucomicrobiae	Verrucomicrobiales	Verrucomicrobiaceae	Luteolibacter	unknown species	3	2	3	0	0	0	1	2	0	1	12	0	1	3	11	3	1	0	7	7	6	18	14	1	1	5	0	0	0	0	0	2	0	0	1	0	0	0	1	0	1	1	0
Bacteria	Actinobacteria	Actinobacteria	Micrococcales	Microbacteriaceae	Lysinimonas	unknown species	6	2	1	43	3	19	1	1	3	10	1	18	30	11	10	0	23	21	6	0	0	0	0	0	0	0	3	1	0	2	0	0	0	0	0	37	9	2	1	0	3	0	0
Bacteria	Actinobacteria	Actinobacteria	Micrococcales	Microbacteriaceae	Lysinimonas	unknown species	13	11	10	2	6	27	0	0	1	0	1	11	0	8	5	9	3	23	21	1	4	0	1	4	0	2	0	0	0	0	0	0	0	0	0	0	0	4	0	0	0	0	0
Bacteria	Proteobacteria	Gammaproteobacteria	Xanthomonadales	Xanthomonadaceae	Lysobacter	unknown species	5	0	0	0	0	0	109	4	1	141	0	14	0	0	0	0	0	0	0	0	0	0	0	33	0	0	0	0	0	0	925	0	12	0	0	0	15	8	0	0	0	0	0
Bacteria	Proteobacteria	Gammaproteobacteria	Xanthomonadales	Xanthomonadaceae	Lysobacter	Multi-affiliation	0	0	0	0	0	0	34	0	0	3	0	4	4	0	1	0	0	1	0	4	6	0	0	0	3	8	2	3	9	5	0	0	1	0	0	0	0	2	0	0	0	0	0
Bacteria	Proteobacteria	Alphaproteobacteria	Rhodospirillales	Rhodospirillaceae	Magnetospirillum	Multi-affiliation	1	0	0	0	0	0	190	0	0	6	0	10	39	0	0	0	0	0	0	0	1	0	0	0	0	0	0	0	0	0	7	0	0	0	0	0	0	56	0	0	0	0	0
Bacteria	Proteobacteria	Betaproteobacteria	Burkholderiales	Oxalobacteraceae	Massilia	unknown species	0	0	0	0	0	0	0	0	0	0	1	0	0	0	0	0	0	0	0	0	0	0	0	0	0	0	0	1	0	0	0	0	0	0	0	0	0	0	0	0	0	0	0
Bacteria	Proteobacteria	Betaproteobacteria	Burkholderiales	Oxalobacteraceae	Massilia	Multi-affiliation	0	0	0	0	0	0	0	1	0	0	1	0	0	0	0	0	0	0	0	0	0	0	0	0	0	0	0	0	0	0	0	0	0	0	0	0	0	0	0	0	0	0	0
Bacteria	Proteobacteria	Alphaproteobacteria	Rhizobiales	Methylobacteriaceae	Meganema	unknown species	384	355	207	56	998	129	723	303	529	207	169	871	757	117	82	92	56	172	99	43	146	29	12	61	62	114	275	176	152	211	847	77	171	384	472	1166	794	562	499	692	83	375	51
Bacteria	Proteobacteria	Alphaproteobacteria	Rhizobiales	Methylobacteriaceae	Meganema	unknown species	23	10	22	150	9	117	159	14	38	26	18	6	9	63	104	64	123	45	41	147	146	80	71	83	19	159	12	7	7	32	674	12	47	0	61	46	97	100	100	59	11	60	13
Bacteria	Proteobacteria	Alphaproteobacteria	Rhizobiales	Methylobacteriaceae	Meganema	unknown species	8	13	6	0	26	2	14	19	24	21	3	12	37	8	6	2	0	4	0	1	3	0	1	0	1	3	0	9	7	10	11	9	11	8	33	28	2	9	27	4	4	6	3
Bacteria	Proteobacteria	Alphaproteobacteria	Rhizobiales	Methylobacteriaceae	Meganema	unknown species	7	2	1	0	3	0	12	2	6	6	6	2	2	0	3	0	0	3	0	39	28	12	15	0	30	30	0	0	10	0	0	0	0	0	17	0	0	3	0	23	0	4	0
Bacteria	Proteobacteria	Alphaproteobacteria	Rhizobiales	Methylobacteriaceae	Meganema	unknown species	0	2	0	0	0	12	36	7	47	5	5	45	0	0	0	1	0	0	0	2	0	3	8	0	2	2	3	0	6	0	0	1	6	0	0	40	1	7	2	0	0	36	0
Bacteria	Proteobacteria	Alphaproteobacteria	Rhizobiales	Methylobacteriaceae	Meganema	unknown species	1	0	0	0	0	0	25	0	0	9	8	0	0	0	0	0	0	0	0	0	2	8	3	12	0	2	11	3	1	8	4	5	1	0	0	0	18	0	0	7	0	0	1
Bacteria	Proteobacteria	Alphaproteobacteria	Rhizobiales	Phyllobacteriaceae	Mesorhizobium	unknown species	179	152	167	16	80	109	121	78	0	86	62	29	16	26	25	35	73	66	79	23	30	17	8	7	8	21	156	67	62	51	18	46	83	2	7	64	42	8	17	3	56	30	36
Bacteria	Proteobacteria	Alphaproteobacteria	Rhizobiales	Phyllobacteriaceae	Mesorhizobium	Multi-affiliation	22	8	18	57	29	205	108	119	27	57	15	23	0	38	66	46	53	29	38	15	27	11	24	38	18	59	3	5	30	8	7	4	10	0	13	8	184	29	2	11	44	105	5
Bacteria	Proteobacteria	Alphaproteobacteria	Rhizobiales	Phyllobacteriaceae	Mesorhizobium	unknown species	10	8	16	0	5	37	29	60	66	94	91	30	31	18	2	4	2	39	10	16	27	21	20	8	9	55	82	50	41	63	8	49	78	0	3	39	6	30	43	8	18	0	8
Bacteria	Proteobacteria	Alphaproteobacteria	Rhizobiales	Phyllobacteriaceae	Mesorhizobium	unknown species	6	7	1	32	0	70	9	6	1	14	1	0	0	21	19	37	5	15	8	6	14	5	9	28	0	18	1	0	0	1	0	0	3	0	0	60	25	4	0	17	0	0	0
Bacteria	Proteobacteria	Alphaproteobacteria	Rhizobiales	Phyllobacteriaceae	Mesorhizobium	unknown species	0	0	0	0	0	0	11	0	4	3	0	0	3	0	0	0	2	2	0	0	0	0	0	0	0	0	0	0	15	0	9	0	0	70	2	0	0	12	30	0	0	0	0
Bacteria	Proteobacteria	Alphaproteobacteria	Rhizobiales	Phyllobacteriaceae	Mesorhizobium	unknown species	9	7	4	75	0	82	0	0	0	0	0	0	0	49	53	15	55	22	24	5	6	0	1	1	0	2	0	0	0	0	0	0	0	0	0	0	8	2	0	4	0	0	0
Bacteria	Proteobacteria	Alphaproteobacteria	Rhizobiales	Phyllobacteriaceae	Mesorhizobium	unknown species	65	33	15	21	18	29	0	0	3	3	0	0	0	9	1	22	14	11	3	5	3	0	0	0	0	4	0	0	13	0	2	1	0	0	0	14	41	0	0	0	0	13	0
Bacteria	Proteobacteria	Betaproteobacteria	Methylophilales	Methylophilaceae	Methylobacillus	Multi-affiliation	0	0	0	0	0	0	0	5	0	1	0	0	0	0	0	2	0	2	0	0	0	0	0	0	0	0	14	3	0	11	0	1	3	0	0	0	0	0	0	1	9	20	9
Bacteria	Proteobacteria	Alphaproteobacteria	Rhizobiales	Methylobacteriaceae	Methylobacterium	Multi-affiliation	3	5	11	0	11	14	30	81	6	103	151	25	27	7	2	11	16	27	4	13	46	5	13	27	1	21	142	54	35	100	0	77	79	2	0	0	1	0	0	0	0	0	0
Bacteria	Proteobacteria	Alphaproteobacteria	Rhizobiales	Methylobacteriaceae	Methylobacterium	Multi-affiliation	0	2	2	0	0	0	0	6	0	3	6	0	0	0	2	1	5	0	1	1	32	0	2	0	0	2	37	15	1	4	0	14	20	0	0	0	0	0	0	0	0	0	0
Bacteria	Proteobacteria	Alphaproteobacteria	Rhizobiales	Methylobacteriaceae	Methylobacterium	Multi-affiliation	18	15	20	0	10	14	8	56	17	67	6	14	31	4	2	6	7	25	14	1	0	3	0	0	0	4	41	18	15	25	0	13	12	0	3	3	0	0	0	4	0	0	0
Bacteria	Proteobacteria	Alphaproteobacteria	Rhizobiales	Methylobacteriaceae	Methylobacterium	unknown species	11	3	9	0	2	15	0	0	0	5	3	0	0	14	13	9	0	26	18	12	24	18	26	16	12	13	3	0	0	0	0	0	0	0	1	0	0	0	5	0	3	7	2
Bacteria	Proteobacteria	Alphaproteobacteria	Rhizobiales	Methylobacteriaceae	Methylobacterium	Multi-affiliation	0	0	2	0	0	0	0	3	0	3	2	0	0	1	3	4	6	0	3	3	0	0	0	0	0	0	73	23	3	18	0	26	20	0	0	0	0	0	0	0	0	22	1
Bacteria	Proteobacteria	Alphaproteobacteria	Rhizobiales	Methylobacteriaceae	Methylobacterium	Multi-affiliation	0	0	0	0	0	0	0	0	0	2	0	0	0	0	0	0	0	0	0	4	0	0	0	0	0	7	0	0	0	0	0	0	0	0	0	0	0	0	0	0	0	0	0
Bacteria	Proteobacteria	Alphaproteobacteria	Rhizobiales	Methylobacteriaceae	Methylobacterium	Multi-affiliation	0	0	1	0	0	0	0	0	0	0	0	0	0	0	0	0	0	0	0	0	0	0	0	0	0	0	0	0	0	0	0	0	0	0	0	0	0	0	0	0	0	0	0
Bacteria	Proteobacteria	Betaproteobacteria	Methylophilales	Methylophilaceae	Methylophilus	Multi-affiliation	13	6	2	52	26	696	35	76	52	101	18	68	331	34	17	96	71	169	73	0	0	1	0	0	0	3	11	10	7	28	83	13	17	22	21	37	14	11	28	69	184	271	93
Bacteria	Proteobacteria	Betaproteobacteria	Methylophilales	Methylophilaceae	Methylophilus	Multi-affiliation	0	0	0	0	1	49	1	2	2	1	1	15	12	1	3	20	3	6	7	0	8	0	0	7	0	0	16	24	2	17	5	19	29	0	2	0	0	0	0	0	12	23	31
Bacteria	Proteobacteria	Betaproteobacteria	Methylophilales	Methylophilaceae	Methylophilus	unknown species	2	0	0	7	4	107	4	4	1	2	0	0	2	2	4	26	4	22	4	1	0	0	0	3	0	0	30	6	0	6	0	8	14	0	2	0	0	0	0	0	62	85	17
Bacteria	Proteobacteria	Betaproteobacteria	Methylophilales	Methylophilaceae	Methylophilus	unknown species	2	0	0	16	3	13	6	2	3	12	0	9	42	4	2	12	20	31	2	1	0	0	3	0	0	4	5	6	6	5	0	4	6	1	0	2	0	1	6	0	2	14	0
Bacteria	Proteobacteria	Betaproteobacteria	Methylophilales	Methylophilaceae	Methylophilus	Multi-affiliation	2	1	0	49	0	37	4	5	5	1	2	26	43	0	4	4	8	3	5	0	0	0	0	0	0	0	3	1	4	3	0	1	0	0	7	0	0	2	3	0	13	15	17
Bacteria	Proteobacteria	Alphaproteobacteria	Rhizobiales	Beijerinckiaceae	Methylorosula	unknown species	0	0	0	0	0	0	0	0	0	0	0	0	0	0	0	0	0	0	0	0	2	2	0	0	0	0	0	0	1	0	0	0	0	15	0	6	0	0	0	0	0	0	0
Bacteria	Proteobacteria	Betaproteobacteria	Methylophilales	Methylophilaceae	Methylotenera	unknown species	0	0	0	0	0	0	0	0	2	0	0	0	0	0	0	0	0	0	0	0	0	0	0	0	0	0	0	0	0	0	0	0	0	0	0	0	0	0	0	0	0	0	0
Bacteria	Proteobacteria	Betaproteobacteria	Rhodocyclales	Rhodocyclaceae	Methyloversatilis	unknown species	4	0	1	0	9	6	12	0	0	1	0	0	0	0	0	4	1	7	0	20	39	8	14	6	9	11	0	2	0	1	0	2	0	0	0	53	403	9	0	0	0	24	4
Bacteria	Proteobacteria	Betaproteobacteria	Rhodocyclales	Rhodocyclaceae	Methyloversatilis	Multi-affiliation	0	1	0	0	2	0	6	2	8	2	1	16	0	0	0	0	0	0	0	11	22	2	6	9	1	6	0	0	0	0	0	0	0	11	2	30	6	7	1	5	0	22	4
Bacteria	Actinobacteria	Actinobacteria	Micrococcales	Microbacteriaceae	Microbacterium	Multi-affiliation	0	0	0	0	0	0	0	0	0	2	0	0	0	0	0	0	2	0	0	2	10	1	3	3	0	1	2	0	1	1	0	1	0	0	0	0	0	0	2	0	1	5	2
Bacteria	Bacteroidetes	Sphingobacteriia	Sphingobacteriales	Sphingobacteriaceae	Mucilaginibacter	unknown species	0	0	1	87	13	0	2	0	2	0	1	0	5	0	0	2	9	0	0	0	1	0	0	1	1	3	0	0	3	4	5	1	1	1	6	0	0	1	1	0	2	3	0
Bacteria	Actinobacteria	Actinobacteria	Micrococcales	Microbacteriaceae	Multi-affiliation	Multi-affiliation	21	12	10	0	6	18	26	98	0	234	242	34	4	9	10	0	1	13	4	15	47	8	6	63	12	25	56	54	9	46	0	17	42	0	5	0	5	2	51	28	23	3	1
Bacteria	Actinobacteria	Actinobacteria	Micromonosporales	Micromonosporaceae	Multi-affiliation	Multi-affiliation	0	0	0	0	0	0	0	0	0	0	0	0	0	0	0	1	0	1	1	0	2	0	0	2	0	0	0	0	2	0	0	0	0	0	0	0	0	0	0	0	0	0	0
Bacteria	Actinobacteria	Acidimicrobiia	Acidimicrobiales	Acidimicrobiaceae	Multi-affiliation	Multi-affiliation	1	0	0	0	5	0	0	0	14	10	0	26	1	0	0	0	0	0	0	2	0	0	0	0	0	0	0	0	8	1	0	0	5	0	0	31	0	0	3	0	0	0	0
Bacteria	Chlamydiae	Chlamydiae	Chlamydiales	Multi-affiliation	Multi-affiliation	Multi-affiliation	1	1	0	0	13	0	9	0	0	0	0	0	11	0	0	3	0	0	1	0	0	0	0	12	17	0	0	0	2	0	0	0	1	0	0	0	0	0	17	0	5	0	1
Bacteria	Firmicutes	Bacilli	Bacillales	Multi-affiliation	Multi-affiliation	Multi-affiliation	0	0	0	0	0	0	0	0	0	0	0	0	0	0	0	0	0	0	0	0	37	0	1	4	11	35	0	2	0	0	0	1	0	0	0	0	0	0	0	0	0	0	0
Bacteria	Firmicutes	Bacilli	Lactobacillales	Multi-affiliation	Multi-affiliation	Multi-affiliation	0	0	0	0	0	0	0	0	0	0	0	0	0	0	0	0	0	0	0	0	0	0	0	0	0	0	0	0	0	0	0	0	0	0	0	0	0	0	0	0	0	0	0
Bacteria	Multi-affiliation	Multi-affiliation	Multi-affiliation	Multi-affiliation	Multi-affiliation	Multi-affiliation	0	0	0	0	0	0	0	0	0	7	0	0	0	0	3	0	0	0	0	0	0	0	0	19	14	0	0	0	0	0	0	0	0	0	0	12	0	6	0	2	37	27	0
Bacteria	Multi-affiliation	Multi-affiliation	Multi-affiliation	Multi-affiliation	Multi-affiliation	Multi-affiliation	0	0	0	0	0	0	0	0	0	1	0	0	0	0	0	0	0	0	0	0	0	0	0	1	0	0	1	0	0	0	1	0	0	0	0	8	2	0	0	17	6	21	0
Bacteria	Proteobacteria	Gammaproteobacteria	Enterobacteriales	Enterobacteriaceae	Multi-affiliation	Multi-affiliation	67	140	129	3	1445	197	32	284	12	232	329	779	0	2155	4322	392	824	223	1368	2	12	5	11	9	598	4	724	279	1148	2680	471	405	651	1103	6140	5572	796	3468	6569	9926	149	726	136
Bacteria	Proteobacteria	Alphaproteobacteria	Rhodobacterales	Rhodobacteraceae	Multi-affiliation	Multi-affiliation	2888	2155	3085	53	754	765	408	1247	270	2297	2611	552	461	1117	766	1076	1421	978	872	6014	4363	7163	4739	1339	838	4169	1184	909	538	991	291	760	1057	98	478	175	124	77	433	191	682	642	358
Bacteria	Proteobacteria	Gammaproteobacteria	Xanthomonadales	Xanthomonadaceae	Multi-affiliation	Multi-affiliation	2630	2083	2492	55	876	2721	558	752	63	1056	868	56	66	3854	2617	2373	2924	3240	3144	4826	2796	4122	3266	1550	604	1941	579	372	176	307	62	217	404	72	694	300	149	113	848	434	251	152	185
Bacteria	Proteobacteria	Gammaproteobacteria	Enterobacteriales	Enterobacteriaceae	Multi-affiliation	Multi-affiliation	31	88	56	0	576	786	11	144	5	119	120	334	0	1055	3896	283	525	157	824	2	2	0	1	0	382	0	430	143	433	1759	174	194	319	4423	3901	4507	574	2823	3118	7630	181	221	79
Bacteria	Proteobacteria	Gammaproteobacteria	Xanthomonadales	Xanthomonadaceae	Multi-affiliation	Multi-affiliation	2203	1184	1952	39	879	3788	257	830	3	1477	1159	220	93	4385	3502	3709	3256	5030	4035	1214	559	1352	1034	375	147	749	537	403	241	387	16	191	409	0	449	220	17	38	557	131	256	78	113
Bacteria	Proteobacteria	Betaproteobacteria	Burkholderiales	Comamonadaceae	Multi-affiliation	Multi-affiliation	2095	460	1468	80	948	3956	108	91	55	207	696	41	79	3774	2522	4716	4738	6215	3583	36	57	57	36	41	1	62	1087	1166	900	1593	36	1143	2106	59	217	13	17	18	258	50	2142	945	394
Bacteria	Proteobacteria	Gammaproteobacteria	Multi-affiliation	Multi-affiliation	Multi-affiliation	Multi-affiliation	482	149	272	1305	5797	29	0	1	1	83	6	0	1	33	20	53	44	174	42	0	0	0	0	0	25	0	2	2	0	9	0	1	0	52	185	0	109	0	19	805	15	7276	7
Bacteria	Proteobacteria	Betaproteobacteria	Burkholderiales	Comamonadaceae	Multi-affiliation	Multi-affiliation	49	1	8	2	11	13	314	240	141	142	197	188	652	2	9	36	30	49	29	3	17	14	7	1	1	6	529	382	244	349	91	670	391	2	12	23	26	3	6	6	2019	3108	4015
Bacteria	Proteobacteria	Alphaproteobacteria	Rhizobiales	Hyphomicrobiaceae	Multi-affiliation	Multi-affiliation	1	0	7	40	5	198	1497	629	1298	186	145	221	1769	58	52	52	33	46	118	27	66	17	23	47	69	91	210	122	1163	339	2211	113	448	1264	561	424	298	1325	870	489	110	187	20
Bacteria	Proteobacteria	Gammaproteobacteria	Xanthomonadales	Xanthomonadaceae	Multi-affiliation	Multi-affiliation	289	218	371	4	126	1041	312	347	46	311	153	98	38	698	297	1048	1759	909	1021	473	215	437	221	153	115	387	581	389	181	336	30	193	345	3	77	23	20	4	251	24	315	244	245
Bacteria	Proteobacteria	Alphaproteobacteria	Sphingomonadales	Sphingomonadaceae	Multi-affiliation	Multi-affiliation	185	176	180	4	78	416	60	228	5	394	375	29	51	413	281	302	410	417	392	1902	801	1899	1799	258	236	792	195	122	111	145	8	52	171	7	50	2	28	2	115	28	292	26	142
Bacteria	Proteobacteria	Betaproteobacteria	Burkholderiales	Comamonadaceae	Multi-affiliation	Multi-affiliation	57	13	14	3921	231	316	115	74	609	97	40	485	170	58	95	205	218	147	122	63	115	42	66	67	25	77	50	28	488	32	122	44	80	525	361	416	183	630	144	394	390	167	41
Bacteria	Proteobacteria	Gammaproteobacteria	Enterobacteriales	Enterobacteriaceae	Multi-affiliation	Multi-affiliation	3	9	8	0	58	484	0	5	0	4	19	43	0	66	1274	23	27	48	26	0	0	0	0	0	230	0	4	3	0	319	0	6	8	3531	389	1634	92	895	489	1157	40	43	9
Bacteria	Proteobacteria	Alphaproteobacteria	Sphingomonadales	Sphingomonadaceae	Multi-affiliation	Multi-affiliation	457	717	162	743	1193	700	433	73	214	93	121	504	409	323	185	118	346	153	95	40	98	35	38	41	134	59	116	69	185	71	182	58	80	667	173	169	53	365	245	198	103	102	17
Bacteria	Proteobacteria	Alphaproteobacteria	Rhodobacterales	Rhodobacteraceae	Multi-affiliation	Multi-affiliation	53	80	1	689	104	1141	568	2	267	269	74	87	7	373	497	260	535	141	138	2	0	1	2	51	7	25	10	27	87	35	728	14	60	210	47	341	1083	314	111	23	113	279	20
Bacteria	Proteobacteria	Alphaproteobacteria	Sphingomonadales	Sphingomonadaceae	Multi-affiliation	Multi-affiliation	16	4	13	44	0	23	79	31	73	30	58	80	77	37	13	10	66	29	15	58	63	94	58	13	15	50	263	167	82	103	32	148	191	2	100	221	11	35	68	189	117	213	124
Bacteria	Proteobacteria	Alphaproteobacteria	Rhizobiales	Rhizobiaceae	Multi-affiliation	Multi-affiliation	102	34	33	13	14	65	309	210	75	283	309	107	137	42	28	320	57	135	75	203	86	218	135	95	24	205	885	456	290	421	108	503	464	1	58	0	155	34	31	30	58	64	22
Bacteria	Proteobacteria	Betaproteobacteria	Burkholderiales	Comamonadaceae	Multi-affiliation	Multi-affiliation	175	88	137	0	19	139	443	103	23	276	263	94	52	51	41	71	216	188	98	57	96	118	96	83	33	115	79	53	68	23	0	38	56	2	468	195	567	36	321	252	306	32	124
Bacteria	Proteobacteria	Alphaproteobacteria	Rhizobiales	Multi-affiliation	Multi-affiliation	Multi-affiliation	258	30	32	76	29	86	1497	62	180	136	66	166	1227	81	113	267	67	474	64	10	40	12	3	20	62	27	126	106	113	224	144	132	127	0	16	71	275	70	37	15	80	123	37
Bacteria	Proteobacteria	Betaproteobacteria	Burkholderiales	Comamonadaceae	Multi-affiliation	Multi-affiliation	45	66	6	5	215	0	65	41	327	16	6	791	962	3	0	4	4	14	1	0	0	0	0	0	0	1	104	82	185	96	774	8	18	22	91	114	1824	203	58	22	6	22	2
Bacteria	Proteobacteria	Alphaproteobacteria	Rhodobacterales	Rhodobacteraceae	Multi-affiliation	Multi-affiliation	79	110	1	769	78	765	18	4	48	17	5	54	45	185	307	538	334	146	204	1	0	4	5	14	0	11	4	3	5	22	48	5	16	34	33	299	560	170	22	90	66	59	6
Bacteria	Proteobacteria	Betaproteobacteria	Burkholderiales	Comamonadaceae	Multi-affiliation	Multi-affiliation	20	6	11	194	15	74	38	27	138	77	16	45	127	24	48	29	52	60	35	30	48	34	38	12	3	33	3	9	6	32	0	8	2	144	165	349	167	57	118	431	5	64	10
Bacteria	Proteobacteria	Betaproteobacteria	Burkholderiales	Comamonadaceae	Multi-affiliation	Multi-affiliation	74	7	47	12	18	46	41	38	34	59	72	11	19	24	30	105	76	112	52	254	186	210	224	211	98	228	24	9	25	5	0	12	25	8	9	101	367	23	44	118	9	94	4
Bacteria	Proteobacteria	Betaproteobacteria	Burkholderiales	Comamonadaceae	Multi-affiliation	Multi-affiliation	0	1	2	1	1	0	1091	145	1	231	73	0	8	0	1	0	0	0	0	6	23	13	19	4	8	24	189	149	186	27	7	247	251	0	238	76	33	0	53	25	5	14	20
Bacteria	Proteobacteria	Betaproteobacteria	Methylophilales	Methylophilaceae	Multi-affiliation	Multi-affiliation	64	24	10	105	133	82	195	36	123	28	4	30	169	19	5	43	57	73	31	5	10	5	2	0	1	12	38	19	48	12	46	11	6	14	47	78	211	46	123	105	9	127	9
Bacteria	Proteobacteria	Betaproteobacteria	Burkholderiales	Comamonadaceae	Multi-affiliation	Multi-affiliation	2	0	0	0	0	0	363	55	28	50	73	82	198	1	0	4	4	5	2	0	0	0	1	0	0	0	422	201	141	123	33	428	232	0	0	2	5	0	0	0	50	166	59
Bacteria	Proteobacteria	Betaproteobacteria	Burkholderiales	Comamonadaceae	Multi-affiliation	Multi-affiliation	2	0	0	1	0	5	237	86	40	37	42	92	196	0	1	0	7	5	1	0	5	1	0	0	1	2	91	80	79	74	107	138	86	1	0	24	1	3	1	2	163	270	132
Bacteria	Proteobacteria	Gammaproteobacteria	Enterobacteriales	Enterobacteriaceae	Multi-affiliation	Multi-affiliation	60	19	82	0	44	90	0	5	0	6	14	6	2	118	853	106	85	367	124	2	1	2	0	0	11	0	5	0	11	8	3	0	0	2	15	2	29	309	85	27	0	3	12
Bacteria	Proteobacteria	Alphaproteobacteria	Sphingomonadales	Sphingomonadaceae	Multi-affiliation	Multi-affiliation	2	0	0	0	6	2	26	205	118	76	12	236	177	1	0	0	0	0	2	0	0	0	2	0	0	0	11	10	1	4	4	6	9	34	0	0	0	0	0	0	0	7	3
Bacteria	Proteobacteria	Gammaproteobacteria	Pseudomonadales	Pseudomonadaceae	Multi-affiliation	Multi-affiliation	0	0	0	0	1	0	0	1	2	0	0	0	0	0	6	0	0	0	0	0	0	0	0	0	0	0	5	2	2	0	0	7	1	0	0	0	0	0	0	0	0	1	0
Bacteria	Proteobacteria	Betaproteobacteria	Burkholderiales	Comamonadaceae	Multi-affiliation	Multi-affiliation	18	4	3	18	43	2	43	28	118	15	2	35	189	10	2	43	1	17	0	5	9	2	3	17	0	9	15	15	54	36	161	11	13	1	16	0	17	20	37	5	0	0	0
Bacteria	Proteobacteria	Betaproteobacteria	Burkholderiales	Comamonadaceae	Multi-affiliation	Multi-affiliation	5	0	1	0	0	10	0	0	6	0	1	1	10	2	0	2	1	7	1	5	9	0	8	1	0	3	52	33	6	32	0	79	68	0	0	0	0	0	0	0	133	42	30
Bacteria	Proteobacteria	Betaproteobacteria	Burkholderiales	Comamonadaceae	Multi-affiliation	Multi-affiliation	3	1	4	0	0	1	0	5	6	3	3	19	0	3	1	1	11	5	1	0	1	1	1	0	0	0	16	6	4	13	0	9	13	7	0	0	0	0	0	1	0	15	9
Bacteria	Proteobacteria	Betaproteobacteria	Burkholderiales	Comamonadaceae	Multi-affiliation	Multi-affiliation	1	1	1	39	0	28	28	8	9	11	7	11	11	6	12	23	24	17	12	8	47	27	13	2	10	50	22	1	2	13	11	18	27	3	0	9	33	8	3	9	1	9	0
Bacteria	Proteobacteria	Betaproteobacteria	Burkholderiales	Comamonadaceae	Multi-affiliation	Multi-affiliation	96	10	81	0	82	22	0	2	1	3	6	11	0	40	5	29	35	26	30	10	8	5	6	17	0	0	1	1	0	1	0	0	1	0	0	0	38	0	0	0	0	0	0
Bacteria	Proteobacteria	Gammaproteobacteria	Enterobacteriales	Enterobacteriaceae	Multi-affiliation	Multi-affiliation	169	2	1	0	0	0	0	0	0	6	9	0	0	0	94	0	0	59	3	0	0	0	0	0	1	0	23	4	1	32	0	2	0	0	27	1	0	376	19	6	0	0	0
Bacteria	Proteobacteria	Alphaproteobacteria	Sphingomonadales	Sphingomonadaceae	Multi-affiliation	Multi-affiliation	5	4	8	0	4	65	12	3	17	2	2	1	15	20	22	22	38	16	20	76	57	42	25	14	11	51	1	4	6	0	25	1	12	0	0	0	7	7	0	13	6	0	0
Bacteria	Proteobacteria	Betaproteobacteria	Burkholderiales	Comamonadaceae	Multi-affiliation	Multi-affiliation	0	0	0	0	0	10	123	2	0	1	1	0	0	0	0	6	6	13	3	4	0	0	3	0	0	1	110	37	29	30	17	57	69	0	0	0	0	0	0	0	1	0	0
Bacteria	Proteobacteria	Betaproteobacteria	Burkholderiales	Comamonadaceae	Multi-affiliation	Multi-affiliation	0	0	0	0	0	0	0	0	0	0	0	0	0	0	0	0	0	0	0	0	0	0	0	0	0	0	0	0	0	0	0	0	0	0	0	0	0	0	0	0	0	0	0
Bacteria	Proteobacteria	Betaproteobacteria	Burkholderiales	Comamonadaceae	Multi-affiliation	Multi-affiliation	0	0	0	0	0	0	0	0	3	0	0	0	17	0	0	0	0	0	0	0	0	0	0	0	0	0	0	0	4	0	1	0	0	0	3	0	25	0	0	0	0	0	0
Bacteria	Proteobacteria	Betaproteobacteria	Burkholderiales	Comamonadaceae	Multi-affiliation	Multi-affiliation	27	7	15	0	6	1	1	1	0	3	3	0	0	32	13	29	11	26	41	1	0	4	1	1	0	1	1	13	3	6	0	12	17	0	2	0	0	0	1	0	22	55	56
Bacteria	Proteobacteria	Betaproteobacteria	Burkholderiales	Comamonadaceae	Multi-affiliation	Multi-affiliation	0	0	0	0	3	11	42	0	1	15	10	21	14	0	2	20	0	1	20	0	0	0	0	0	0	0	0	5	3	0	66	0	0	2	0	0	94	68	0	0	8	0	0
Bacteria	Proteobacteria	Betaproteobacteria	Burkholderiales	Comamonadaceae	Multi-affiliation	Multi-affiliation	1	0	0	0	0	5	21	24	20	8	4	35	54	0	4	0	4	6	0	0	0	1	0	0	0	0	44	27	38	52	15	62	42	0	0	0	3	1	0	0	0	2	0
Bacteria	Proteobacteria	Alphaproteobacteria	Sphingomonadales	Multi-affiliation	Multi-affiliation	Multi-affiliation	24	7	21	0	2	11	10	11	9	0	0	0	20	27	2	6	11	6	10	16	19	28	23	18	11	41	0	0	3	0	3	0	0	47	0	6	3	5	0	0	0	0	2
Bacteria	Proteobacteria	Alphaproteobacteria	Sphingomonadales	Sphingomonadaceae	Multi-affiliation	Multi-affiliation	0	0	1	0	0	0	2	19	7	4	1	34	16	0	0	0	0	0	0	1	2	0	2	2	2	10	0	0	0	5	0	4	0	0	0	0	0	0	0	0	0	0	0
Bacteria	Proteobacteria	Betaproteobacteria	Burkholderiales	Comamonadaceae	Multi-affiliation	Multi-affiliation	36	2	19	0	14	22	0	3	0	58	2	0	0	13	2	15	10	22	12	0	3	2	13	0	22	12	1	1	7	0	0	7	0	0	0	0	32	0	3	2	0	0	1
Bacteria	Proteobacteria	Gammaproteobacteria	Xanthomonadales	Xanthomonadaceae	Multi-affiliation	Multi-affiliation	17	9	12	0	2	11	2	4	0	7	3	2	1	28	24	35	15	39	36	7	0	2	2	0	1	0	0	4	2	2	0	4	1	0	4	0	0	0	2	1	5	0	1
Bacteria	Proteobacteria	Gammaproteobacteria	Enterobacteriales	Enterobacteriaceae	Multi-affiliation	Multi-affiliation	0	0	1	0	34	0	0	0	0	2	4	7	0	2	2	0	1	1	1	0	0	0	0	0	10	0	0	0	3	0	0	3	0	0	58	0	1	0	0	9	0	17	0
Bacteria	Proteobacteria	Alphaproteobacteria	Rhodobacterales	Rhodobacteraceae	Multi-affiliation	Multi-affiliation	17	24	3	0	11	2	1	16	5	17	12	2	4	5	6	9	2	7	4	2	11	8	7	1	0	4	0	2	3	7	4	8	4	1	6	0	0	0	1	0	1	1	1
Bacteria	Proteobacteria	Betaproteobacteria	Burkholderiales	Comamonadaceae	Multi-affiliation	Multi-affiliation	6	5	12	0	0	1	10	4	0	12	11	0	0	8	6	14	11	15	23	0	0	2	3	0	0	0	0	5	3	6	0	11	5	0	8	1	0	0	4	0	10	0	5
Bacteria	Proteobacteria	Betaproteobacteria	Burkholderiales	Comamonadaceae	Multi-affiliation	Multi-affiliation	1	0	0	0	0	0	14	0	0	8	6	0	0	0	0	0	1	0	0	18	12	35	22	19	1	16	0	0	2	0	0	3	0	0	0	0	1	5	0	0	0	0	0
Bacteria	Proteobacteria	Gammaproteobacteria	Xanthomonadales	Xanthomonadaceae	Multi-affiliation	Multi-affiliation	1	1	0	0	0	1	0	18	0	7	8	1	0	9	5	2	6	2	17	1	0	1	0	0	0	0	0	23	4	15	0	9	10	0	0	0	0	0	3	0	2	2	8
Bacteria	Proteobacteria	Betaproteobacteria	Burkholderiales	Comamonadaceae	Multi-affiliation	Multi-affiliation	0	0	0	0	1	4	0	0	5	0	0	2	2	0	0	0	0	0	2	0	0	1	0	1	0	3	0	0	0	0	0	1	0	83	1	6	11	4	0	0	5	1	0
Bacteria	Proteobacteria	Alphaproteobacteria	Sphingomonadales	Sphingomonadaceae	Multi-affiliation	Multi-affiliation	0	0	0	0	0	0	0	0	6	1	0	0	0	0	0	0	0	0	0	1	0	0	0	0	0	14	0	0	0	0	0	0	0	26	2	13	0	1	18	0	0	2	0
Bacteria	Proteobacteria	Betaproteobacteria	Burkholderiales	Comamonadaceae	Multi-affiliation	Multi-affiliation	0	0	0	0	0	0	5	3	0	3	3	0	4	0	0	0	0	0	0	0	0	2	1	0	0	0	0	4	5	1	0	14	0	0	0	0	1	0	0	0	7	2	5
Bacteria	Proteobacteria	Gammaproteobacteria	Multi-affiliation	Multi-affiliation	Multi-affiliation	Multi-affiliation	13	3	5	3	32	0	0	0	0	2	0	0	0	1	0	1	0	1	0	0	0	0	0	0	0	0	0	0	0	1	0	0	0	0	1	0	2	0	0	0	0	88	0
Bacteria	Proteobacteria	Betaproteobacteria	Burkholderiales	Comamonadaceae	Multi-affiliation	Multi-affiliation	0	0	0	0	0	0	0	0	0	0	1	0	1	0	0	0	0	0	0	0	0	0	0	0	0	0	2	2	0	7	0	10	7	0	0	0	0	1	0	0	0	1	1
Bacteria	Proteobacteria	Gammaproteobacteria	Multi-affiliation	Multi-affiliation	Multi-affiliation	Multi-affiliation	1	1	0	0	57	0	0	0	0	0	0	0	0	2	0	0	0	0	1	0	0	0	0	0	1	0	0	0	0	0	0	0	0	1	6	0	0	0	2	14	0	27	0
Bacteria	Proteobacteria	Betaproteobacteria	Burkholderiales	Comamonadaceae	Multi-affiliation	Multi-affiliation	0	0	0	0	0	0	7	2	0	10	5	0	4	0	0	0	0	0	0	1	0	0	0	0	0	0	1	8	4	1	0	9	4	0	0	1	0	1	0	0	7	4	28
Bacteria	Proteobacteria	Betaproteobacteria	Burkholderiales	Comamonadaceae	Multi-affiliation	Multi-affiliation	0	0	0	0	0	0	201	0	0	0	0	0	0	0	0	1	0	0	0	0	0	0	0	0	0	0	0	0	0	0	0	0	0	0	0	0	0	0	0	0	2	0	0
Bacteria	Proteobacteria	Gammaproteobacteria	Multi-affiliation	Multi-affiliation	Multi-affiliation	Multi-affiliation	0	1	1	0	0	0	0	0	0	0	22	0	0	0	0	4	0	0	0	0	0	0	0	0	0	0	0	0	0	2	0	0	0	0	4	0	0	0	0	0	0	0	0
Bacteria	Proteobacteria	Alphaproteobacteria	Sphingomonadales	Erythrobacteraceae	Multi-affiliation	Multi-affiliation	8	4	10	0	3	0	0	1	0	0	0	0	0	7	0	9	0	16	13	0	0	0	0	0	0	0	0	0	0	0	0	1	0	0	0	0	0	0	0	0	0	0	0
Bacteria	Proteobacteria	Betaproteobacteria	Burkholderiales	Comamonadaceae	Multi-affiliation	Multi-affiliation	10	3	7	7	0	2	0	3	5	0	1	0	0	9	1	9	0	9	6	2	3	1	0	7	1	6	0	1	0	2	1	0	1	0	0	7	8	2	0	1	5	8	1
Bacteria	Proteobacteria	Gammaproteobacteria	Enterobacteriales	Enterobacteriaceae	Multi-affiliation	Multi-affiliation	0	0	0	0	1	1	0	1	0	0	1	0	0	8	7	0	0	1	8	0	0	0	0	0	0	0	1	1	1	8	2	7	1	1	12	9	0	3	19	8	1	0	0
Bacteria	Proteobacteria	Betaproteobacteria	Burkholderiales	Comamonadaceae	Multi-affiliation	Multi-affiliation	0	1	0	0	0	0	5	0	0	1	0	3	3	0	0	1	0	1	1	1	0	0	0	0	0	0	0	4	1	0	0	1	0	3	6	3	7	2	22	3	0	0	0
Bacteria	Proteobacteria	Gammaproteobacteria	Enterobacteriales	Enterobacteriaceae	Multi-affiliation	Multi-affiliation	0	1	1	0	4	0	0	0	0	1	3	0	0	3	2	1	2	0	6	0	0	0	0	0	0	0	0	1	3	7	0	5	2	0	11	1	0	1	14	6	0	1	0
Bacteria	Proteobacteria	Alphaproteobacteria	Rhizobiales	Bradyrhizobiaceae	Multi-affiliation	Multi-affiliation	0	0	1	0	0	0	0	1	2	3	0	0	0	0	4	0	0	1	0	2	5	0	1	7	0	0	0	0	0	0	0	0	0	99	0	10	0	0	0	0	0	4	0
Bacteria	Proteobacteria	Alphaproteobacteria	Sphingomonadales	Sphingomonadaceae	Multi-affiliation	Multi-affiliation	0	0	0	0	0	0	1	0	0	0	0	0	0	0	2	0	0	0	0	0	0	0	0	0	0	0	0	0	0	0	0	0	0	0	0	0	14	34	7	2	3	0	0
Bacteria	Proteobacteria	Gammaproteobacteria	Xanthomonadales	Xanthomonadaceae	Multi-affiliation	Multi-affiliation	10	2	2	0	1	1	1	5	0	9	4	0	0	19	14	2	4	7	3	3	4	4	4	0	1	2	1	1	1	2	0	2	4	0	2	0	0	0	4	1	0	0	0
Bacteria	Proteobacteria	Alphaproteobacteria	Rhodobacterales	Rhodobacteraceae	Multi-affiliation	Multi-affiliation	0	0	0	0	0	0	0	4	0	5	0	2	1	0	2	4	0	1	4	0	2	1	2	52	2	2	0	0	0	0	0	0	0	7	0	1	0	0	2	1	0	3	0
Bacteria	Proteobacteria	Gammaproteobacteria	Multi-affiliation	Multi-affiliation	Multi-affiliation	Multi-affiliation	0	2	2	0	0	0	0	0	0	69	0	0	0	0	0	0	0	0	8	0	0	0	0	0	0	0	0	0	0	0	0	0	0	0	0	0	0	0	0	0	0	0	2
Bacteria	Proteobacteria	Gammaproteobacteria	Enterobacteriales	Enterobacteriaceae	Multi-affiliation	Multi-affiliation	0	1	0	0	2	2	0	1	0	0	0	0	0	3	9	1	3	0	6	0	0	0	0	0	0	0	0	0	0	2	0	3	1	11	5	5	2	7	14	10	0	3	0
Bacteria	Proteobacteria	Alphaproteobacteria	Rhodobacterales	Rhodobacteraceae	Multi-affiliation	Multi-affiliation	0	0	0	0	0	0	1	1	0	2	3	0	3	0	0	0	0	0	0	0	3	0	1	0	0	1	11	6	23	10	0	6	2	0	0	0	0	0	0	0	0	0	0
Bacteria	Proteobacteria	Alphaproteobacteria	Rhizobiales	Xanthobacteraceae	Multi-affiliation	Multi-affiliation	0	0	0	0	0	0	0	0	0	0	1	0	0	0	0	0	0	0	0	0	0	0	0	0	0	0	0	0	0	0	0	0	0	0	0	0	0	0	0	0	0	0	0
Bacteria	Proteobacteria	Alphaproteobacteria	Sphingomonadales	Sphingomonadaceae	Multi-affiliation	Multi-affiliation	0	0	0	0	0	0	0	0	0	0	1	0	0	0	0	0	0	0	0	0	0	0	0	13	0	0	0	0	0	0	0	0	0	3	22	18	0	7	0	0	4	6	0
Bacteria	Proteobacteria	Gammaproteobacteria	Enterobacteriales	Enterobacteriaceae	Multi-affiliation	Multi-affiliation	0	1	0	0	4	1	0	2	0	0	0	1	0	4	6	0	0	1	2	0	0	0	0	0	1	0	0	2	1	5	0	1	0	11	13	2	2	8	6	4	2	0	0
Bacteria	Proteobacteria	Alphaproteobacteria	Rhodobacterales	Rhodobacteraceae	Multi-affiliation	Multi-affiliation	0	0	0	0	0	0	0	1	1	3	5	0	0	0	0	1	0	0	0	5	2	8	3	1	1	5	0	4	3	0	0	7	3	0	1	0	0	0	2	0	1	2	0
Bacteria	Proteobacteria	Alphaproteobacteria	Rhodobacterales	Rhodobacteraceae	Multi-affiliation	Multi-affiliation	1	0	0	0	1	1	7	0	1	2	5	0	0	0	1	2	0	0	0	3	3	2	0	6	0	0	0	3	5	4	7	6	5	3	2	0	0	0	0	0	1	0	0
Bacteria	Proteobacteria	Gammaproteobacteria	Enterobacteriales	Enterobacteriaceae	Multi-affiliation	Multi-affiliation	1	0	0	0	7	2	0	1	0	1	0	0	0	7	6	1	1	1	2	0	0	0	0	0	0	0	0	0	0	2	0	1	1	3	9	2	0	3	16	1	0	2	0
Bacteria	Proteobacteria	Betaproteobacteria	Burkholderiales	Comamonadaceae	Multi-affiliation	Multi-affiliation	4	5	0	1	38	0	0	0	0	0	0	1	0	0	0	2	0	0	0	0	0	1	0	6	0	2	0	0	0	0	2	0	0	2	1	0	5	3	7	1	0	4	0
Bacteria	Proteobacteria	Alphaproteobacteria	Rhodobacterales	Rhodobacteraceae	Multi-affiliation	Multi-affiliation	5	4	1	0	1	0	2	0	0	2	1	0	0	0	0	0	0	0	1	15	11	11	14	0	1	4	0	0	0	0	0	0	0	0	2	0	0	0	0	0	0	1	0
Bacteria	Proteobacteria	Betaproteobacteria	Burkholderiales	Comamonadaceae	Multi-affiliation	Multi-affiliation	0	0	0	10	0	0	0	0	1	0	0	0	3	0	1	7	0	0	0	0	7	0	0	0	0	0	0	1	1	0	0	0	0	0	0	0	9	1	13	0	5	0	3
Bacteria	Proteobacteria	Alphaproteobacteria	Rhodobacterales	Rhodobacteraceae	Multi-affiliation	Multi-affiliation	0	0	0	0	0	0	0	0	0	1	0	0	0	0	0	0	0	0	0	9	4	16	7	1	1	2	0	0	0	0	0	0	0	0	0	0	0	0	0	0	0	1	2
Bacteria	Proteobacteria	Gammaproteobacteria	Enterobacteriales	Enterobacteriaceae	Multi-affiliation	Multi-affiliation	1	2	0	0	0	0	0	1	0	0	1	0	0	1	3	2	0	0	2	0	0	0	0	0	1	0	0	3	1	1	0	3	1	0	5	2	1	1	7	1	0	2	0
Bacteria	Actinobacteria	Actinobacteria	Corynebacteriales	Mycobacteriaceae	Mycobacterium	Multi-affiliation	9	4	4	0	0	0	2	10	0	4	1	5	0	0	2	1	1	1	3	21	371	12	17	326	218	284	21	5	9	1	0	2	9	0	0	1	0	0	15	14	11	7	2
Bacteria	Actinobacteria	Actinobacteria	Corynebacteriales	Mycobacteriaceae	Mycobacterium	unknown species	761	445	650	0	158	103	0	4	0	0	0	0	0	60	135	33	63	114	119	0	0	0	0	0	0	0	4	0	0	0	0	0	0	0	0	0	0	0	0	0	0	0	0
Bacteria	Tenericutes	Mollicutes	Mycoplasmatales	Mycoplasmataceae	Mycoplasma	Multi-affiliation	1	1	2	0	256	0	3	6	1	14	3182	12	0	0	2	0	1	1	4	3	2	70	3	1864	164	64	196	43	73	520	56	69	2093	1041	3061	3851	403	3497	4908	8804	369	1433	66
Bacteria	Tenericutes	Mollicutes	Mycoplasmatales	Mycoplasmataceae	Mycoplasma	Aplysia californica (California sea hare)	4	61	31	0	48	858	96	44	214	15	5	227	333	159	17	41	77	0	2	2	33	2	1	19	13	0	34	9	43	80	78	4	4	37	12	36	300	48	132	62	54	43	5
Bacteria	Tenericutes	Mollicutes	Mycoplasmatales	Mycoplasmataceae	Mycoplasma	Multi-affiliation	26	28	13	0	423	7	7	4	0	202	0	0	0	3	132	266	215	10	147	0	0	0	0	1	0	0	0	0	0	0	0	0	0	0	15	2619	5805	0	0	20	3	0	0
Bacteria	Tenericutes	Mollicutes	Mycoplasmatales	Mycoplasmataceae	Mycoplasma	Multi-affiliation	10	4	15	1	42	58	373	614	460	1	11	20	1072	0	36	0	20	1	12	0	25	5	1	42	35	20	81	18	317	47	2179	26	13	152	17	17	1	13	176	74	359	15	16
Bacteria	Tenericutes	Mollicutes	Mycoplasmatales	Mycoplasmataceae	Mycoplasma	Multi-affiliation	0	0	0	0	5	0	0	0	0	0	0	0	0	0	0	0	0	0	0	0	0	0	0	0	0	0	0	0	0	0	0	0	0	0	0	119	13	0	1	0	0	0	0
Bacteria	Tenericutes	Mollicutes	Mycoplasmatales	Mycoplasmataceae	Mycoplasma	Aplysia californica (California sea hare)	0	0	0	0	0	0	0	0	0	0	0	1	0	0	0	0	0	0	0	0	0	0	0	1	0	0	0	0	1	2	0	0	0	1	1	1	0	1	25	1	1	2	0
Bacteria	Tenericutes	Mollicutes	Mycoplasmatales	Mycoplasmataceae	Mycoplasma	unknown species	0	1	0	0	2	0	0	0	0	0	0	0	0	0	0	1	1	0	0	0	0	0	0	1	0	0	0	0	0	0	0	0	0	0	1	5	6	0	14	2	0	1	0
Bacteria	Proteobacteria	Deltaproteobacteria	Myxococcales	Nannocystaceae	Nannocystis	unknown species	6	0	0	0	0	1	105	0	3	0	1	52	20	0	0	24	4	0	4	0	0	0	0	40	10	1	4	16	8	25	0	2	11	23	3	0	2	43	8	0	1	122	2
Bacteria	Proteobacteria	Betaproteobacteria	Neisseriales	Neisseriaceae	Neisseria	Multi-affiliation	0	0	0	0	0	0	0	0	0	0	0	0	0	0	0	0	0	0	0	0	0	0	0	0	0	0	0	0	0	0	0	0	0	0	0	0	0	0	0	0	0	0	0
Bacteria	Proteobacteria	Alphaproteobacteria	Rickettsiales	Anaplasmataceae	Neorickettsia	unknown species	4	10	8	856	26	136	200	51	39	73	3	172	253	17	107	79	77	88	34	2	44	1	19	5879	262	27	10	9	31	93	148	7	29	7799	39	1876	1280	96	72	148	114	689	55
Bacteria	Bacteroidetes	Sphingobacteriia	Sphingobacteriales	Chitinophagaceae	Niabella	unknown species	1457	1129	1165	105	435	1649	1079	1601	24	2332	4871	244	168	1046	625	1279	1079	1329	1391	198	101	259	195	83	42	179	1407	1889	903	1310	58	441	2438	15	285	23	8	13	275	85	604	203	219
Bacteria	Bacteroidetes	Sphingobacteriia	Sphingobacteriales	Chitinophagaceae	Niabella	unknown species	19	3	7	0	0	6	3	18	0	15	31	0	1	9	8	13	3	11	20	3	0	4	3	0	0	0	0	13	7	9	0	1	14	0	2	0	0	0	0	0	4	1	4
Bacteria	Bacteroidetes	Sphingobacteriia	Sphingobacteriales	Chitinophagaceae	Niabella	unknown species	19	11	8	0	3	2	12	10	0	14	21	0	0	6	8	2	2	9	7	4	1	4	3	1	2	1	0	5	7	3	0	5	10	0	1	0	0	0	5	0	2	1	1
Bacteria	Proteobacteria	Betaproteobacteria	Nitrosomonadales	Nitrosomonadaceae	Nitrosomonas	Nitrosomonas sp.	1	0	1	22	0	13	17	0	0	72	0	0	0	6	33	7	3	35	1	1	24	6	1	35	6	14	0	0	0	0	0	0	0	0	1	20	114	10	2	3	0	73	0
Bacteria	Proteobacteria	Betaproteobacteria	Nitrosomonadales	Nitrosomonadaceae	Nitrosomonas	Multi-affiliation	0	0	0	0	0	0	8	0	6	0	1	0	0	1	0	2	0	0	0	0	5	0	0	1	0	3	0	0	7	0	13	0	0	0	1	0	61	4	0	0	0	0	0
Bacteria	Nitrospirae	Nitrospira	Nitrospirales	Nitrospiraceae	Nitrospira	Multi-affiliation	524	113	396	0	131	140	2011	1	1310	14	502	356	48	93	102	251	158	145	50	14	155	10	14	9	18	2	54	17	533	46	3547	9	540	59	15	17	1960	3723	0	12	0	0	0
Bacteria	Nitrospirae	Nitrospira	Nitrospirales	Nitrospiraceae	Nitrospira	unknown species	19	4	4	19	7	34	375	1	181	512	88	33	0	47	42	204	75	98	42	20	70	23	24	1910	2	34	4	1	48	14	347	0	18	0	11	0	96	598	0	0	0	365	0
Bacteria	Nitrospirae	Nitrospira	Nitrospirales	Nitrospiraceae	Nitrospira	unknown species	159	33	136	0	75	69	0	0	0	0	0	0	0	37	18	44	28	50	37	0	0	1	0	0	0	0	0	0	0	0	0	0	0	0	0	0	2	0	0	0	0	0	0
Bacteria	Proteobacteria	Alphaproteobacteria	Rhodospirillales	Rhodospirillaceae	Niveispirillum	Multi-affiliation	61	31	136	123	106	344	57	3	0	0	9	0	0	187	62	319	302	198	207	0	0	0	0	0	0	0	0	0	0	0	0	0	0	0	0	0	0	0	0	0	0	0	0
Bacteria	Proteobacteria	Alphaproteobacteria	Rhizobiales	Rhizobiales Incertae Sedis	Nordella	unknown species	6	4	1	0	6	0	8	0	0	0	0	0	0	1	1	4	7	1	1	1	2	0	1	0	0	1	0	0	2	0	43	0	21	0	0	0	0	0	0	0	0	0	0
Bacteria	Proteobacteria	Alphaproteobacteria	Sphingomonadales	Sphingomonadaceae	Novosphingobium	Multi-affiliation	2	4	0	713	8	248	51	23	23	37	4	103	96	117	75	13	226	44	48	5	24	11	3	36	13	13	79	49	221	141	144	29	11	170	94	7	31	182	21	81	0	81	4
Bacteria	Proteobacteria	Alphaproteobacteria	Sphingomonadales	Sphingomonadaceae	Novosphingobium	unknown species	48	52	17	508	543	243	5	1	6	11	1	9	12	533	262	454	372	119	44	0	34	0	0	0	0	3	10	3	4	12	3	3	0	0	5	0	0	35	2	3	0	6	0
Bacteria	Proteobacteria	Alphaproteobacteria	Sphingomonadales	Sphingomonadaceae	Novosphingobium	unknown species	57	32	60	0	8	65	11	5	1	4	4	3	0	30	38	10	7	36	17	121	60	62	55	22	31	34	1	0	0	0	0	2	0	0	0	0	0	0	0	1	0	0	0
Bacteria	Proteobacteria	Alphaproteobacteria	Sphingomonadales	Sphingomonadaceae	Novosphingobium	Sphingomonas sp.	1	11	2	7	15	0	80	9	34	21	9	79	33	0	0	0	0	48	5	0	0	2	0	4	0	0	0	6	32	2	0	3	12	0	3	0	3	21	2	4	0	0	0
Bacteria	Proteobacteria	Alphaproteobacteria	Sphingomonadales	Sphingomonadaceae	Novosphingobium	Multi-affiliation	0	1	0	0	0	14	14	0	2	4	1	0	0	7	0	2	0	1	1	5	0	0	0	0	0	0	2	0	0	0	7	0	0	0	0	0	1	0	0	0	0	0	0
Bacteria	Bacteroidetes	Cytophagia	Cytophagales	Cytophagaceae	Ohtaekwangia	unknown species	48	0	2	0	0	0	0	0	0	0	0	0	0	0	0	0	0	0	11	0	0	0	0	0	0	0	0	0	0	0	0	0	0	0	0	0	54	0	0	0	0	0	0
Bacteria	Proteobacteria	Gammaproteobacteria	Oceanospirillales	Oleiphilaceae	Oleiphilus	Cipangopaludina cathayensis	0	0	0	0	3	0	0	0	0	0	0	0	0	0	0	0	0	0	0	0	0	0	0	0	0	0	0	0	0	0	0	0	0	0	6	0	38	0	0	0	0	6	0
Bacteria	Proteobacteria	Deltaproteobacteria	Bdellovibrionales	Bdellovibrionaceae	OM27 clade	unknown species	0	0	0	0	0	0	1	7	0	0	0	0	0	0	0	0	0	0	0	0	0	0	0	0	0	0	9	6	13	12	31	0	3	0	0	0	0	0	0	0	0	0	0
Bacteria	Proteobacteria	Gammaproteobacteria	Cellvibrionales	Halieaceae	OM60(NOR5) clade	unknown species	59	21	33	0	12	75	1	1	2	4	5	0	0	137	75	67	66	102	73	133	132	129	104	61	30	46	0	0	0	0	1	0	0	0	0	0	0	0	0	0	0	1	0
Bacteria	Verrucomicrobia	Opitutae	Opitutales	Opitutaceae	Opitutus	bacterium RS5A	15	5	9	9	4	0	0	11	0	24	13	0	11	0	4	0	5	21	5	4	11	10	4	2	0	19	6	3	0	0	15	9	4	0	26	0	0	6	1	14	9	16	4
Bacteria	Verrucomicrobia	Opitutae	Opitutales	Opitutaceae	Opitutus	unknown species	4	0	1	0	2	9	0	6	11	11	79	24	9	0	5	3	4	0	15	0	0	0	0	0	0	0	103	57	10	33	0	46	8	0	7	0	0	4	0	6	25	38	10
Bacteria	Verrucomicrobia	Opitutae	Opitutales	Opitutaceae	Opitutus	Multi-affiliation	57	27	18	70	52	68	78	15	89	331	5	25	14	12	35	63	81	39	32	12	26	13	6	74	7	41	1	1	8	10	4	2	0	0	17	41	273	28	28	49	20	135	10
Bacteria	Verrucomicrobia	Opitutae	Opitutales	Opitutaceae	Opitutus	unknown species	15	6	6	0	4	3	6	26	1	58	19	27	14	2	0	0	16	2	4	22	28	14	19	12	1	41	0	0	0	0	0	0	0	0	0	23	9	0	38	14	18	10	10
Bacteria	Verrucomicrobia	Opitutae	Opitutales	Opitutaceae	Opitutus	Opitutus sp.	58	9	6	0	0	0	2	0	0	155	0	41	0	3	27	0	0	143	0	11	7	4	2	0	2	0	0	0	4	0	2	0	0	0	0	0	22	1	0	0	0	0	0
Bacteria	Verrucomicrobia	Opitutae	Opitutales	Opitutaceae	Opitutus	Verrucomicrobiae bacterium pACH90	0	0	0	0	0	0	7	0	21	7	0	6	0	0	0	5	5	4	4	0	1	10	0	3	0	0	0	6	5	0	0	0	1	0	0	0	25	7	0	0	0	0	0
Bacteria	Verrucomicrobia	Opitutae	Opitutales	Opitutaceae	Opitutus	unknown species	4	1	0	0	0	0	2	0	0	0	2	0	0	0	4	0	21	4	0	0	0	0	0	5	0	0	0	0	0	0	0	0	0	0	0	0	40	2	0	0	0	0	0
Bacteria	Verrucomicrobia	Opitutae	Opitutales	Opitutaceae	Opitutus	Multi-affiliation	5	1	4	0	5	0	2	0	0	34	1	12	0	0	1	2	1	0	1	3	2	8	1	1	0	10	0	0	3	0	0	2	0	0	0	0	0	3	0	0	0	7	0
Bacteria	Verrucomicrobia	Opitutae	Opitutales	Opitutaceae	Opitutus	unknown species	2	0	0	0	7	0	0	0	0	0	5	0	0	0	0	0	0	0	0	0	0	0	0	0	0	0	0	0	0	0	0	3	0	0	1	0	0	0	0	0	0	0	3
Bacteria	Proteobacteria	Betaproteobacteria	Burkholderiales	Comamonadaceae	Ottowia	unknown species	13	12	3	2	25	0	0	0	0	0	0	0	0	11	3	12	2	6	1	0	0	0	0	1	0	0	1	0	5	0	1	0	0	0	0	0	1	0	1	0	0	1	1
Bacteria	Acidobacteria	Solibacteres	Solibacterales	Solibacteraceae (Subgroup 3)	Paludibaculum	unknown species	70	52	104	0	22	4	0	0	0	0	0	0	0	37	14	17	18	27	24	0	0	0	0	0	0	0	0	0	0	0	0	0	0	0	0	0	0	0	0	0	0	0	0
Bacteria	Acidobacteria	Solibacteres	Solibacterales	Solibacteraceae (Subgroup 3)	Paludibaculum	unknown species	0	0	0	0	1	29	9	0	0	1	3	0	0	0	0	0	0	0	0	0	0	0	0	3	3	2	0	0	0	0	0	1	0	8	0	0	0	12	0	0	0	21	0
Bacteria	Proteobacteria	Alphaproteobacteria	Rhodobacterales	Rhodobacteraceae	Paracoccus	Multi-affiliation	13	0	12	0	0	0	0	0	1	1	0	0	0	0	0	0	0	0	0	3	0	2	3	2	7	0	0	3	0	8	0	0	0	3	0	0	0	0	0	0	0	1	0
Bacteria	Proteobacteria	Betaproteobacteria	Burkholderiales	Comamonadaceae	Paucibacter	Pelomonas sp.	19	3	3	0	0	7	0	3	0	0	2	0	0	8	13	8	6	8	13	0	1	0	0	0	0	1	0	5	1	4	0	4	3	0	0	0	0	0	0	0	2	0	0
Bacteria	Bacteroidetes	Sphingobacteriia	Sphingobacteriales	Sphingobacteriaceae	Pedobacter	Multi-affiliation	0	0	0	0	2	0	15	4	0	3	3	33	3	0	0	0	0	0	0	0	0	0	0	0	0	0	3	2	1	0	2	0	3	0	0	0	0	0	0	4	0	13	0
Bacteria	Proteobacteria	Alphaproteobacteria	Rhizobiales	Hyphomicrobiaceae	Pedomicrobium	unknown species	111	61	91	53	32	37	222	163	198	109	18	27	2	34	73	68	79	48	46	38	60	30	35	74	21	65	10	6	44	41	69	1	38	13	83	118	526	83	79	118	74	36	10
Bacteria	Proteobacteria	Alphaproteobacteria	Rhizobiales	Hyphomicrobiaceae	Pedomicrobium	unknown species	3	0	1	23	0	10	0	6	0	14	0	9	0	19	15	21	13	17	15	20	21	7	19	127	7	18	0	0	0	9	0	0	0	11	24	56	75	18	22	105	18	48	4
Bacteria	Proteobacteria	Alphaproteobacteria	Rhizobiales	Hyphomicrobiaceae	Pedomicrobium	unknown species	6	3	4	0	0	0	33	0	3	3	12	0	0	2	2	4	2	0	3	3	0	2	1	24	2	0	0	0	0	0	44	0	4	0	2	0	0	9	0	0	0	0	0
Bacteria	Proteobacteria	Alphaproteobacteria	Rhizobiales	Hyphomicrobiaceae	Pedomicrobium	unknown species	6	1	2	0	0	0	0	0	2	0	0	0	0	8	0	9	2	2	7	0	0	0	4	0	0	7	0	0	0	0	0	0	0	0	0	0	8	1	0	0	0	0	0
Bacteria	Proteobacteria	Betaproteobacteria	Burkholderiales	Comamonadaceae	Pelomonas	unknown species	42	2	14	0	19	88	33	15	1	57	145	1	7	19	8	90	44	118	49	0	12	8	7	0	2	9	43	30	25	16	0	42	43	0	1	0	0	0	0	0	4	0	0
Bacteria	Proteobacteria	Deltaproteobacteria	Bdellovibrionales	Bacteriovoracaceae	Peredibacter	unknown species	1	0	1	0	0	0	15	21	0	119	261	6	10	5	0	0	0	0	3	0	1	0	0	0	0	1	509	681	279	404	27	100	552	0	2	0	0	0	14	0	65	0	87
Bacteria	Proteobacteria	Deltaproteobacteria	Bdellovibrionales	Bacteriovoracaceae	Peredibacter	unknown species	12	1	5	2	0	2	17	11	0	90	146	0	7	11	4	0	12	15	2	10	159	12	41	62	8	53	29	26	5	12	0	6	20	0	10	0	0	2	4	0	155	24	90
Bacteria	Proteobacteria	Deltaproteobacteria	Bdellovibrionales	Bacteriovoracaceae	Peredibacter	unknown species	12	0	3	0	15	10	5	6	0	21	31	0	6	3	8	15	12	14	11	4	95	12	14	23	6	27	26	9	3	28	0	1	8	0	6	12	0	1	5	0	26	0	19
Bacteria	Proteobacteria	Deltaproteobacteria	Bdellovibrionales	Bacteriovoracaceae	Peredibacter	Bacteriovorax sp.	0	0	0	0	0	0	0	0	0	0	0	0	0	0	0	0	0	0	0	0	0	0	0	0	0	0	0	0	0	0	0	0	0	0	0	0	0	1	0	0	57	121	62
Bacteria	Proteobacteria	Gammaproteobacteria	Pseudomonadales	Moraxellaceae	Perlucidibaca	unknown species	7	1	4	0	5	1	5	14	0	30	75	22	0	1	0	5	0	6	10	11	52	26	28	111	9	18	24	15	0	4	0	3	1	0	0	0	0	0	0	0	33	0	8
Bacteria	Proteobacteria	Gammaproteobacteria	Pseudomonadales	Moraxellaceae	Perlucidibaca	unknown species	15	0	0	0	10	0	34	54	106	71	3	185	85	0	0	0	0	1	5	0	7	0	0	0	0	1	0	0	0	0	0	0	0	0	2	0	0	0	0	0	0	0	0
Bacteria	Proteobacteria	Alphaproteobacteria	Caulobacterales	Caulobacteraceae	Phenylobacterium	Multi-affiliation	10	9	12	0	6	29	0	2	0	6	11	4	0	27	9	20	31	31	24	27	22	26	20	12	9	6	9	5	0	0	0	1	3	0	3	52	0	1	0	0	1	0	0
Bacteria	Proteobacteria	Alphaproteobacteria	Rhizobiales	Rhizobiales Incertae Sedis	Phreatobacter	unknown species	5	3	0	79	7	14	135	161	495	126	60	33	244	5	0	0	1	2	3	195	159	187	142	196	66	217	178	117	368	271	456	65	165	292	1140	1471	97	210	969	654	166	277	98
Bacteria	Proteobacteria	Alphaproteobacteria	Rhizobiales	Rhizobiales Incertae Sedis	Phreatobacter	Multi-affiliation	21	10	8	78	1	60	17	3	39	21	5	6	13	49	44	35	75	42	10	29	60	13	13	33	9	37	12	10	5	16	0	24	24	0	7	0	2	4	23	33	5	34	16
Bacteria	Proteobacteria	Alphaproteobacteria	Rhizobiales	Rhizobiales Incertae Sedis	Phreatobacter	unknown species	0	2	1	71	11	27	161	126	10	28	21	24	59	2	23	1	30	16	9	2	5	7	7	20	0	14	8	5	22	8	28	2	4	0	13	0	0	12	22	31	0	0	11
Bacteria	Proteobacteria	Alphaproteobacteria	Rhizobiales	Rhizobiales Incertae Sedis	Phreatobacter	unknown species	12	7	0	0	7	2	13	17	13	6	3	1	25	4	3	4	1	3	3	1	1	2	1	1	0	0	0	6	10	8	7	12	8	7	8	7	3	2	11	5	0	2	0
Bacteria	Proteobacteria	Alphaproteobacteria	Rhizobiales	Rhizobiales Incertae Sedis	Phreatobacter	unknown species	0	1	0	0	0	0	1	1	10	1	0	3	3	0	0	0	0	0	0	3	1	2	0	0	0	1	0	2	3	0	3	0	0	4	16	25	1	3	15	1	1	2	0
Bacteria	Proteobacteria	Alphaproteobacteria	Rhizobiales	Rhizobiales Incertae Sedis	Phreatobacter	unknown species	0	0	0	0	0	0	0	1	34	0	1	4	4	0	0	0	0	0	0	1	5	1	1	3	0	1	0	3	14	4	5	0	1	6	10	8	0	4	16	1	0	2	0
Bacteria	Proteobacteria	Alphaproteobacteria	Rhizobiales	Rhizobiales Incertae Sedis	Phreatobacter	unknown species	0	0	0	0	0	0	2	3	12	1	0	0	6	0	0	0	0	0	0	1	2	2	0	0	1	3	0	0	13	1	9	1	2	3	16	12	0	2	13	1	0	0	1
Bacteria	Proteobacteria	Alphaproteobacteria	Rhizobiales	Rhizobiales Incertae Sedis	Phreatobacter	unknown species	0	0	0	0	0	0	1	1	10	2	0	0	2	0	0	0	0	0	0	2	3	1	1	1	1	1	0	0	2	0	0	1	0	2	14	9	1	3	11	1	1	1	0
Bacteria	Planctomycetes	Planctomycetacia	Planctomycetales	Planctomycetaceae	Pir4 lineage	unknown species	468	258	380	3	112	147	3	1	1	6	1	0	0	286	136	164	92	192	166	2	7	2	0	21	1	9	0	2	0	0	0	0	0	0	0	0	0	0	0	0	0	0	0
Bacteria	Planctomycetes	Planctomycetacia	Planctomycetales	Planctomycetaceae	Pir4 lineage	unknown species	131	83	62	0	8	172	23	13	7	3	6	0	6	264	362	256	190	219	214	51	67	22	44	74	38	46	0	2	0	6	0	2	2	0	2	51	58	12	0	15	0	0	3
Bacteria	Planctomycetes	Planctomycetacia	Planctomycetales	Planctomycetaceae	Pir4 lineage	unknown species	2	3	0	0	0	16	36	6	35	4	1	0	45	25	5	0	0	1	3	35	17	15	16	0	18	42	18	11	50	17	21	7	34	54	25	40	0	57	31	114	0	29	1
Bacteria	Planctomycetes	Planctomycetacia	Planctomycetales	Planctomycetaceae	Pir4 lineage	planctomycete str. 292	22	8	25	29	0	63	18	17	7	8	5	0	0	110	75	35	45	54	49	118	208	78	96	109	48	126	0	1	11	0	0	1	16	0	7	0	0	3	0	25	46	0	0
Bacteria	Planctomycetes	Planctomycetacia	Planctomycetales	Planctomycetaceae	Pir4 lineage	unknown species	18	5	4	0	0	7	0	0	0	1	2	0	0	13	2	9	24	15	11	73	112	60	62	68	30	70	4	0	0	0	0	0	2	0	2	0	9	14	9	51	0	0	6
Bacteria	Planctomycetes	Planctomycetacia	Planctomycetales	Planctomycetaceae	Pir4 lineage	unknown species	0	0	0	0	0	0	14	1	16	0	2	1	30	0	8	3	0	0	0	0	0	0	0	0	0	0	0	2	32	0	0	0	0	0	0	0	0	12	0	0	0	0	0
Bacteria	Planctomycetes	Planctomycetacia	Planctomycetales	Planctomycetaceae	Pir4 lineage	unknown species	4	1	7	0	0	1	1	0	0	20	2	1	0	5	9	7	2	12	6	18	9	15	22	88	0	10	0	0	0	0	0	0	0	0	0	20	0	0	1	5	0	0	0
Bacteria	Planctomycetes	Planctomycetacia	Planctomycetales	Planctomycetaceae	Pir4 lineage	unknown species	7	1	3	0	0	0	0	1	12	0	1	0	0	16	15	41	0	5	5	2	0	4	0	0	0	0	0	0	10	4	0	0	13	0	0	0	0	4	0	0	0	0	2
Bacteria	Planctomycetes	Planctomycetacia	Planctomycetales	Planctomycetaceae	Pir4 lineage	unknown species	9	5	2	0	0	0	25	0	0	0	0	0	0	0	3	0	0	5	4	5	17	7	4	8	0	4	0	0	0	0	0	0	0	0	0	0	0	1	0	0	0	0	0
Bacteria	Planctomycetes	Planctomycetacia	Planctomycetales	Planctomycetaceae	Pir4 lineage	unknown species	20	22	24	0	17	0	0	0	0	0	0	0	0	1	2	17	12	7	3	0	0	0	0	0	0	0	0	0	0	0	0	0	0	0	0	0	0	0	0	0	0	0	0
Bacteria	Planctomycetes	Planctomycetacia	Planctomycetales	Planctomycetaceae	Pirellula	unknown species	131	159	58	556	213	702	221	95	1169	104	30	240	582	539	198	268	452	237	152	198	62	179	88	59	42	96	211	184	1069	467	1429	79	342	129	54	55	23	194	118	151	112	68	11
Bacteria	Planctomycetes	Planctomycetacia	Planctomycetales	Planctomycetaceae	Pirellula	unknown species	224	146	127	11	180	250	90	59	224	148	67	138	353	263	296	332	111	278	190	214	258	126	135	87	28	124	43	38	57	51	33	8	40	0	150	207	31	58	135	173	1	65	7
Bacteria	Planctomycetes	Planctomycetacia	Planctomycetales	Planctomycetaceae	Pirellula	unknown species	1	5	0	0	0	0	0	0	0	0	3	0	0	2	0	0	0	0	3	171	89	158	104	80	7	100	1	0	0	0	0	1	0	0	142	128	0	0	157	112	37	11	22
Bacteria	Planctomycetes	Planctomycetacia	Planctomycetales	Planctomycetaceae	Pirellula	unknown species	0	0	0	0	0	0	0	0	7	2	0	0	0	0	0	0	0	2	0	137	123	102	73	34	22	110	4	1	6	0	0	0	3	0	73	26	0	2	14	59	0	6	11
Bacteria	Planctomycetes	Planctomycetacia	Planctomycetales	Planctomycetaceae	Pirellula	unknown species	11	6	18	4	21	109	0	37	16	158	5	62	0	47	39	40	131	79	48	25	18	21	16	0	4	6	3	5	0	5	8	0	1	0	2	0	0	0	14	11	0	0	0
Bacteria	Planctomycetes	Planctomycetacia	Planctomycetales	Planctomycetaceae	Pirellula	unknown species	12	4	5	0	0	10	17	3	0	21	9	16	0	13	19	0	0	1	9	45	107	32	37	31	24	78	3	0	0	11	0	0	18	0	0	0	0	0	0	0	0	0	0
Bacteria	Planctomycetes	Planctomycetacia	Planctomycetales	Planctomycetaceae	Pirellula	unknown species	0	0	0	0	0	0	22	22	56	0	3	0	0	0	0	0	0	0	0	5	0	1	1	0	0	0	16	8	61	20	77	4	15	0	0	33	0	9	0	23	0	0	0
Bacteria	Planctomycetes	Planctomycetacia	Planctomycetales	Planctomycetaceae	Pirellula	unknown species	9	6	3	17	29	0	0	4	18	0	0	0	0	14	6	6	1	3	7	7	10	1	1	0	9	0	3	0	8	0	42	1	0	0	8	0	0	12	2	18	0	0	0
Bacteria	Planctomycetes	Planctomycetacia	Planctomycetales	Planctomycetaceae	Pirellula	unknown species	3	1	4	10	0	0	0	0	0	0	0	0	0	3	1	3	0	9	17	72	25	31	32	23	66	34	0	0	0	0	0	0	0	87	1	0	0	4	0	0	0	0	0
Bacteria	Planctomycetes	Planctomycetacia	Planctomycetales	Planctomycetaceae	Pirellula	unknown species	3	0	0	0	0	0	6	0	60	1	7	0	0	0	0	0	0	0	0	0	0	0	0	0	0	0	0	1	0	0	112	0	0	0	1	0	0	36	0	3	0	0	0
Bacteria	Planctomycetes	Planctomycetacia	Planctomycetales	Planctomycetaceae	Pirellula	unknown species	1	1	1	0	3	1	0	2	6	8	0	0	4	9	5	12	1	3	4	7	1	3	0	0	0	0	0	2	4	1	3	0	0	0	1	1	0	0	2	0	0	0	0
Bacteria	Planctomycetes	Planctomycetacia	Planctomycetales	Planctomycetaceae	Planctomyces	unknown species	537	366	337	224	193	197	186	210	548	257	109	223	71	489	372	204	218	356	206	19	34	11	9	56	0	21	45	41	75	20	153	24	71	171	104	20	34	67	47	121	42	1	9
Bacteria	Planctomycetes	Planctomycetacia	Planctomycetales	Planctomycetaceae	Planctomyces	unknown species	143	73	102	0	56	201	2	21	1	47	11	0	1	667	250	277	249	501	324	1243	638	798	569	315	229	753	10	4	0	0	0	0	6	0	3	0	30	1	8	22	0	0	1
Bacteria	Planctomycetes	Planctomycetacia	Planctomycetales	Planctomycetaceae	Planctomyces	unknown species	81	30	34	403	28	484	58	45	229	50	27	27	61	508	355	518	350	279	275	14	18	5	6	0	11	12	29	19	85	56	140	5	14	0	33	113	51	38	58	36	16	12	5
Bacteria	Planctomycetes	Planctomycetacia	Planctomycetales	Planctomycetaceae	Planctomyces	unknown species	36	23	30	147	0	53	177	163	133	139	35	82	78	74	111	52	32	98	50	151	151	110	121	19	53	224	114	42	31	59	86	29	7	64	36	42	0	50	41	14	17	46	13
Bacteria	Planctomycetes	Planctomycetacia	Planctomycetales	Planctomycetaceae	Planctomyces	unknown species	2	0	1	0	0	4	3	7	12	49	6	11	0	0	0	0	20	0	3	177	117	111	87	172	53	137	3	3	6	0	30	0	0	0	71	95	29	13	19	80	0	0	11
Bacteria	Planctomycetes	Planctomycetacia	Planctomycetales	Planctomycetaceae	Planctomyces	Planctomyces sp.	108	66	104	0	74	37	9	4	0	7	7	2	0	34	21	39	12	37	18	47	52	11	24	23	7	31	2	4	0	0	0	0	0	0	3	28	0	1	39	24	0	0	1
Bacteria	Planctomycetes	Planctomycetacia	Planctomycetales	Planctomycetaceae	Planctomyces	unknown species	4	4	0	0	1	0	0	0	0	8	0	0	0	0	0	0	1	4	0	16	24	13	10	0	8	30	0	0	0	0	0	0	0	0	43	30	0	0	8	6	0	0	10
Bacteria	Planctomycetes	Planctomycetacia	Planctomycetales	Planctomycetaceae	Planctomyces	unknown species	90	62	64	0	12	58	16	0	0	1	5	0	0	61	5	45	36	37	7	2	0	1	0	0	0	0	0	0	0	0	15	0	3	0	0	0	0	10	0	0	0	0	0
Bacteria	Planctomycetes	Planctomycetacia	Planctomycetales	Planctomycetaceae	Planctomyces	unknown species	0	0	0	0	0	0	85	3	85	2	2	4	5	0	0	0	0	0	0	0	0	1	0	12	0	0	0	1	1	6	153	0	5	54	0	54	0	3	0	1	0	0	0
Bacteria	Planctomycetes	Planctomycetacia	Planctomycetales	Planctomycetaceae	Planctomyces	unknown species	11	4	12	0	1	29	6	1	40	4	8	0	7	21	18	14	32	28	19	8	6	4	1	0	0	7	5	1	5	2	20	0	0	0	1	5	9	6	9	3	0	0	0
Bacteria	Planctomycetes	Planctomycetacia	Planctomycetales	Planctomycetaceae	Planctomyces	unknown species	76	49	72	0	20	19	0	0	0	1	2	0	0	38	12	34	37	42	24	0	0	0	0	0	0	0	0	1	0	0	0	0	0	0	0	0	0	0	0	0	0	0	0
Bacteria	Planctomycetes	Planctomycetacia	Planctomycetales	Planctomycetaceae	Planctomyces	unknown species	13	21	21	0	10	20	12	0	6	3	2	17	0	22	4	10	13	7	10	11	10	7	5	0	0	2	0	0	0	5	35	0	3	0	0	0	19	3	8	3	0	0	0
Bacteria	Planctomycetes	Planctomycetacia	Planctomycetales	Planctomycetaceae	Planctomyces	unknown species	61	33	41	0	3	10	0	0	0	0	0	0	0	9	25	23	8	12	20	0	0	0	0	0	0	0	0	0	0	0	0	0	0	0	0	0	0	0	0	0	0	0	0
Bacteria	Planctomycetes	Planctomycetacia	Planctomycetales	Planctomycetaceae	Planctomyces	unknown species	6	4	3	2	2	0	1	4	7	3	2	0	0	4	5	1	0	3	1	0	0	0	1	0	0	0	0	0	1	0	1	0	1	0	2	0	0	0	0	0	1	0	0
Bacteria	Planctomycetes	Planctomycetacia	Planctomycetales	Planctomycetaceae	Planctomyces	unknown species	5	4	6	0	4	0	1	2	5	3	1	2	0	4	5	2	1	2	2	0	0	0	0	0	0	0	0	0	0	0	0	1	0	1	1	1	0	0	2	0	1	0	0
Bacteria	Planctomycetes	Planctomycetacia	Planctomycetales	Planctomycetaceae	Planctomyces	unknown species	15	7	15	0	9	0	0	0	1	0	0	0	0	10	9	7	6	7	2	0	0	0	0	0	0	0	0	0	0	0	5	0	1	0	0	0	0	0	0	0	0	0	0
Bacteria	Planctomycetes	Planctomycetacia	Planctomycetales	Planctomycetaceae	Planctomyces	unknown species	0	0	0	0	0	0	0	0	0	2	0	0	0	0	0	0	0	0	0	3	1	3	3	0	1	3	3	2	6	23	0	0	0	0	0	0	0	0	0	0	0	0	0
Bacteria	Planctomycetes	Planctomycetacia	Planctomycetales	Planctomycetaceae	Planctomyces	unknown species	25	13	8	0	0	2	0	0	0	0	0	0	0	0	8	0	3	18	9	0	0	0	0	0	0	0	0	0	0	0	7	0	0	0	0	0	0	0	0	0	0	0	0
Bacteria	Proteobacteria	Alphaproteobacteria	Rhizobiales	Methylocystaceae	Pleomorphomonas	Coelastrella sp.	4	6	2	0	6	2	13	10	5	3	3	0	20	9	14	14	2	6	4	3	1	1	2	2	1	1	0	6	4	8	1	13	10	3	1	1	2	1	2	0	0	0	0
Bacteria	Proteobacteria	Alphaproteobacteria	Rhizobiales	Methylocystaceae	Pleomorphomonas	Coelastrella sp.	9	31	2	2	28	3	11	4	12	5	1	1	2	4	6	8	3	5	1	3	4	1	3	1	0	1	0	1	6	2	5	6	7	2	4	0	1	3	3	0	0	0	0
Bacteria	Proteobacteria	Alphaproteobacteria	Rhizobiales	Methylocystaceae	Pleomorphomonas	unknown species	37	33	35	0	10	2	0	0	0	2	0	0	0	3	25	10	0	9	3	4	5	0	8	0	0	0	0	0	0	0	0	0	0	0	0	0	0	0	0	0	0	0	0
Bacteria	Proteobacteria	Betaproteobacteria	Burkholderiales	Burkholderiaceae	Polynucleobacter	Multi-affiliation	9	3	5	61	52	15	14	0	7	0	0	0	9	5	15	7	17	9	17	0	0	0	0	0	10	2	0	0	2	2	8	1	1	0	2	4	11	0	0	0	1	0	0
Bacteria	Bacteroidetes	Bacteroidia	Bacteroidales	Prevotellaceae	Prevotella	unknown species	0	0	0	0	0	0	0	0	0	0	0	0	0	0	0	0	0	0	0	0	0	0	0	0	0	0	0	0	0	0	0	0	0	0	0	0	0	0	0	0	0	0	0
Bacteria	Verrucomicrobia	Verrucomicrobiae	Verrucomicrobiales	Verrucomicrobiaceae	Prosthecobacter	unknown species	0	0	0	0	0	0	0	0	11	0	0	0	0	0	0	0	0	0	0	6	7	3	4	0	0	0	4	0	0	0	0	0	0	0	0	0	0	0	0	0	0	0	0
Bacteria	Verrucomicrobia	Verrucomicrobiae	Verrucomicrobiales	Verrucomicrobiaceae	Prosthecobacter	unknown species	0	0	0	0	0	0	3	0	4	0	3	0	2	0	0	0	0	1	0	0	6	0	0	0	0	0	8	0	7	1	1	2	0	0	0	0	0	10	0	0	0	0	0
Bacteria	Proteobacteria	Alphaproteobacteria	Rhizobiales	Hyphomicrobiaceae	Prosthecomicrobium	Multi-affiliation	0	0	0	0	0	0	3	0	0	7	0	0	0	0	0	0	0	0	0	45	104	23	34	51	22	28	0	0	0	0	0	2	0	0	0	0	0	0	0	0	0	0	0
Bacteria	Proteobacteria	Alphaproteobacteria	Rhizobiales	Hyphomicrobiaceae	Prosthecomicrobium	unknown species	3	4	5	0	0	5	0	0	0	0	0	0	0	2	6	0	3	7	13	0	0	4	0	0	0	0	0	0	0	0	1	0	4	0	0	0	0	0	0	0	0	0	0
Bacteria	Proteobacteria	Gammaproteobacteria	Oceanospirillales	Oceanospirillaceae	Pseudohongiella	unknown species	79	23	79	0	21	18	0	0	0	0	1	0	0	14	6	23	3	19	12	10	19	16	11	8	12	8	0	0	0	0	0	0	0	0	0	0	0	0	0	0	0	0	0
Bacteria	Proteobacteria	Gammaproteobacteria	Oceanospirillales	Oceanospirillaceae	Pseudohongiella	unknown species	0	0	0	0	0	0	0	0	0	0	4	0	0	0	0	0	0	0	0	7	5	10	17	15	2	6	0	0	0	0	0	0	0	0	0	0	0	0	0	0	0	0	0
Bacteria	Proteobacteria	Gammaproteobacteria	Pseudomonadales	Pseudomonadaceae	Pseudomonas	Pseudomonas sp.	22	6	11	1	3	65	480	1174	1050	681	150	1871	1234	27	28	36	54	71	67	5	21	27	14	24	6	19	582	375	283	246	25	468	343	1	389	24	3	11	115	142	12006	8351	14708
Bacteria	Proteobacteria	Gammaproteobacteria	Pseudomonadales	Pseudomonadaceae	Pseudomonas	unknown species	59	193	77	17	36	92	2817	760	224	3851	333	858	702	33	8	78	115	41	67	50	64	62	48	57	621	22	885	744	1747	139	174	1219	1727	0	819	15	18	0	315	88	282	149	793
Bacteria	Proteobacteria	Gammaproteobacteria	Pseudomonadales	Pseudomonadaceae	Pseudomonas	Multi-affiliation	93	7	53	8	52	469	312	794	529	163	41	852	1087	59	32	301	211	361	85	11	10	10	11	7	1	20	522	292	320	199	99	753	335	15	64	73	7	14	57	16	274	434	101
Bacteria	Proteobacteria	Gammaproteobacteria	Pseudomonadales	Pseudomonadaceae	Pseudomonas	Multi-affiliation	3	0	2	0	0	0	0	1	20	0	0	0	0	9	12	5	0	4	7	1	0	4	1	0	23274	1	0	0	0	0	0	0	3	1	2	0	0	0	0	1	0	0	0
Bacteria	Proteobacteria	Gammaproteobacteria	Pseudomonadales	Pseudomonadaceae	Pseudomonas	Multi-affiliation	1	1	0	0	0	0	0	0	306	0	0	1	1	0	0	0	0	0	0	0	1	0	0	0	0	0	0	0	0	0	0	0	0	0	0	0	460	1	0	0	0	1	0
Bacteria	Proteobacteria	Gammaproteobacteria	Pseudomonadales	Pseudomonadaceae	Pseudomonas	Multi-affiliation	23	18	18	22	10	151	9	29	399	19	38	0	6	56	31	107	107	128	96	6	11	8	3	6	6	10	360	308	398	292	31	416	442	0	31	1	0	3	10	4	10	1	7
Bacteria	Proteobacteria	Gammaproteobacteria	Pseudomonadales	Pseudomonadaceae	Pseudomonas	Multi-affiliation	8	0	2	0	4	10	24	31	52	31	1	116	98	2	0	3	13	1	0	0	0	0	0	0	0	0	8	10	8	8	0	20	12	0	11	54	0	4	6	18	1037	270	743
Bacteria	Proteobacteria	Gammaproteobacteria	Pseudomonadales	Pseudomonadaceae	Pseudomonas	Multi-affiliation	0	0	0	0	0	0	133	242	253	183	9	660	259	0	0	0	0	1	0	4	0	0	0	1	0	0	71	47	25	33	0	54	41	0	0	0	0	0	0	1	61	117	46
Bacteria	Proteobacteria	Gammaproteobacteria	Pseudomonadales	Pseudomonadaceae	Pseudomonas	unknown species	7	1	6	0	7	31	17	30	283	6	6	35	71	1	10	27	34	15	5	1	0	1	1	0	0	22	86	24	12	30	3	59	25	0	2	0	0	1	0	2	6	5	2
Bacteria	Proteobacteria	Gammaproteobacteria	Pseudomonadales	Pseudomonadaceae	Pseudomonas	Multi-affiliation	5	1	11	0	1	59	10	27	42	15	4	53	34	7	11	34	23	35	25	39	23	80	35	97	36	44	23	16	6	18	12	39	18	0	6	25	0	0	0	0	17	2	18
Bacteria	Proteobacteria	Gammaproteobacteria	Pseudomonadales	Pseudomonadaceae	Pseudomonas	Multi-affiliation	33	7	11	0	10	117	14	13	77	7	20	2	5	52	26	70	86	86	80	10	18	22	18	14	3	35	130	91	70	72	10	158	119	2	14	4	0	0	0	13	30	159	38
Bacteria	Proteobacteria	Gammaproteobacteria	Pseudomonadales	Pseudomonadaceae	Pseudomonas	Multi-affiliation	9	5	9	0	7	68	66	58	40	41	59	29	28	29	12	50	52	69	33	18	21	30	27	17	2	18	231	112	111	101	4	191	138	0	2	0	0	0	0	0	2	22	9
Bacteria	Proteobacteria	Gammaproteobacteria	Pseudomonadales	Pseudomonadaceae	Pseudomonas	Multi-affiliation	2	0	0	0	0	0	16	0	0	0	4	0	0	0	0	0	0	0	0	0	8	0	0	0	0	0	0	0	0	0	0	0	0	0	0	0	0	0	0	0	16	0	0
Bacteria	Proteobacteria	Gammaproteobacteria	Pseudomonadales	Pseudomonadaceae	Pseudomonas	Multi-affiliation	0	1	0	0	0	0	9	69	39	41	2	42	60	0	1	2	5	1	1	0	0	0	0	0	2	0	10	26	25	11	1	132	54	0	8	18	0	1	3	21	58	91	49
Bacteria	Proteobacteria	Gammaproteobacteria	Pseudomonadales	Pseudomonadaceae	Pseudomonas	Multi-affiliation	11	0	6	0	15	23	4	10	28	5	7	14	23	9	9	25	35	43	39	5	7	8	12	0	0	3	82	39	38	41	6	55	66	0	5	0	0	0	0	0	5	28	10
Bacteria	Proteobacteria	Gammaproteobacteria	Pseudomonadales	Pseudomonadaceae	Pseudomonas	Multi-affiliation	0	0	2	31	11	0	1	3	49	2	0	7	3	0	0	4	1	4	2	2	0	0	0	25	3	5	1	4	0	6	45	0	2	35	0	86	17	2	17	20	12	9	7
Bacteria	Proteobacteria	Gammaproteobacteria	Pseudomonadales	Pseudomonadaceae	Pseudomonas	unknown species	0	0	0	0	0	0	0	3	0	3	1	0	1	0	4	0	1	0	0	0	2	0	1	0	0	0	7	1	3	0	0	1	1	0	4	0	0	0	0	0	70	37	5
Bacteria	Proteobacteria	Gammaproteobacteria	Pseudomonadales	Pseudomonadaceae	Pseudomonas	Multi-affiliation	1	2	1	0	0	0	9	13	0	70	13	2	0	0	0	0	0	0	0	0	0	0	0	0	0	0	1	19	53	5	0	28	48	0	8	0	0	0	6	0	1	0	2
Bacteria	Proteobacteria	Gammaproteobacteria	Pseudomonadales	Pseudomonadaceae	Pseudomonas	Multi-affiliation	0	0	1	0	0	10	20	38	0	1	6	0	6	1	1	7	1	2	7	0	0	0	1	0	0	0	1	2	0	7	0	0	0	8	11	0	0	0	4	3	244	0	0
Bacteria	Proteobacteria	Gammaproteobacteria	Pseudomonadales	Pseudomonadaceae	Pseudomonas	unknown species	0	0	1	0	0	0	2	20	0	15	3	6	0	0	0	0	0	0	1	0	0	0	0	0	0	0	0	12	11	11	0	14	6	0	9	0	0	0	0	0	40	16	79
Bacteria	Proteobacteria	Gammaproteobacteria	Pseudomonadales	Pseudomonadaceae	Pseudomonas	Multi-affiliation	0	3	1	0	0	0	2	7	5	1	0	1	0	0	0	0	0	3	2	0	0	0	0	0	0	0	1	5	1	11	0	14	3	6	0	13	0	0	0	0	5	42	5
Bacteria	Proteobacteria	Gammaproteobacteria	Pseudomonadales	Pseudomonadaceae	Pseudomonas	Multi-affiliation	0	0	0	0	0	0	0	1	53	0	0	0	0	0	0	0	0	0	0	2	0	0	0	0	0	0	0	0	0	0	0	0	0	0	0	0	128	0	0	0	134	5	0
Bacteria	Proteobacteria	Gammaproteobacteria	Pseudomonadales	Pseudomonadaceae	Pseudomonas	Multi-affiliation	0	0	0	0	0	0	6	10	3	32	2	4	2	0	0	1	0	0	0	0	0	0	0	0	0	0	0	10	3	1	0	16	15	0	1	0	0	0	3	0	8	4	57
Bacteria	Proteobacteria	Gammaproteobacteria	Pseudomonadales	Pseudomonadaceae	Pseudomonas	Multi-affiliation	0	0	0	0	0	0	5	11	2	32	2	4	3	0	0	0	1	0	0	0	0	0	0	0	0	0	0	2	6	0	0	11	4	0	3	0	0	0	0	0	9	3	48
Bacteria	Proteobacteria	Gammaproteobacteria	Pseudomonadales	Pseudomonadaceae	Pseudomonas	Multi-affiliation	0	0	0	0	0	0	0	19	0	8	3	0	4	0	0	1	0	2	0	0	0	0	0	0	0	0	0	11	8	12	0	22	6	0	2	1	0	0	1	0	2	3	3
Bacteria	Proteobacteria	Gammaproteobacteria	Pseudomonadales	Pseudomonadaceae	Pseudomonas	Multi-affiliation	4	1	6	0	4	9	0	0	0	0	0	0	0	13	0	6	14	18	8	0	0	0	0	0	0	0	0	0	0	0	0	0	1	0	0	0	0	0	0	0	15	0	5
Bacteria	Proteobacteria	Gammaproteobacteria	Pseudomonadales	Pseudomonadaceae	Pseudomonas	Multi-affiliation	2	0	0	0	0	14	0	0	0	2	11	0	0	9	0	12	20	30	8	0	0	0	1	0	0	0	0	0	0	0	0	3	1	0	3	0	0	0	0	0	0	12	0
Bacteria	Proteobacteria	Gammaproteobacteria	Pseudomonadales	Pseudomonadaceae	Pseudomonas	Multi-affiliation	1	0	1	0	0	0	0	0	0	0	0	0	0	0	0	0	0	0	0	0	0	0	1	0	0	0	23	2	5	8	0	5	14	0	0	0	0	0	0	0	0	2	11
Bacteria	Proteobacteria	Gammaproteobacteria	Pseudomonadales	Pseudomonadaceae	Pseudomonas	Multi-affiliation	0	0	1	0	0	2	7	5	9	1	16	0	3	4	6	10	16	13	11	1	0	0	0	10	0	3	2	3	10	0	0	2	4	0	0	0	0	0	0	0	4	0	0
Bacteria	Proteobacteria	Gammaproteobacteria	Pseudomonadales	Pseudomonadaceae	Pseudomonas	Multi-affiliation	0	0	0	0	0	0	1	1	26	9	1	18	14	0	0	0	0	0	1	0	1	1	0	0	0	1	0	0	0	1	0	1	0	0	2	0	0	0	1	0	1	55	2
Bacteria	Proteobacteria	Gammaproteobacteria	Pseudomonadales	Pseudomonadaceae	Pseudomonas	Multi-affiliation	0	0	0	0	0	3	1	1	5	3	4	1	0	4	0	5	3	1	3	0	1	3	0	0	0	0	3	3	0	1	0	3	1	0	0	0	0	0	0	0	0	0	0
Bacteria	Proteobacteria	Gammaproteobacteria	Pseudomonadales	Pseudomonadaceae	Pseudomonas	unknown species	2	4	0	0	1	0	21	2	2	18	1	1	2	0	0	0	1	0	0	0	0	2	2	0	0	1	0	7	4	0	0	8	5	0	5	1	0	0	3	0	0	0	1
Bacteria	Proteobacteria	Gammaproteobacteria	Pseudomonadales	Pseudomonadaceae	Pseudomonas	Multi-affiliation	0	0	0	0	0	0	3	3	4	12	1	1	3	0	0	2	0	0	1	0	0	1	0	0	0	0	0	8	11	1	0	38	17	0	0	0	0	0	1	0	0	0	0
Bacteria	Proteobacteria	Gammaproteobacteria	Pseudomonadales	Pseudomonadaceae	Pseudomonas	Pseudomonas sp.	0	0	0	0	0	0	1	2	1	2	1	3	0	3	0	0	0	0	2	0	0	0	0	0	0	0	0	0	0	0	0	2	1	0	1	0	0	0	0	0	15	13	32
Bacteria	Proteobacteria	Gammaproteobacteria	Pseudomonadales	Pseudomonadaceae	Pseudomonas	unknown species	0	0	0	0	0	0	3	10	7	6	0	21	7	0	0	0	0	0	0	0	0	0	0	0	0	0	0	1	0	1	0	1	0	0	0	0	0	0	0	0	2	8	25
Bacteria	Proteobacteria	Gammaproteobacteria	Pseudomonadales	Pseudomonadaceae	Pseudomonas	Multi-affiliation	0	0	1	0	1	9	0	0	0	0	0	0	0	0	0	2	7	6	1	1	7	2	2	2	0	2	0	0	0	0	4	0	0	0	0	0	0	0	0	0	0	0	0
Bacteria	Proteobacteria	Gammaproteobacteria	Pseudomonadales	Pseudomonadaceae	Pseudomonas	Multi-affiliation	0	0	0	0	0	0	0	5	9	1	0	4	4	0	0	0	1	0	1	0	0	1	0	0	0	0	1	7	1	0	0	11	0	0	0	0	0	0	0	0	1	12	14
Bacteria	Proteobacteria	Gammaproteobacteria	Pseudomonadales	Pseudomonadaceae	Pseudomonas	Pseudomonas sp.	0	0	0	0	0	0	0	4	4	1	0	5	3	0	0	0	0	0	0	0	0	2	0	1	0	0	0	0	1	0	0	0	1	0	0	0	0	0	0	0	16	17	11
Bacteria	Proteobacteria	Betaproteobacteria	Burkholderiales	Comamonadaceae	Pseudorhodoferax	Multi-affiliation	0	0	0	0	0	0	0	2	0	0	0	0	2	0	0	0	0	0	0	0	0	1	1	0	0	0	0	3	0	0	0	0	0	0	0	0	22	0	0	0	0	0	0
Bacteria	Proteobacteria	Alphaproteobacteria	Rhizobiales	Xanthobacteraceae	Pseudoxanthobacter	unknown species	27	21	33	0	2	33	0	4	0	0	1	0	0	53	37	68	47	64	56	2	8	8	8	4	4	5	4	2	1	2	7	0	1	0	0	0	0	0	0	0	0	0	0
Bacteria	Proteobacteria	Gammaproteobacteria	Xanthomonadales	Xanthomonadaceae	Pseudoxanthomonas	Multi-affiliation	0	0	0	0	0	0	0	0	0	2	0	4	8	0	0	0	0	0	0	0	0	0	1	1	0	0	0	0	0	0	0	0	0	0	0	0	0	0	0	0	0	0	0
Bacteria	Proteobacteria	Betaproteobacteria	Burkholderiales	Comamonadaceae	Ramlibacter	unknown species	2	14	2	0	10	0	4	13	28	7	8	13	8	1	0	1	0	1	0	22	44	32	17	56	12	14	11	14	0	5	0	6	0	0	15	0	24	2	0	1	0	0	2
Bacteria	Proteobacteria	Betaproteobacteria	Burkholderiales	Comamonadaceae	Ramlibacter	unknown species	5	0	2	0	10	3	0	5	2	2	5	4	12	0	2	0	6	6	4	28	30	21	11	10	6	35	5	4	4	7	16	11	2	0	2	0	7	0	0	9	4	6	0
Bacteria	Proteobacteria	Gammaproteobacteria	Enterobacteriales	Enterobacteriaceae	Raoultella	Klebsiella sp.	0	1	1	0	110	0	0	0	0	4	0	0	0	2	4	1	2	2	3	0	0	0	0	0	0	0	0	0	0	0	0	0	0	2	12	0	1	0	3	21	0	32	0
Bacteria	Proteobacteria	Alphaproteobacteria	Rhodospirillales	Rhodospirillales Incertae Sedis	Reyranella	Multi-affiliation	749	460	682	285	380	1323	51	87	6	73	12	2	22	1636	822	1273	1639	1391	1997	88	239	145	70	87	89	109	22	34	6	6	9	15	13	26	341	41	32	8	50	37	16	31	6
Bacteria	Proteobacteria	Alphaproteobacteria	Rhodospirillales	Rhodospirillales Incertae Sedis	Reyranella	unknown species	9	7	15	0	0	16	52	17	12	25	15	14	4	42	15	11	14	27	13	19	37	23	19	5	6	0	21	4	2	7	10	7	4	0	2	0	10	0	0	0	1	0	1
Bacteria	Proteobacteria	Alphaproteobacteria	Rhodospirillales	Rhodospirillales Incertae Sedis	Reyranella	unknown species	37	13	24	4	13	30	3	5	5	2	0	8	0	45	28	26	52	32	45	13	27	23	6	0	4	23	4	2	0	1	0	0	0	0	3	0	92	0	0	6	0	0	0
Bacteria	Proteobacteria	Alphaproteobacteria	Rhodospirillales	Rhodospirillales Incertae Sedis	Reyranella	unknown species	7	4	17	0	0	7	0	0	1	1	1	0	0	0	0	15	11	3	13	0	1	1	0	0	0	0	0	2	0	0	27	0	0	0	0	0	0	10	0	0	0	0	0
Bacteria	Proteobacteria	Alphaproteobacteria	Rhodospirillales	Rhodospirillales Incertae Sedis	Reyranella	unknown species	0	0	0	0	0	0	0	0	4	0	0	0	0	0	0	0	4	0	1	2	3	1	0	3	0	3	0	0	0	0	0	0	4	0	0	0	0	0	0	0	0	0	0
Bacteria	Proteobacteria	Gammaproteobacteria	Chromatiales	Chromatiaceae	Rheinheimera	Multi-affiliation	0	0	0	0	0	0	43	524	99	263	22	417	425	0	0	0	0	0	0	0	0	0	0	0	0	0	0	0	0	0	0	0	0	0	0	0	0	0	0	0	1	0	0
Bacteria	Proteobacteria	Gammaproteobacteria	Chromatiales	Chromatiaceae	Rheinheimera	unknown species	0	0	0	0	0	0	366	74	18	23	3	20	74	0	0	0	0	0	0	1	0	0	0	0	0	0	0	0	1	0	0	1	1	0	0	0	0	5	0	6	93	11	0
Bacteria	Proteobacteria	Gammaproteobacteria	Chromatiales	Chromatiaceae	Rheinheimera	Multi-affiliation	0	0	0	0	0	0	11	63	15	16	0	31	59	0	0	0	0	0	0	2	0	2	0	0	0	0	5	2	0	0	0	0	0	0	0	0	0	1	0	0	0	27	7
Bacteria	Proteobacteria	Gammaproteobacteria	Chromatiales	Chromatiaceae	Rheinheimera	Multi-affiliation	0	0	0	0	0	0	1	51	27	34	0	62	32	0	0	1	0	0	0	1	0	0	0	0	0	0	0	1	0	0	0	1	0	0	0	0	0	0	7	0	0	0	0
Bacteria	Proteobacteria	Gammaproteobacteria	Chromatiales	Chromatiaceae	Rheinheimera	Multi-affiliation	0	0	0	0	8	0	18	9	6	4	0	11	20	0	0	2	0	3	6	0	1	0	1	0	0	1	4	1	0	5	0	6	0	0	0	0	0	0	0	0	1	0	0
Bacteria	Proteobacteria	Gammaproteobacteria	Chromatiales	Chromatiaceae	Rheinheimera	Rheinheimera sp.	0	0	0	0	0	0	0	0	0	0	0	0	0	0	0	0	0	0	0	0	0	0	0	0	0	0	0	0	0	0	0	0	0	0	0	0	0	0	0	0	0	0	0
Bacteria	Proteobacteria	Gammaproteobacteria	Chromatiales	Chromatiaceae	Rheinheimera	unknown species	0	0	0	0	0	0	0	0	0	0	0	0	0	0	0	0	0	0	0	0	0	0	0	0	0	0	0	0	0	0	0	0	0	0	4	0	0	0	0	0	0	0	0
Bacteria	Proteobacteria	Betaproteobacteria	Burkholderiales	Comamonadaceae	Rhizobacter	Rhizobacter fulvus	11	0	1	0	10	23	0	0	0	0	0	0	0	29	2	10	2	25	10	6	0	13	5	0	0	3	0	0	0	0	0	0	0	0	0	0	0	0	0	0	0	0	0
Bacteria	Proteobacteria	Alphaproteobacteria	Rhizobiales	Rhizobiaceae	Rhizobium	unknown species	214	148	176	106	126	448	19	0	0	4	64	5	0	285	247	330	287	497	308	2	8	4	4	0	2	0	0	0	0	0	0	0	0	0	0	35	1	0	0	0	11	0	0
Bacteria	Proteobacteria	Alphaproteobacteria	Rhizobiales	Rhizobiaceae	Rhizobium	unknown species	1	6	12	0	0	1	25	23	5	94	116	4	21	16	9	2	2	17	10	237	161	212	104	56	21	175	259	222	132	182	16	171	161	0	28	0	0	0	41	1	13	26	7
Bacteria	Proteobacteria	Alphaproteobacteria	Rhizobiales	Rhizobiaceae	Rhizobium	Multi-affiliation	24	0	0	0	3	3	16	30	1	37	23	33	15	5	4	20	0	22	1	32	14	41	21	7	5	16	304	128	93	168	11	163	146	0	0	0	23	1	0	1	0	21	10
Bacteria	Proteobacteria	Alphaproteobacteria	Rhizobiales	Rhizobiaceae	Rhizobium	Multi-affiliation	9	2	6	0	0	2	2	6	0	12	18	0	24	11	0	34	21	47	4	29	31	13	3	13	4	4	119	51	55	32	22	70	66	0	6	0	52	0	9	0	5	27	0
Bacteria	Proteobacteria	Alphaproteobacteria	Rhizobiales	Rhizobiaceae	Rhizobium	Multi-affiliation	14	2	10	0	0	51	0	0	6	0	2	0	0	11	13	11	55	36	18	6	10	1	2	4	0	0	29	6	7	6	0	10	9	0	0	0	0	0	0	0	2	2	0
Bacteria	Proteobacteria	Alphaproteobacteria	Rhizobiales	Rhizobiaceae	Rhizobium	Multi-affiliation	0	0	0	0	0	0	0	2	0	1	1	0	1	0	0	1	0	1	1	54	58	40	29	10	14	45	83	45	7	65	1	45	58	0	0	0	0	0	0	0	0	1	0
Bacteria	Proteobacteria	Alphaproteobacteria	Rhizobiales	Rhizobiaceae	Rhizobium	Multi-affiliation	0	1	2	0	0	1	5	12	0	35	18	0	22	4	0	2	0	6	0	0	1	7	3	0	0	3	54	15	41	5	0	18	32	0	0	0	0	0	2	0	5	0	0
Bacteria	Proteobacteria	Alphaproteobacteria	Rhizobiales	Rhizobiaceae	Rhizobium	Multi-affiliation	0	2	0	0	0	14	46	10	0	5	31	11	0	0	0	1	1	15	2	0	2	1	1	0	2	0	5	1	0	10	0	10	6	0	0	0	0	0	0	0	2	0	0
Bacteria	Proteobacteria	Alphaproteobacteria	Rhizobiales	Rhizobiaceae	Rhizobium	Multi-affiliation	13	3	8	0	4	24	0	0	0	0	0	0	0	8	19	43	8	44	21	0	2	5	0	0	0	0	4	0	0	0	0	0	1	0	0	0	0	0	0	0	0	0	0
Bacteria	Proteobacteria	Alphaproteobacteria	Rhizobiales	Rhizobiaceae	Rhizobium	Multi-affiliation	0	1	0	0	0	0	1	1	0	6	9	0	1	1	0	0	0	0	0	31	12	34	24	1	0	7	0	5	4	4	0	9	5	0	2	0	0	0	0	0	0	1	0
Bacteria	Proteobacteria	Alphaproteobacteria	Rhizobiales	Rhizobiaceae	Rhizobium	Multi-affiliation	4	0	0	0	0	0	0	0	0	2	0	0	0	0	0	0	0	5	6	1	6	1	0	0	0	0	0	0	2	1	0	1	2	0	0	0	0	0	0	0	0	0	0
Bacteria	Proteobacteria	Alphaproteobacteria	Sphingomonadales	Sphingomonadaceae	Rhizorhapis	unknown species	0	0	2	55	0	118	52	0	4	0	5	11	0	31	37	53	64	18	6	1	16	4	3	7	0	6	2	0	13	4	23	3	2	0	0	0	0	5	0	0	0	0	0
Bacteria	Proteobacteria	Gammaproteobacteria	Xanthomonadales	Xanthomonadaceae	Rhodanobacter	unknown species	3	6	4	0	0	2	1	17	0	27	31	0	0	26	25	10	3	16	24	1	0	2	2	0	0	0	2	13	12	11	0	4	16	0	6	0	0	0	12	0	0	1	2
Bacteria	Proteobacteria	Alphaproteobacteria	Rhodobacterales	Rhodobacteraceae	Rhodobacter	Reticulomyxa filosa	86	35	73	22	12	54	24	33	8	34	22	0	37	32	76	46	16	30	39	55	115	57	41	32	2	61	38	15	8	28	0	8	21	0	9	26	27	5	20	0	1	2	1
Bacteria	Proteobacteria	Alphaproteobacteria	Rhodobacterales	Rhodobacteraceae	Rhodobacter	Multi-affiliation	0	0	0	0	0	0	28	4	3	20	6	17	57	0	0	0	0	0	1	3	23	3	2	1	0	2	0	0	22	6	0	0	0	72	24	6	55	92	11	46	98	57	10
Bacteria	Proteobacteria	Alphaproteobacteria	Rhodobacterales	Rhodobacteraceae	Rhodobacter	unknown species	77	50	87	0	10	35	8	35	4	20	44	4	0	27	55	20	28	14	48	22	23	10	8	0	0	3	0	6	12	3	0	2	4	0	0	0	0	0	0	0	0	0	0
Bacteria	Proteobacteria	Alphaproteobacteria	Rhodobacterales	Rhodobacteraceae	Rhodobacter	unknown species	3	4	0	47	0	10	23	1	16	1	1	22	1	4	9	9	0	1	0	3	8	10	6	0	0	2	22	3	7	4	36	2	3	132	44	23	25	68	2	2	26	22	5
Bacteria	Proteobacteria	Alphaproteobacteria	Rhodobacterales	Rhodobacteraceae	Rhodobacter	unknown species	7	3	2	48	48	0	15	7	6	0	0	4	4	2	0	0	4	1	0	1	2	7	0	0	0	0	11	14	4	0	12	0	0	0	25	6	0	27	0	3	0	25	5
Bacteria	Proteobacteria	Alphaproteobacteria	Rhodobacterales	Rhodobacteraceae	Rhodobacter	unknown species	46	18	36	0	1	8	1	17	0	21	9	0	0	16	8	6	31	12	7	10	22	13	25	6	0	11	0	2	4	2	0	5	0	0	11	0	0	3	4	0	7	0	1
Bacteria	Proteobacteria	Alphaproteobacteria	Rhodobacterales	Rhodobacteraceae	Rhodobacter	unknown species	29	26	5	0	43	27	0	0	0	0	0	0	20	6	5	6	10	2	14	0	0	0	2	0	0	0	4	5	9	1	65	1	2	3	3	8	26	1	0	1	0	0	5
Bacteria	Proteobacteria	Alphaproteobacteria	Rhodobacterales	Rhodobacteraceae	Rhodobacter	unknown species	0	0	0	0	1	0	4	7	0	8	18	0	0	0	0	0	0	0	0	1	15	7	5	0	0	8	3	5	0	15	0	3	0	0	0	0	0	0	0	0	0	0	0
Bacteria	Proteobacteria	Alphaproteobacteria	Rhodobacterales	Rhodobacteraceae	Rhodobacter	unknown species	0	0	0	0	0	0	0	0	3	0	0	0	0	0	0	0	0	0	0	0	0	0	0	0	0	0	0	0	0	0	57	0	0	0	0	0	0	0	0	0	0	0	0
Bacteria	Proteobacteria	Alphaproteobacteria	Rhodobacterales	Rhodobacteraceae	Rhodobacter	Multi-affiliation	0	0	0	0	0	0	0	0	0	3	1	0	0	0	1	0	0	0	0	1	4	9	6	1	0	2	0	0	0	0	0	1	1	0	0	0	0	0	0	0	1	0	1
Bacteria	Proteobacteria	Alphaproteobacteria	Rhizobiales	Bradyrhizobiaceae	Rhodoblastus	unknown species	7	13	1	1	6	1	15	13	75	11	2	7	34	3	5	1	1	0	0	2	6	2	2	4	0	2	0	4	28	3	27	6	4	9	5	3	6	13	4	0	2	3	0
Bacteria	Planctomycetes	Planctomycetacia	Planctomycetales	Planctomycetaceae	Rhodopirellula	planctomycete str. 567	1127	986	256	84	2330	145	27	5	20	30	20	28	31	288	222	259	205	308	280	174	171	129	116	39	15	100	10	14	7	5	0	4	9	0	5	0	2	7	25	31	7	3	0
Bacteria	Planctomycetes	Planctomycetacia	Planctomycetales	Planctomycetaceae	Rhodopirellula	planctomycete str. 567	18	18	1	0	26	1	0	0	0	1	0	0	0	5	6	4	1	1	5	0	3	3	2	1	0	0	0	0	0	0	0	0	0	0	0	0	0	0	0	0	0	0	0
Bacteria	Proteobacteria	Alphaproteobacteria	Rhodospirillales	Acetobacteraceae	Rhodovarius	unknown species	9	0	3	0	0	0	0	0	0	0	2	0	0	1	0	0	1	0	0	13	21	3	13	0	5	2	0	0	0	0	0	0	0	0	0	0	0	0	0	0	0	0	0
Bacteria	Proteobacteria	Alphaproteobacteria	Rickettsiales	Rickettsiaceae	Rickettsia	Multi-affiliation	4	1	3	4	0	0	0	0	1	0	1	0	0	1	12	1	2	1	0	0	0	0	0	0	0	0	0	0	0	0	0	0	0	0	0	0	0	0	0	0	0	0	0
Bacteria	Chloroflexi	Chloroflexia	Chloroflexales	Roseiflexaceae	Roseiflexus	unknown species	9	1	0	0	0	0	16	0	5	67	7	1	0	0	0	0	0	0	0	0	0	0	0	17	0	0	0	1	0	0	94	0	2	0	0	0	27	38	0	0	0	0	0
Bacteria	Proteobacteria	Alphaproteobacteria	Rhodospirillales	Acetobacteraceae	Roseomonas	Multi-affiliation	0	0	0	0	0	0	0	0	0	0	0	0	0	0	0	0	0	0	0	0	0	0	2	0	0	2	0	0	0	0	0	0	0	0	0	0	0	0	0	0	0	0	0
Bacteria	Actinobacteria	Actinobacteria	Micrococcales	Micrococcaceae	Rothia	Multi-affiliation	0	0	0	0	0	0	0	0	0	0	0	0	0	0	0	0	0	0	0	0	0	0	0	0	0	0	0	0	0	0	0	0	0	0	0	0	0	0	0	0	0	0	0
Bacteria	Proteobacteria	Alphaproteobacteria	Rhodobacterales	Rhodobacteraceae	Rubellimicrobium	unknown species	34	28	40	0	16	21	1	4	1	11	9	5	1	101	53	63	69	93	100	55	93	41	38	71	22	43	8	1	0	20	0	2	7	0	13	0	0	0	1	5	32	0	5
Bacteria	Proteobacteria	Alphaproteobacteria	Rhodobacterales	Rhodobacteraceae	Rubellimicrobium	unknown species	4	6	3	12	1	17	0	5	5	0	6	0	0	28	7	14	33	11	10	48	42	15	29	52	3	55	0	3	0	6	0	1	1	0	0	0	0	4	0	0	0	0	0
Bacteria	Proteobacteria	Alphaproteobacteria	Rhodobacterales	Rhodobacteraceae	Rubellimicrobium	unknown species	0	0	0	0	0	0	14	12	26	1	0	35	25	0	0	0	0	0	0	0	0	0	0	0	2	0	13	11	25	14	68	7	13	79	0	0	0	23	2	0	0	2	0
Bacteria	Proteobacteria	Alphaproteobacteria	Rhodobacterales	Rhodobacteraceae	Rubellimicrobium	unknown species	0	0	0	0	0	0	2	0	2	0	0	0	3	0	0	0	0	0	0	5	0	1	0	0	0	0	2	1	2	0	0	0	1	29	1	0	0	11	0	0	2	0	0
Bacteria	Bacteroidetes	Bacteroidetes Incertae Sedis	Order II	Rhodothermaceae	Rubrivirga	unknown species	0	0	0	26	0	8	21	0	23	5	2	181	32	2	3	3	0	0	8	1	5	1	0	19	3	14	4	1	12	8	58	2	3	115	18	14	0	125	32	14	60	13	1
Bacteria	Proteobacteria	Betaproteobacteria	Burkholderiales	Comamonadaceae	Rubrivivax	Rubrivivax gelatinosus	48	2	18	0	5	2	2	11	6	15	1	8	0	5	1	11	2	13	11	16	64	18	13	6	13	14	0	4	0	0	0	5	2	0	0	0	1	2	0	0	0	0	0
Bacteria	Proteobacteria	Betaproteobacteria	Burkholderiales	Comamonadaceae	Rubrivivax	Multi-affiliation	1	0	0	0	0	2	0	0	2	1	0	20	2	3	1	2	2	1	0	0	0	0	0	0	0	0	0	11	2	1	0	0	1	3	8	10	10	3	22	0	0	7	7
Bacteria	Bacteroidetes	Cytophagia	Cytophagales	Cytophagaceae	Runella	wastewater metagenome	0	0	0	102	2	0	3	5	19	4	0	7	15	1	0	0	10	0	0	0	2	0	0	0	0	0	3	0	0	7	11	2	0	0	5	21	0	2	0	0	0	0	0
Bacteria	Bacteroidetes	Cytophagia	Cytophagales	Cytophagaceae	Runella	Runella zeae	0	0	0	5	1	0	60	0	0	0	2	0	6	0	0	0	0	0	0	0	0	0	0	0	0	0	0	0	0	1	0	0	2	0	0	0	0	0	0	2	0	0	0
Bacteria	Planctomycetes	Planctomycetacia	Planctomycetales	Planctomycetaceae	Schlesneria	unknown species	31	13	29	3	2	51	10	2	1	3	2	8	0	13	31	17	45	44	19	2	12	2	6	5	13	8	0	0	0	0	0	0	1	22	0	5	32	0	0	12	0	5	0
Bacteria	Planctomycetes	Planctomycetacia	Planctomycetales	Planctomycetaceae	Schlesneria	unknown species	1	1	0	0	0	0	7	5	28	2	3	4	0	1	0	0	0	0	1	6	9	2	1	0	1	11	0	0	2	0	4	0	1	1	6	3	1	0	14	15	0	0	0
Bacteria	Bacteroidetes	Sphingobacteriia	Sphingobacteriales	Chitinophagaceae	Sediminibacterium	Multi-affiliation	10	4	16	6	20	11	0	0	0	1	0	0	0	9	4	18	2	24	2	0	0	0	0	0	0	0	1	0	0	0	0	0	1	0	7	4	0	0	0	0	34	0	20
Bacteria	Bacteroidetes	Sphingobacteriia	Sphingobacteriales	Chitinophagaceae	Sediminibacterium	unknown species	7	1	0	0	9	0	4	1	0	1	10	0	0	0	0	0	0	2	0	1	0	11	3	0	0	6	1	2	0	0	0	0	0	0	0	0	19	0	0	0	0	0	0
Bacteria	Firmicutes	Negativicutes	Selenomonadales	Veillonellaceae	Selenomonas 3	Multi-affiliation	0	0	0	0	0	0	0	0	0	0	0	0	0	0	0	0	0	0	0	0	0	0	0	0	0	0	0	0	0	0	0	0	0	0	0	0	0	0	0	0	0	0	0
Bacteria	Firmicutes	Negativicutes	Selenomonadales	Veillonellaceae	Selenomonas 3	unknown species	0	0	0	0	0	0	0	0	0	0	0	0	0	0	0	0	0	0	0	0	0	0	0	0	0	0	0	0	0	0	0	0	0	0	0	0	0	0	0	0	0	0	0
Bacteria	Proteobacteria	Gammaproteobacteria	Alteromonadales	Shewanellaceae	Shewanella	Multi-affiliation	127	54	98	61	377	20	378	386	10597	1054	7412	7168	4457	32	20	54	154	34	26	184	125	71	48	174	4413	5777	3	10	615	41	52	72	14	2	4323	2	236	0	2	57	5	543	0
Bacteria	Proteobacteria	Gammaproteobacteria	Alteromonadales	Shewanellaceae	Shewanella	gamma proteobacterium enrichment culture clone WF11-1	3	1	3	0	6	0	13	8	162	47	78	85	79	1	1	3	2	2	0	11	2	3	2	5	145	59	0	0	16	2	1	4	0	0	124	0	2	0	0	0	1	10	1
Bacteria	Proteobacteria	Gammaproteobacteria	Alteromonadales	Shewanellaceae	Shewanella	unknown species	0	0	0	0	0	0	1	0	19	4	7	16	12	0	0	0	2	0	0	1	0	0	0	0	4	7	0	0	2	0	0	0	0	0	7	0	1	0	0	0	0	4	0
Bacteria	Proteobacteria	Gammaproteobacteria	Alteromonadales	Shewanellaceae	Shewanella	unknown species	2	1	1	2	12	0	0	0	0	0	0	0	0	0	0	0	0	2	1	0	0	0	0	0	0	0	0	0	0	0	0	0	0	1	4	0	0	0	0	1	0	34	1
Bacteria	Planctomycetes	Planctomycetacia	Planctomycetales	Planctomycetaceae	Singulisphaera	unknown species	36	14	29	0	15	24	0	0	0	1	1	0	0	28	49	36	26	61	54	26	32	17	19	7	2	22	0	1	0	0	0	1	0	0	0	0	0	0	5	0	0	0	0
Bacteria	Planctomycetes	Planctomycetacia	Planctomycetales	Planctomycetaceae	Singulisphaera	unknown species	52	28	40	0	35	17	11	3	3	3	4	0	0	22	8	18	25	14	21	12	19	8	5	3	4	10	0	3	0	0	8	0	0	25	0	0	0	0	2	0	0	0	0
Bacteria	Planctomycetes	Phycisphaerae	Phycisphaerales	Phycisphaeraceae	SM1A02	unknown species	513	144	396	0	168	85	0	0	0	9	0	0	0	60	29	116	92	100	67	1	5	1	0	0	0	0	0	0	0	0	0	0	0	0	0	0	0	0	0	0	0	0	0
Bacteria	Planctomycetes	Phycisphaerae	Phycisphaerales	Phycisphaeraceae	SM1A02	unknown species	0	0	0	0	0	0	88	3	25	0	4	0	0	0	0	0	0	0	0	9	15	6	11	13	15	5	0	2	12	2	6	0	10	0	2	0	0	12	0	0	0	0	0
Bacteria	Planctomycetes	Phycisphaerae	Phycisphaerales	Phycisphaeraceae	SM1A02	unknown species	1	0	0	0	0	0	0	0	0	4	0	0	0	2	7	24	5	0	6	0	0	0	3	0	0	0	0	0	0	0	0	0	0	0	0	0	6	0	0	0	0	0	0
Bacteria	Planctomycetes	Phycisphaerae	Phycisphaerales	Phycisphaeraceae	SM1A02	unknown species	27	12	33	0	17	0	0	0	2	0	1	0	0	4	0	7	5	4	8	0	1	0	0	0	0	0	0	0	1	0	0	0	5	0	0	0	0	0	0	0	0	0	0
Bacteria	Proteobacteria	Deltaproteobacteria	Myxococcales	Polyangiaceae	Sorangium	unknown species	0	1	0	0	5	0	14	0	2	2	5	24	19	0	0	6	0	2	0	0	0	0	0	0	0	0	2	3	14	47	1	10	3	0	0	0	0	0	0	0	0	0	0
Bacteria	Proteobacteria	Deltaproteobacteria	Myxococcales	Polyangiaceae	Sorangium	unknown species	4	4	6	0	9	2	0	1	0	0	1	0	0	3	0	4	2	7	0	3	14	0	0	0	4	0	0	0	0	0	0	0	0	0	0	0	0	7	4	0	0	0	0
Bacteria	Proteobacteria	Deltaproteobacteria	Myxococcales	Polyangiaceae	Sorangium	unknown species	0	1	1	0	2	8	7	1	0	0	0	3	0	0	0	0	4	0	0	0	0	0	0	0	0	0	5	14	5	3	21	3	1	0	0	0	0	0	0	0	0	3	0
Bacteria	Proteobacteria	Alphaproteobacteria	Sphingomonadales	Sphingomonadaceae	Sphingobium	Multi-affiliation	4	1	0	30	7	18	91	47	76	53	10	73	208	2	1	5	3	2	2	2	35	6	4	0	1	9	39	10	37	18	104	22	20	82	42	29	29	73	12	9	11	33	21
Bacteria	Proteobacteria	Alphaproteobacteria	Sphingomonadales	Sphingomonadaceae	Sphingobium	Sphingobium amiense	0	0	0	0	0	0	1	2	0	0	0	0	0	0	0	0	0	0	0	0	0	1	0	0	0	0	0	1	0	0	0	2	1	10	0	0	0	0	0	0	0	0	0
Bacteria	Proteobacteria	Alphaproteobacteria	Sphingomonadales	Sphingomonadaceae	Sphingobium	Sphingomonas sp.	5	1	1	109	3	59	3	1	26	13	0	2	0	15	5	13	33	3	3	0	0	0	0	0	0	0	1	0	1	0	0	2	1	4	3	0	3	8	0	10	0	6	0
Bacteria	Proteobacteria	Alphaproteobacteria	Sphingomonadales	Sphingomonadaceae	Sphingobium	Multi-affiliation	1	1	0	2	0	32	9	1	1	2	1	18	9	4	0	2	27	0	0	0	0	0	0	0	0	0	0	2	2	1	0	1	5	0	2	0	0	6	0	6	3	0	0
Bacteria	Proteobacteria	Alphaproteobacteria	Sphingomonadales	Sphingomonadaceae	Sphingomonas	Multi-affiliation	0	0	2	17	36	30	70	21	4	13	8	5	2	6	0	16	32	9	16	0	3	3	0	4	7	0	1	3	1	9	0	7	3	10	2	0	1	5	7	1	0	3	5
Bacteria	Proteobacteria	Alphaproteobacteria	Sphingomonadales	Sphingomonadaceae	Sphingomonas	Multi-affiliation	0	0	0	0	0	0	15	13	16	25	1	6	49	0	0	0	0	0	0	0	0	1	2	0	0	0	18	2	0	8	0	0	3	0	0	0	0	0	0	0	0	0	0
Bacteria	Proteobacteria	Alphaproteobacteria	Sphingomonadales	Sphingomonadaceae	Sphingomonas	unknown species	1	0	0	0	0	12	0	2	6	2	3	1	3	3	0	14	20	2	6	0	0	0	0	21	0	0	2	0	5	8	3	2	2	0	12	31	0	2	0	18	0	0	0
Bacteria	Proteobacteria	Alphaproteobacteria	Sphingomonadales	Sphingomonadaceae	Sphingomonas	Multi-affiliation	0	0	0	0	0	0	0	0	3	2	0	0	0	0	0	0	0	0	0	0	0	0	1	0	0	3	0	0	0	6	0	4	0	0	0	0	0	0	0	0	0	0	0
Bacteria	Proteobacteria	Alphaproteobacteria	Sphingomonadales	Sphingomonadaceae	Sphingomonas	unknown species	1	0	0	0	0	0	0	0	0	0	0	0	0	0	0	0	0	0	0	21	13	24	15	34	5	13	0	0	0	0	0	0	0	0	0	0	0	1	0	0	0	0	0
Bacteria	Proteobacteria	Alphaproteobacteria	Sphingomonadales	Sphingomonadaceae	Sphingopyxis	Multi-affiliation	77	55	76	18	20	121	34	35	0	52	30	3	0	144	135	167	227	270	176	70	39	59	75	14	22	37	52	21	9	15	0	28	52	0	2	0	0	0	1	5	18	0	1
Bacteria	Proteobacteria	Alphaproteobacteria	Sphingomonadales	Sphingomonadaceae	Sphingopyxis	unknown species	0	0	0	115	0	2	32	1	6	18	7	21	8	4	23	2	19	29	0	2	12	2	0	0	0	5	0	0	0	0	40	0	0	154	18	184	43	199	45	100	14	22	0
Bacteria	Proteobacteria	Alphaproteobacteria	Sphingomonadales	Sphingomonadaceae	Sphingopyxis	Multi-affiliation	5	1	1	0	13	0	6	2	0	5	3	1	0	0	0	0	0	1	0	5	6	8	16	20	8	4	0	0	6	0	1	0	4	186	8	84	86	15	15	1	10	0	0
Bacteria	Proteobacteria	Alphaproteobacteria	Sphingomonadales	Sphingomonadaceae	Sphingopyxis	Multi-affiliation	0	0	0	0	0	0	0	2	4	1	0	0	0	0	0	0	0	0	0	1	0	0	0	12	0	7	0	1	0	2	0	0	2	0	0	0	0	5	0	3	0	19	0
Bacteria	Proteobacteria	Alphaproteobacteria	Sphingomonadales	Sphingomonadaceae	Sphingosinicella	Multi-affiliation	0	1	0	0	0	0	0	0	0	9	0	0	0	0	0	1	0	2	1	0	16	0	0	14	4	0	0	0	0	0	0	0	0	0	0	30	2	2	0	1	5	23	0
Bacteria	Bacteroidetes	Cytophagia	Cytophagales	Cytophagaceae	Sporocytophaga	unknown species	0	0	0	0	0	0	0	0	0	0	0	0	0	0	0	0	0	0	0	16	16	44	38	0	15	12	0	0	0	0	0	0	0	0	0	0	0	0	0	0	3	0	1
Bacteria	Firmicutes	Bacilli	Bacillales	Staphylococcaceae	Staphylococcus	Multi-affiliation	0	0	0	0	0	0	0	0	0	0	0	0	10	0	0	0	0	0	0	0	0	0	0	1	0	0	0	0	0	0	0	0	0	0	0	0	0	0	0	0	0	0	0
Bacteria	Firmicutes	Bacilli	Bacillales	Staphylococcaceae	Staphylococcus	Multi-affiliation	0	0	0	0	0	0	0	0	0	0	0	0	0	0	0	0	0	0	0	0	0	0	0	0	0	8	0	0	0	0	0	0	0	0	0	0	0	0	0	0	0	0	0
Bacteria	Proteobacteria	Alphaproteobacteria	Rhodospirillales	Acetobacteraceae	Stella	Stella vacuolata	0	0	0	0	0	0	0	0	0	0	0	0	0	0	0	0	0	0	0	0	2	0	0	0	0	2	0	0	0	0	0	0	0	1	0	0	0	0	0	0	0	0	0
Bacteria	Proteobacteria	Alphaproteobacteria	Rhodospirillales	Acetobacteraceae	Stella	unknown species	0	0	0	0	0	0	0	0	24	0	0	0	0	0	0	0	0	0	0	0	0	0	0	0	0	0	0	0	0	0	91	0	2	0	0	0	0	0	0	0	0	0	0
Bacteria	Acidobacteria	Blastocatellia	Blastocatellales	Blastocatellaceae (Subgroup 4)	Stenotrophobacter	unknown species	0	0	0	0	0	0	17	66	35	71	89	6	21	2	0	0	0	0	0	1170	697	986	614	210	126	594	46	18	34	13	19	4	23	0	3	0	0	0	1	0	0	0	2
Bacteria	Proteobacteria	Gammaproteobacteria	Xanthomonadales	Xanthomonadaceae	Stenotrophomonas	Multi-affiliation	5	6	8	9	17	21	0	2	0	4	6	5	0	20	21	19	19	18	21	3	2	5	2	1	0	12	96	45	33	124	0	41	46	0	9	0	0	0	1	6	2	0	0
Bacteria	Proteobacteria	Gammaproteobacteria	Xanthomonadales	Xanthomonadaceae	Stenotrophomonas	Multi-affiliation	7	0	2	0	4	7	39	0	5	6	9	1	28	2	6	6	0	13	2	6	1	10	3	0	0	4	9	1	4	24	0	2	6	0	0	0	0	0	0	0	0	24	0
Bacteria	Firmicutes	Bacilli	Lactobacillales	Streptococcaceae	Streptococcus	Multi-affiliation	0	0	0	0	0	0	0	0	0	0	0	0	0	0	0	0	0	0	0	0	0	0	0	1	0	0	0	0	0	0	0	0	0	0	0	0	0	0	0	0	0	0	0
Bacteria	Firmicutes	Bacilli	Lactobacillales	Streptococcaceae	Streptococcus	Multi-affiliation	0	0	0	0	0	0	0	0	0	0	0	1	0	0	0	0	0	0	0	0	0	0	0	0	0	0	0	0	0	0	0	0	0	0	0	0	0	0	0	0	0	0	0
Bacteria	Firmicutes	Bacilli	Lactobacillales	Streptococcaceae	Streptococcus	Multi-affiliation	0	0	0	0	0	0	0	0	0	0	0	0	0	0	0	0	0	0	0	0	0	0	0	0	0	0	0	0	0	0	0	0	0	0	0	0	0	0	0	0	0	0	0
Bacteria	Proteobacteria	Alphaproteobacteria	Rhodobacterales	Rhodobacteraceae	Tabrizicola	unknown species	92	66	133	0	27	93	15	49	2	117	85	10	0	178	114	123	184	134	139	210	165	245	188	34	40	156	20	37	20	22	3	25	54	1	8	9	5	3	1	1	13	0	3
Bacteria	Proteobacteria	Gammaproteobacteria	Xanthomonadales	Xanthomonadaceae	Tahibacter	unknown species	22	53	0	2	14	5	3063	2	57	31	10	26	0	5	1	1	4	159	61	1	20	2	1	33	18	29	2	2	72	8	54	1	46	10	3	16	10	148	50	27	10	83	12
Bacteria	Proteobacteria	Gammaproteobacteria	Xanthomonadales	Xanthomonadaceae	Tahibacter	Tahibacter aquaticus	48	7	0	0	11	17	0	0	3	0	0	0	0	0	0	85	1	3	0	0	0	0	0	0	0	0	0	0	0	0	0	0	0	0	0	3	67	0	0	0	0	0	0
Bacteria	Planctomycetes	Phycisphaerae	Tepidisphaerales	Tepidisphaeraceae	Tepidisphaera	Tepidisphaera mucosa	14	4	0	0	2	63	24	5	28	10	7	0	18	15	15	20	0	12	11	52	186	78	86	197	138	110	0	0	0	1	0	0	2	22	43	143	22	91	57	94	10	0	4
Bacteria	Verrucomicrobia	Spartobacteria	Chthoniobacterales	Chthoniobacterales Incertae Sedis	Terrimicrobium	unknown species	25	25	27	0	26	102	0	3	0	4	1	2	0	74	93	32	100	75	58	115	137	142	79	123	80	186	0	0	0	0	0	1	2	0	40	0	29	2	29	0	0	0	1
Bacteria	Verrucomicrobia	Spartobacteria	Chthoniobacterales	Chthoniobacterales Incertae Sedis	Terrimicrobium	unknown species	11	18	13	0	0	15	21	0	0	0	2	0	0	37	27	33	82	44	12	25	94	38	18	1	54	25	0	0	0	0	0	0	0	66	3	0	0	7	8	21	0	0	0
Bacteria	Verrucomicrobia	Spartobacteria	Chthoniobacterales	Chthoniobacterales Incertae Sedis	Terrimicrobium	unknown species	2	7	2	1	0	0	0	0	0	0	0	0	0	13	0	0	4	0	7	20	46	15	4	8	7	47	0	0	0	0	0	0	0	0	0	0	0	0	0	0	0	9	10
Bacteria	Verrucomicrobia	Spartobacteria	Chthoniobacterales	Chthoniobacterales Incertae Sedis	Terrimicrobium	unknown species	6	16	9	0	10	0	4	6	0	0	0	0	3	0	9	0	0	7	3	0	0	0	0	0	0	0	0	0	0	0	0	0	0	0	20	0	0	4	5	0	0	0	0
Bacteria	Bacteroidetes	Sphingobacteriia	Sphingobacteriales	Chitinophagaceae	Terrimonas	unknown species	0	0	0	0	0	0	0	0	6	0	0	1	0	0	0	0	0	0	0	0	0	0	0	0	0	0	5	0	2	0	7	0	0	0	0	0	0	13	0	0	0	0	0
Bacteria	Bacteroidetes	Sphingobacteriia	Sphingobacteriales	Chitinophagaceae	Terrimonas	unknown species	5	6	1	3	49	3	1	0	0	15	0	0	0	2	3	8	0	1	13	0	0	0	0	8	0	0	0	0	0	0	0	0	0	0	1	5	6	3	0	0	0	56	0
Bacteria	Bacteroidetes	Sphingobacteriia	Sphingobacteriales	Chitinophagaceae	Terrimonas	unknown species	5	1	0	0	3	0	0	0	0	0	0	0	0	0	0	0	0	0	0	0	0	0	0	0	0	0	0	0	0	0	0	0	0	0	0	50	156	0	0	0	0	0	0
Bacteria	Bacteroidetes	Sphingobacteriia	Sphingobacteriales	Chitinophagaceae	Terrimonas	Chitinophagaceae bacterium SL013G	0	0	0	0	0	0	117	0	0	0	0	0	0	0	0	0	0	2	1	0	0	0	0	0	0	0	0	0	0	0	0	0	0	0	0	0	0	0	0	0	0	0	0
Bacteria	Bacteroidetes	Sphingobacteriia	Sphingobacteriales	Chitinophagaceae	Terrimonas	unknown species	31	5	0	24	5	1	0	0	0	1	0	0	0	0	0	35	0	0	0	0	0	0	0	0	0	0	0	0	0	0	0	0	0	0	0	0	0	0	0	0	0	0	0
Bacteria	Proteobacteria	Gammaproteobacteria	Xanthomonadales	Xanthomonadaceae	Thermomonas	unknown species	90	67	105	0	53	85	12	6	27	20	8	4	0	90	66	42	98	91	70	167	113	146	135	20	34	117	16	9	107	0	0	1	17	0	14	0	0	0	33	2	0	6	4
Bacteria	Proteobacteria	Gammaproteobacteria	Xanthomonadales	Xanthomonadaceae	Thermomonas	unknown species	43	31	47	0	3	3	7	9	0	39	19	171	0	22	24	34	20	16	12	3	7	4	0	0	0	0	20	13	0	15	0	6	7	0	0	0	0	0	0	0	1	0	0
Bacteria	Proteobacteria	Gammaproteobacteria	Xanthomonadales	Xanthomonadaceae	Thermomonas	unknown species	1	3	1	0	0	0	1	7	0	13	2	0	0	4	6	5	4	0	4	0	0	2	2	0	3	0	0	3	0	2	0	6	3	0	0	1	0	0	1	0	2	0	5
Bacteria	Proteobacteria	Gammaproteobacteria	Xanthomonadales	Xanthomonadaceae	Thermomonas	unknown species	1	0	2	0	7	0	0	1	0	2	5	0	0	13	17	1	4	1	11	0	0	0	1	0	0	0	0	0	0	0	0	0	0	0	5	1	0	0	2	0	1	1	0
Bacteria	Proteobacteria	Betaproteobacteria	Hydrogenophilales	Hydrogenophilaceae	Thiobacillus	unknown species	9	3	1	27	10	6	181	0	12	32	8	18	9	15	13	31	16	27	13	0	0	2	0	119	2	3	0	1	4	5	32	1	3	9	0	31	173	19	4	4	14	64	1
Bacteria	Proteobacteria	Alphaproteobacteria	Rhodobacterales	Rhodobacteraceae	Thioclava	Thioclava pacifica	44	35	0	15	21	98	1223	0	60	7	44	57	90	16	37	22	22	12	5	2	25	0	10	128	6	0	11	8	128	69	1802	56	97	312	33	14	88	189	69	23	14	24	0
Bacteria	Deinococcus-Thermus	Deinococci	Deinococcales	Trueperaceae	Truepera	unknown species	5	17	0	0	13	16	501	0	72	4	64	113	41	0	10	0	9	0	0	6	15	3	1	35	66	5	19	3	21	14	68	2	42	60	41	120	258	71	132	84	70	52	5
Bacteria	Proteobacteria	Betaproteobacteria	Rhodocyclales	Rhodocyclaceae	Uliginosibacterium	unknown species	30	11	32	0	22	35	384	925	14	679	6332	215	8	20	23	18	47	55	39	107	226	219	243	81	72	380	1207	1137	1426	736	227	537	1217	7	1326	154	16	66	1994	988	669	160	227
Bacteria	Proteobacteria	Betaproteobacteria	Rhodocyclales	Rhodocyclaceae	Uliginosibacterium	bacterium 6RO2	1	0	0	0	0	0	6	0	0	0	3	0	0	0	0	0	0	0	0	0	0	0	2	0	0	0	0	0	0	0	0	0	0	1	35	0	0	0	11	0	7	0	0
Bacteria	Proteobacteria	Betaproteobacteria	Rhodocyclales	Rhodocyclaceae	Uliginosibacterium	bacterium 6RO2	10	1	4	0	8	10	0	0	0	1	0	0	0	2	0	3	0	0	1	0	0	0	0	0	0	0	0	0	0	0	0	0	0	0	74	0	0	0	13	38	7	0	0
Bacteria	Proteobacteria	Betaproteobacteria	Rhodocyclales	Rhodocyclaceae	Uliginosibacterium	Multi-affiliation	0	0	0	0	0	1	2	2	0	3	17	0	1	0	0	0	0	0	0	2	0	1	1	0	0	0	2	2	2	5	0	2	7	0	1	0	0	1	9	3	4	1	3
Bacteria	Proteobacteria	Betaproteobacteria	Rhodocyclales	Rhodocyclaceae	Uliginosibacterium	Multi-affiliation	0	0	0	0	0	0	0	0	0	0	5	0	0	0	0	0	0	0	1	0	0	0	0	0	0	0	0	1	3	5	1	3	1	0	6	1	0	0	31	8	2	0	1
Bacteria	Proteobacteria	Betaproteobacteria	Rhodocyclales	Rhodocyclaceae	Uliginosibacterium	unknown species	0	0	0	0	1	0	0	3	0	3	73	3	0	0	0	0	0	0	0	0	1	0	1	0	0	3	0	0	2	0	0	0	0	0	2	0	0	0	0	0	0	2	0
Bacteria	Proteobacteria	Betaproteobacteria	Rhodocyclales	Rhodocyclaceae	Uliginosibacterium	unknown species	1	0	0	0	0	0	0	6	0	1	12	1	0	0	0	0	0	0	0	2	0	0	0	0	0	0	0	1	6	6	0	1	3	0	3	0	0	0	6	1	1	1	1
Bacteria	Acidobacteria	Blastocatellia	Blastocatellales	Blastocatellaceae (Subgroup 4)	unknown genus	unknown species	362	236	334	0	97	274	105	27	5	18	42	19	0	408	273	267	249	335	256	118	87	94	71	89	15	39	15	11	3	23	0	4	8	0	8	32	37	5	11	12	0	0	0
Bacteria	Acidobacteria	Blastocatellia	Blastocatellales	Blastocatellaceae (Subgroup 4)	unknown genus	unknown species	3	5	0	266	16	95	27	0	31	24	10	0	1	5	22	8	45	8	15	0	30	0	0	19	0	6	0	11	0	8	35	6	9	0	13	11	0	25	8	27	0	31	1
Bacteria	Acidobacteria	Subgroup 6	unknown order	unknown family	unknown genus	wastewater metagenome	0	0	0	43	0	16	19	2	0	98	6	0	0	18	0	21	11	2	0	6	0	2	4	280	0	5	0	0	0	0	29	0	3	27	6	2	81	20	23	39	18	25	3
Bacteria	Acidobacteria	Blastocatellia	Blastocatellales	Blastocatellaceae (Subgroup 4)	unknown genus	unknown species	7	8	3	7	16	3	33	26	22	47	28	11	0	4	5	5	6	11	17	60	90	72	33	17	6	11	33	25	8	12	5	11	7	0	6	0	0	6	2	22	25	0	1
Bacteria	Acidobacteria	Blastocatellia	Blastocatellales	Blastocatellaceae (Subgroup 4)	unknown genus	unknown species	3	0	3	47	10	50	1	0	0	0	0	27	1	0	2	12	34	5	36	2	0	0	3	193	6	0	0	0	0	0	3	1	0	0	6	138	170	11	12	15	0	29	0
Bacteria	Acidobacteria	Holophagae	Subgroup 10	ABS-19	unknown genus	unknown species	0	0	0	0	0	0	28	0	16	1	14	0	0	0	0	0	0	0	0	0	0	0	0	0	0	0	0	0	0	4	195	1	50	0	0	0	0	7	0	0	0	0	0
Bacteria	Acidobacteria	Subgroup 6	unknown order	unknown family	unknown genus	unknown species	0	0	1	0	2	0	64	0	18	0	31	0	0	2	4	0	0	0	0	0	1	0	0	27	0	0	6	3	5	5	150	0	22	0	0	0	0	15	2	0	0	0	0
Bacteria	Acidobacteria	Subgroup 6	unknown order	unknown family	unknown genus	unknown species	55	42	62	0	26	0	0	2	0	3	2	0	0	0	0	0	7	1	1	47	28	37	33	37	2	17	0	0	0	0	0	0	0	0	1	0	0	0	0	0	0	0	0
Bacteria	Acidobacteria	Subgroup 17	unknown order	unknown family	unknown genus	unknown species	0	0	0	0	0	0	118	0	19	0	0	38	0	0	0	0	0	0	0	0	0	0	0	0	0	0	3	0	4	0	48	0	21	0	0	0	0	32	0	0	0	0	0
Bacteria	Acidobacteria	Subgroup 6	unknown order	unknown family	unknown genus	unknown species	10	13	8	5	7	0	11	2	7	2	3	4	0	0	0	20	0	7	0	10	2	4	1	2	0	0	0	0	10	0	4	0	9	0	0	0	0	15	0	0	0	0	0
Bacteria	Acidobacteria	Subgroup 6	unknown order	unknown family	unknown genus	unknown species	2	2	0	0	0	0	6	2	0	3	1	0	0	0	0	3	0	0	0	16	25	43	34	1	1	18	0	0	0	0	0	0	0	0	0	0	0	14	0	0	0	0	0
Bacteria	Acidobacteria	Subgroup 17	unknown order	unknown family	unknown genus	unknown species	2	0	0	0	0	0	0	0	0	15	0	0	0	0	5	0	2	0	0	0	0	0	0	121	6	0	0	0	0	0	0	0	0	0	4	0	29	0	0	0	0	0	0
Bacteria	Acidobacteria	Blastocatellia	Blastocatellales	Blastocatellaceae (Subgroup 4)	unknown genus	unknown species	0	0	0	0	0	0	0	0	0	0	0	0	0	0	0	0	0	0	0	0	0	0	0	0	0	0	0	0	0	0	0	0	0	8	19	6	0	7	33	21	10	12	0
Bacteria	Actinobacteria	Acidimicrobiia	Acidimicrobiales	unknown family	unknown genus	unknown species	2	0	0	32	0	0	293	5	161	13	60	49	1	2	1	14	0	14	0	1	33	0	0	570	53	19	20	11	69	33	821	2	148	28	3	14	2	196	41	2	12	72	0
Bacteria	Actinobacteria	Thermoleophilia	Solirubrobacterales	TM146	unknown genus	unknown species	225	233	250	25	25	70	27	43	7	78	48	9	0	10	49	6	55	86	98	18	232	12	15	122	30	273	21	13	0	4	0	4	16	0	3	5	38	10	24	13	6	0	5
Bacteria	Actinobacteria	Actinobacteria	Frankiales	Geodermatophilaceae	unknown genus	unknown species	275	201	312	17	52	4	5	1	0	0	16	5	0	8	4	27	26	54	77	0	19	0	3	61	1	0	1	0	0	0	0	0	0	0	0	0	0	0	0	0	0	0	0
Bacteria	Actinobacteria	Acidimicrobiia	Acidimicrobiales	unknown family	unknown genus	unknown species	0	2	0	12	0	5	39	0	0	38	5	0	0	4	12	87	12	12	8	0	0	0	5	154	5	0	4	0	13	0	32	0	10	0	5	28	60	20	13	34	5	78	1
Bacteria	Actinobacteria	Acidimicrobiia	Acidimicrobiales	unknown family	unknown genus	unknown species	113	76	113	0	26	42	6	0	3	3	6	0	0	39	13	3	34	60	40	25	130	14	14	94	36	45	0	0	0	0	2	1	0	0	0	0	0	0	7	0	0	0	0
Bacteria	Actinobacteria	Actinobacteria	PeM15	unknown family	unknown genus	Multi-affiliation	117	104	140	7	29	23	9	5	1	23	18	3	0	6	21	6	8	17	11	12	102	2	23	32	33	48	6	0	0	0	12	0	0	0	0	0	8	3	0	0	0	0	2
Bacteria	Actinobacteria	Actinobacteria	PeM15	unknown family	unknown genus	unknown species	26	23	29	60	18	32	3	0	6	0	0	0	70	12	54	31	52	88	61	0	2	1	0	3	8	14	2	0	24	18	28	6	4	80	5	2	0	0	16	0	27	0	0
Bacteria	Actinobacteria	Acidimicrobiia	Acidimicrobiales	unknown family	unknown genus	unknown species	7	22	22	0	5	3	3	4	0	7	2	0	0	0	0	0	0	14	20	45	136	18	30	61	59	193	0	0	0	0	0	0	0	0	0	0	0	0	2	0	0	0	0
Bacteria	Actinobacteria	Acidimicrobiia	Acidimicrobiales	unknown family	unknown genus	unknown species	4	5	0	0	12	0	7	3	8	15	3	24	11	0	0	5	0	0	0	3	8	0	2	4	9	2	0	0	0	0	3	0	1	17	7	0	4	50	28	15	38	4	0
Bacteria	Actinobacteria	Acidimicrobiia	Acidimicrobiales	unknown family	unknown genus	unknown species	0	0	0	0	0	0	27	3	31	5	7	12	26	0	0	0	0	0	0	1	3	0	1	18	22	0	3	0	7	11	64	1	19	15	0	0	0	20	3	8	3	2	0
Bacteria	Actinobacteria	Thermoleophilia	Solirubrobacterales	TM146	unknown genus	unknown species	201	112	154	0	10	19	0	0	0	1	0	0	0	2	1	0	3	19	20	0	0	0	0	0	0	0	0	0	0	0	0	0	0	0	0	0	0	0	0	0	0	0	0
Bacteria	Actinobacteria	Acidimicrobiia	Acidimicrobiales	Acidimicrobiaceae	unknown genus	unknown species	0	0	0	0	0	0	3	0	0	5	1	8	0	0	0	0	0	0	0	0	0	0	0	0	0	1	0	1	0	0	10	0	0	28	0	13	25	3	0	2	10	2	0
Bacteria	Actinobacteria	Thermoleophilia	Solirubrobacterales	Elev-16S-1332	unknown genus	unknown species	107	58	116	0	17	6	0	0	0	0	0	0	0	10	20	11	9	34	15	0	0	0	0	0	0	0	0	0	0	0	0	0	0	0	0	0	0	0	0	0	0	0	0
Bacteria	Actinobacteria	Thermoleophilia	Gaiellales	unknown family	unknown genus	unknown species	0	0	0	0	6	2	20	0	48	1	2	0	0	0	0	0	0	0	0	0	0	0	0	20	0	1	0	3	42	9	23	0	6	0	0	4	12	17	0	0	0	4	0
Bacteria	Actinobacteria	Acidimicrobiia	Acidimicrobiales	Acidimicrobiaceae	unknown genus	unknown species	1	0	0	0	0	0	5	0	0	24	0	0	0	0	0	0	0	0	0	0	0	0	0	37	0	0	0	4	0	0	0	0	0	0	0	0	42	0	0	0	0	5	0
Bacteria	Actinobacteria	Acidimicrobiia	Acidimicrobiales	unknown family	unknown genus	unknown species	24	13	17	0	2	25	0	7	0	3	3	0	0	3	7	0	0	4	10	0	0	1	0	10	0	0	0	0	0	0	0	1	0	0	0	0	0	0	0	0	0	0	0
Bacteria	Actinobacteria	Thermoleophilia	Solirubrobacterales	TM146	unknown genus	unknown species	31	17	26	0	17	2	0	0	0	0	0	0	0	3	9	0	0	6	6	0	0	0	0	0	0	0	0	0	0	0	0	0	0	0	0	0	0	0	0	0	0	0	0
Bacteria	Actinobacteria	Acidimicrobiia	Acidimicrobiales	unknown family	unknown genus	unknown species	0	0	0	2	0	0	3	0	0	9	3	0	12	0	0	0	0	0	0	0	0	0	0	1	0	0	0	0	0	0	0	0	6	0	4	6	3	3	0	2	0	9	0
Bacteria	Actinobacteria	Acidimicrobiia	Acidimicrobiales	Acidimicrobiaceae	unknown genus	unknown species	1	3	0	0	0	0	0	0	0	6	0	0	0	0	0	0	0	0	0	0	0	0	0	0	0	0	0	0	0	0	0	0	0	0	0	0	8	0	0	0	0	0	0
Bacteria	Armatimonadetes	Fimbriimonadia	Fimbriimonadales	Fimbriimonadaceae	unknown genus	unknown species	0	1	0	0	1	0	203	23	176	7	13	177	12	0	0	0	0	0	1	9	30	3	0	8	9	6	9	12	15	8	76	1	4	170	96	93	205	130	9	73	94	23	11
Bacteria	Armatimonadetes	Fimbriimonadia	Fimbriimonadales	Fimbriimonadaceae	unknown genus	unknown species	0	0	0	0	0	0	12	0	355	0	0	39	111	0	0	4	0	0	0	1	18	0	0	0	6	0	90	17	30	124	475	10	55	0	0	0	15	2	0	0	3	0	0
Bacteria	Armatimonadetes	Fimbriimonadia	Fimbriimonadales	Fimbriimonadaceae	unknown genus	Hypsibius dujardini	36	47	6	0	99	0	226	21	227	9	10	39	217	0	0	0	2	3	0	0	23	0	0	0	6	0	20	7	4	6	23	10	8	0	0	0	1	0	0	2	0	0	0
Bacteria	Armatimonadetes	Fimbriimonadia	Fimbriimonadales	Fimbriimonadaceae	unknown genus	unknown species	5	11	5	0	2	0	0	8	0	0	7	0	0	1	0	0	0	7	2	23	25	19	21	27	2	46	4	0	0	0	0	1	0	0	59	16	0	0	8	6	6	0	0
Bacteria	Armatimonadetes	Fimbriimonadia	Fimbriimonadales	Fimbriimonadaceae	unknown genus	Hypsibius dujardini	0	0	0	0	0	0	0	0	9	0	2	0	0	0	0	0	0	0	0	0	0	0	0	0	0	0	7	1	0	0	0	0	0	0	0	0	0	0	0	0	0	0	0
Bacteria	Armatimonadetes	Fimbriimonadia	Fimbriimonadales	Fimbriimonadaceae	unknown genus	unknown species	0	0	0	0	0	0	0	0	0	0	0	0	0	0	0	0	0	0	0	30	7	21	27	9	2	10	0	0	0	0	0	0	3	0	0	0	0	0	0	0	0	0	0
Bacteria	Bacteroidetes	Sphingobacteriia	Sphingobacteriales	Saprospiraceae	unknown genus	unknown species	83	42	1	1574	456	1312	131	3	13	562	35	35	43	43	57	5	254	6	75	11	29	6	8	300	92	23	4	16	10	8	20	1	3	2439	205	141	6	441	243	241	844	1655	81
Bacteria	Bacteroidetes	Cytophagia	Cytophagales	Cytophagaceae	unknown genus	unknown species	17	24	5	0	24	281	48	72	37	7	3	43	8	264	17	67	88	1	23	1	6	11	5	88	8	1	35	21	64	34	36	3	53	1	11	286	620	273	44	44	224	225	10
Bacteria	Bacteroidetes	Sphingobacteriia	Sphingobacteriales	Saprospiraceae	unknown genus	Daphnia magna	24	98	0	171	433	11	23	8	18	98	1	702	69	0	0	1	5	0	0	0	0	0	0	0	1	0	57	36	26	24	1	0	4	87	2	1	0	16	39	6	41	173	12
Bacteria	Bacteroidetes	Sphingobacteriia	Sphingobacteriales	Saprospiraceae	unknown genus	unknown species	0	0	0	0	0	0	18	3	38	0	0	534	38	0	0	0	0	0	0	1	0	3	0	0	0	0	21	5	2	2	19	2	2	6	0	0	0	7	1	0	0	0	0
Bacteria	Bacteroidetes	Sphingobacteriia	Sphingobacteriales	Saprospiraceae	unknown genus	unknown species	46	121	5	755	1096	2	3	1	0	10	0	5	1	5	1	0	8	2	1	0	0	0	0	0	0	0	5	0	0	9	0	0	0	0	0	0	0	4	0	0	0	8	0
Bacteria	Bacteroidetes	Sphingobacteriia	Sphingobacteriales	Saprospiraceae	unknown genus	Multi-affiliation	0	1	0	7	8	0	1	11	24	9	0	27	112	0	0	0	0	1	0	0	0	0	1	5	3	6	20	10	21	18	37	1	9	100	22	37	0	83	61	14	225	180	21
Bacteria	Bacteroidetes	Sphingobacteriia	Sphingobacteriales	Saprospiraceae	unknown genus	unknown species	0	0	0	0	0	0	21	41	329	6	6	223	470	0	0	0	0	0	0	5	11	0	0	0	9	5	18	44	179	42	324	0	34	2	1	0	0	1	0	0	0	0	0
Bacteria	Bacteroidetes	Sphingobacteriia	Sphingobacteriales	NS11-12 marine group	unknown genus	unknown species	181	35	154	16	71	53	27	18	1	28	47	0	0	3	3	8	16	9	10	15	30	23	15	3	6	6	27	37	0	0	0	10	23	0	19	0	0	0	0	16	31	1	24
Bacteria	Bacteroidetes	Sphingobacteriia	Sphingobacteriales	env.OPS 17	unknown genus	unknown species	7	0	1	0	0	0	0	0	0	0	40	0	0	1	0	0	0	0	0	38	42	168	94	190	6	32	0	0	0	0	0	0	1	0	3	0	0	7	4	0	74	0	9
Bacteria	Bacteroidetes	Sphingobacteriia	Sphingobacteriales	unknown family	unknown genus	unknown species	0	0	1	25	6	10	23	19	27	13	8	61	131	0	0	0	1	0	0	7	11	2	3	12	1	6	35	3	7	13	29	2	1	90	14	16	16	22	20	12	36	22	6
Bacteria	Bacteroidetes	Flavobacteriia	Flavobacteriales	NS9 marine group	unknown genus	unknown species	28	10	0	15	8	96	18	0	0	140	5	3	0	14	28	26	36	1	23	0	0	2	0	56	0	0	0	0	0	1	0	0	2	4	1	0	4	77	0	0	3	0	0
Bacteria	Bacteroidetes	Sphingobacteriia	Sphingobacteriales	unknown family	unknown genus	unknown species	11	36	5	76	97	30	7	0	0	4	0	2	28	15	8	13	46	9	2	0	0	0	0	0	1	0	4	0	0	2	0	0	0	7	1	12	0	11	0	14	0	21	0
Bacteria	Bacteroidetes	Cytophagia	Cytophagales	Cytophagaceae	unknown genus	unknown species	18	0	0	0	0	13	189	0	0	7	5	0	0	0	4	2	0	0	24	0	3	0	0	129	0	0	0	0	7	0	6	3	0	0	0	0	0	40	0	0	0	4	0
Bacteria	Bacteroidetes	Sphingobacteriia	Sphingobacteriales	unknown family	unknown genus	unknown species	2	11	0	15	1	0	5	1	1	17	1	0	0	0	0	0	0	0	1	8	0	0	0	14	3	6	4	0	16	0	0	0	0	4	0	8	0	9	2	25	21	91	6
Bacteria	Bacteroidetes	Flavobacteriia	Flavobacteriales	NS9 marine group	unknown genus	unknown species	1	4	0	3	51	0	12	0	12	1	0	45	0	0	0	0	0	0	0	3	0	0	0	59	8	3	8	5	13	13	7	7	0	27	2	0	0	6	0	0	0	2	0
Bacteria	Bacteroidetes	Sphingobacteriia	Sphingobacteriales	unknown family	unknown genus	unknown species	0	0	0	22	0	30	6	4	0	14	0	12	16	0	0	0	5	0	0	1	0	0	0	4	1	0	7	2	4	6	6	0	5	0	0	0	0	0	0	0	41	56	1
Bacteria	Bacteroidetes	Sphingobacteriia	Sphingobacteriales	Saprospiraceae	unknown genus	unknown species	0	0	0	0	0	0	1	17	6	0	0	0	10	0	0	0	0	0	0	0	0	0	0	0	0	2	10	15	10	4	12	1	3	31	1	0	0	0	7	14	0	8	2
Bacteria	Bacteroidetes	Cytophagia	Cytophagales	Cytophagaceae	unknown genus	unknown species	4	3	2	0	0	0	51	0	9	0	2	8	0	1	0	2	1	0	6	0	1	3	0	4	0	0	2	0	8	0	38	4	1	0	0	0	0	7	0	0	0	0	0
Bacteria	Bacteroidetes	Bacteroidetes VC2.1 Bac22	unknown order	unknown family	unknown genus	unknown species	5	2	3	1	4	10	30	0	0	4	2	8	8	5	12	7	3	17	3	5	14	5	6	12	6	2	1	4	9	0	3	2	3	0	1	2	0	4	0	0	0	10	0
Bacteria	Bacteroidetes	Sphingobacteriia	Sphingobacteriales	Saprospiraceae	unknown genus	Haliscomenobacter sp.	0	0	0	0	0	1	0	2	0	0	0	0	1	0	0	0	0	0	0	2	0	0	0	0	6	0	0	1	0	0	10	0	0	0	0	12	0	0	6	0	13	1	0
Bacteria	Bacteroidetes	Sphingobacteriia	Sphingobacteriales	Saprospiraceae	unknown genus	unknown species	0	0	0	0	0	0	0	0	0	1	0	0	0	0	0	0	0	0	0	0	0	0	0	3	4	0	0	2	2	0	13	0	0	18	3	0	0	1	14	7	12	15	0
Bacteria	Bacteroidetes	Sphingobacteriia	Sphingobacteriales	NS11-12 marine group	unknown genus	unknown species	0	0	0	0	0	0	9	0	0	0	0	0	0	0	0	0	0	0	0	0	0	0	0	0	0	0	0	0	0	1	0	0	0	0	0	4	0	3	0	5	0	0	0
Bacteria	Bacteroidetes	Sphingobacteriia	Sphingobacteriales	unknown family	unknown genus	unknown species	0	4	0	27	10	0	0	0	0	2	0	9	14	0	1	0	2	12	2	0	2	0	0	0	0	0	7	1	13	3	5	1	0	6	0	0	0	6	0	0	0	18	0
Bacteria	Bacteroidetes	Sphingobacteriia	Sphingobacteriales	Saprospiraceae	unknown genus	unknown species	0	0	0	0	0	1	2	0	0	4	3	7	0	0	0	0	0	0	0	0	0	0	0	6	4	6	3	2	5	0	1	2	1	0	0	0	0	16	0	0	0	33	0
Bacteria	Bacteroidetes	Sphingobacteriia	Sphingobacteriales	Chitinophagaceae	unknown genus	Multi-affiliation	27	20	2	11	29	0	1	0	0	16	0	0	0	0	0	11	3	12	0	0	0	0	0	0	0	0	0	0	0	0	0	0	0	0	0	0	14	0	0	0	0	0	0
Bacteria	Bacteroidetes	Sphingobacteriia	Sphingobacteriales	NS11-12 marine group	unknown genus	unknown species	0	0	0	0	0	0	82	0	0	0	0	0	0	0	0	0	0	0	1	0	0	0	0	0	0	0	0	0	0	0	0	0	0	0	0	0	0	0	0	0	0	0	0
Bacteria	Bacteroidetes	Sphingobacteriia	Sphingobacteriales	Chitinophagaceae	unknown genus	unknown species	3	0	5	0	0	0	6	4	0	7	7	0	0	0	0	0	0	0	2	5	26	3	2	0	0	5	1	1	0	0	0	0	0	0	0	0	0	0	0	0	0	0	0
Bacteria	Bacteroidetes	Sphingobacteriia	Sphingobacteriales	env.OPS 17	unknown genus	unknown species	25	5	0	0	6	0	38	0	0	17	2	0	0	0	2	0	0	0	0	0	0	0	0	1	0	0	0	0	0	0	0	0	2	0	0	0	0	0	0	0	0	2	0
Bacteria	Bacteroidetes	Sphingobacteriia	Sphingobacteriales	unknown family	unknown genus	unknown species	9	1	12	0	0	0	0	0	1	2	3	0	0	0	0	3	0	1	1	0	2	0	0	0	0	0	9	1	0	0	0	0	0	0	0	0	0	0	0	0	0	0	0
Bacteria	Bacteroidetes	Sphingobacteriia	Sphingobacteriales	env.OPS 17	unknown genus	unknown species	0	0	0	0	0	1	3	0	3	0	0	0	0	1	2	0	7	3	9	0	0	0	0	0	0	0	0	0	8	0	0	0	0	0	0	0	5	23	0	0	0	17	0
Bacteria	Candidatus Berkelbacteria	unknown class	unknown order	unknown family	unknown genus	unknown species	0	0	0	0	0	0	7	0	2	0	0	13	0	0	0	0	0	0	0	0	2	0	0	0	0	0	0	3	5	0	0	0	7	24	2	77	18	0	0	1	0	0	8
Bacteria	Chlamydiae	Chlamydiae	Chlamydiales	cvE6	unknown genus	unknown species	4	4	0	0	0	0	22	0	5	15	4	118	0	1	9	53	2	11	5	0	0	0	0	0	0	0	0	0	40	0	21	0	17	0	1	0	1	22	0	0	0	0	0
Bacteria	Chlamydiae	Chlamydiae	Chlamydiales	Parachlamydiaceae	unknown genus	Neochlamydia sp.	0	2	0	0	4	0	2	0	1	1	2	0	0	0	6	0	0	0	1	4	45	15	8	2	0	16	0	0	0	0	0	0	0	0	1	11	0	8	12	12	0	0	0
Bacteria	Chlorobi	Chlorobia	Chlorobiales	SJA-28	unknown genus	unknown species	130	57	158	0	23	69	0	0	0	0	0	0	0	28	17	11	42	11	9	0	0	0	0	0	0	1	0	0	0	0	0	0	0	0	0	0	0	0	0	0	0	0	0
Bacteria	Chlorobi	Chlorobia	Chlorobiales	SJA-28	unknown genus	unknown species	0	0	0	0	0	0	0	0	3	0	0	119	0	0	0	0	0	0	0	0	8	0	0	0	0	0	0	0	0	1	0	0	0	0	0	0	0	240	0	0	0	0	0
Bacteria	Chlorobi	Chlorobia	Chlorobiales	OPB56	unknown genus	unknown species	1	0	1	0	0	0	0	0	0	13	0	0	0	0	0	0	0	0	0	4	33	8	2	0	0	36	0	4	0	1	0	0	0	0	0	0	3	0	0	0	0	0	0
Bacteria	Chlorobi	Chlorobia	Chlorobiales	OPB56	unknown genus	unknown species	2	0	0	0	0	0	50	0	0	66	7	4	0	0	0	0	0	0	0	0	0	0	0	0	0	0	0	0	12	0	0	2	0	0	0	0	0	1	0	0	0	0	0
Bacteria	Chloroflexi	Caldilineae	Caldilineales	Caldilineaceae	unknown genus	unknown species	639	588	700	7	142	129	9	3	0	6	7	0	0	50	81	67	74	77	87	96	482	71	82	81	129	317	0	2	0	0	0	0	0	0	13	20	0	0	0	38	0	1	0
Bacteria	Chloroflexi	Thermomicrobia	JG30-KF-CM45	unknown family	unknown genus	unknown species	182	124	157	0	54	31	0	0	18	25	7	8	0	6	50	15	34	39	32	33	384	8	36	181	55	253	0	2	0	0	30	3	0	0	0	71	34	3	0	0	0	0	3
Bacteria	Chloroflexi	Thermomicrobia	JG30-KF-CM45	unknown family	unknown genus	unknown species	545	247	529	0	93	22	2	0	0	13	6	0	0	19	56	24	21	69	67	4	7	0	2	0	3	11	0	0	0	0	10	0	0	0	0	0	0	0	0	0	0	0	0
Bacteria	Chloroflexi	Caldilineae	Caldilineales	Caldilineaceae	unknown genus	unknown species	394	282	303	0	88	57	6	0	0	0	0	0	0	113	105	30	105	84	38	0	0	0	0	0	0	0	0	0	0	0	0	0	0	0	0	0	0	0	0	0	0	0	0
Bacteria	Chloroflexi	Caldilineae	Caldilineales	Caldilineaceae	unknown genus	unknown species	0	0	0	0	0	0	8	0	328	0	3	29	0	0	0	0	0	0	0	0	0	0	0	0	0	0	0	8	0	3	549	0	42	0	0	0	0	48	0	0	0	0	0
Bacteria	Chloroflexi	Thermomicrobia	JG30-KF-CM45	unknown family	unknown genus	unknown species	0	4	0	0	0	1	83	0	11	5	8	10	10	2	0	0	2	22	1	0	8	0	0	0	5	1	2	3	33	3	138	1	19	16	28	21	22	17	33	1	13	12	0
Bacteria	Chloroflexi	Thermomicrobia	JG30-KF-CM45	unknown family	unknown genus	unknown species	102	71	80	0	16	17	2	1	0	1	0	0	0	5	11	13	16	23	38	0	5	0	2	0	6	22	0	0	0	0	2	0	0	0	0	0	0	4	0	0	0	0	0
Bacteria	Chloroflexi	Caldilineae	Caldilineales	Caldilineaceae	unknown genus	unknown species	0	0	0	0	0	0	49	0	60	0	0	16	0	0	0	3	0	0	0	0	0	0	0	0	0	0	0	0	9	37	51	0	6	0	0	0	15	4	0	0	0	0	0
Bacteria	Chloroflexi	KD4-96	unknown order	unknown family	unknown genus	unknown species	51	31	39	0	6	7	0	0	0	0	0	0	0	0	10	4	0	12	16	1	1	0	0	0	0	0	0	0	0	0	17	0	3	0	0	0	0	0	0	0	0	0	0
Bacteria	Chloroflexi	Caldilineae	Caldilineales	Caldilineaceae	unknown genus	unknown species	39	45	47	0	7	6	0	0	0	0	0	0	0	1	0	0	6	9	6	0	0	0	0	0	0	0	0	0	0	0	0	0	0	0	0	0	0	0	0	0	0	0	0
Bacteria	Chloroflexi	Caldilineae	Caldilineales	Caldilineaceae	unknown genus	unknown species	0	0	0	0	0	0	6	0	8	3	0	15	0	0	0	0	0	0	0	0	0	0	0	0	0	0	0	4	8	0	38	0	0	0	0	0	0	12	0	0	0	0	0
Bacteria	Chloroflexi	Caldilineae	Caldilineales	Caldilineaceae	unknown genus	unknown species	0	0	0	0	0	0	14	0	11	0	0	0	0	0	0	0	0	0	0	0	0	0	0	0	0	0	0	2	5	0	8	0	5	0	0	2	0	8	0	0	0	0	0
Bacteria	Chloroflexi	JG30-KF-CM66	unknown order	unknown family	unknown genus	unknown species	20	3	19	0	0	10	0	0	0	0	0	0	0	0	9	0	0	4	2	0	0	0	2	0	0	0	0	0	0	0	0	0	0	0	0	0	0	0	0	0	0	0	0
Bacteria	Cyanobacteria	Chloroplast	unknown order	unknown family	unknown genus	Multi-affiliation	1923	1785	2132	15	656	1561	1369	3445	40	3355	3209	993	6	3043	2910	3150	1869	3210	3765	1942	3527	1713	2198	1103	901	885	3039	4690	1601	5866	59	2543	3132	1	1087	271	0	139	1869	804	258	37	35
Bacteria	Cyanobacteria	ML635J-21	unknown order	unknown family	unknown genus	Azospirillum sp.	1	0	0	0	1	0	140	279	0	124	303	2	0	0	0	0	0	0	0	2	30	14	2	10	1	0	1042	769	77	146	0	480	186	0	93	4	34	15	0	149	172	14	86
Bacteria	Cyanobacteria	ML635J-21	unknown order	unknown family	unknown genus	unknown species	29	19	41	0	8	0	2	11	2	3	58	0	0	7	2	9	9	7	10	0	0	0	0	0	0	0	2	8	0	0	0	2	3	0	74	12	0	37	6	38	65	0	30
Bacteria	Cyanobacteria	Chloroplast	unknown order	unknown family	unknown genus	Multi-affiliation	5	4	3	0	0	2	4	64	0	35	55	4	0	22	22	4	3	8	22	1	1	1	0	0	0	0	2	89	34	88	0	51	49	0	17	0	0	0	19	3	1	0	0
Bacteria	Cyanobacteria	Chloroplast	unknown order	unknown family	unknown genus	Multi-affiliation	22	26	2	0	5	2	12	30	0	47	12	6	0	27	23	20	4	13	30	19	20	17	14	1	12	5	0	48	8	33	0	35	35	0	7	3	0	0	21	1	1	0	3
Bacteria	Cyanobacteria	Chloroplast	unknown order	unknown family	unknown genus	Multi-affiliation	25	30	16	0	5	1	11	42	0	35	23	4	0	34	30	21	6	20	44	21	19	16	11	5	14	6	2	35	4	28	0	19	24	0	7	0	0	0	7	0	2	0	0
Bacteria	Cyanobacteria	Chloroplast	unknown order	unknown family	unknown genus	Azolla filiculoides	2	0	0	0	0	0	0	1	0	1	7	1	1	2	6	3	1	3	1	0	0	0	0	0	0	0	1	51	8	18	0	120	39	0	0	0	0	0	0	0	54	19	45
Bacteria	Cyanobacteria	Chloroplast	unknown order	unknown family	unknown genus	Multi-affiliation	37	99	123	0	0	41	0	0	0	0	0	0	0	21	0	0	63	29	12	0	0	0	0	0	0	0	0	0	0	0	0	0	0	0	0	0	0	0	0	0	0	0	0
Bacteria	Cyanobacteria	Chloroplast	unknown order	unknown family	unknown genus	unknown species	13	11	6	0	0	0	0	6	0	5	0	0	0	22	20	13	2	13	19	9	7	14	14	2	0	4	0	5	0	1	0	0	6	0	1	0	0	0	2	0	0	0	0
Bacteria	Cyanobacteria	Chloroplast	unknown order	unknown family	unknown genus	Multi-affiliation	6	5	8	0	1	0	2	5	0	10	8	1	0	9	10	9	1	4	9	7	3	5	4	0	1	4	0	9	0	8	0	7	6	0	3	1	0	0	4	1	0	0	0
Bacteria	Cyanobacteria	ML635J-21	unknown order	unknown family	unknown genus	unknown species	0	0	0	0	0	0	0	0	0	1	4	0	0	0	0	0	1	0	0	0	1	0	2	0	0	0	0	0	0	0	0	0	2	0	0	0	0	0	0	0	39	0	1
Bacteria	Cyanobacteria	Melainabacteria	Obscuribacterales	unknown family	unknown genus	unknown species	0	0	0	0	0	0	0	1	0	0	0	0	0	0	0	0	4	0	0	0	0	0	0	0	0	3	0	0	0	0	32	0	0	0	0	0	49	0	0	0	0	0	0
Bacteria	Firmicutes	Clostridia	Halanaerobiales	ODP1230B8.23	unknown genus	unknown species	586	251	742	24	203	79	35	191	5	107	96	0	10	44	64	60	156	62	132	45	130	24	31	59	32	59	40	41	43	107	55	41	68	0	5	0	0	0	3	0	0	7	0
Bacteria	Firmicutes	Clostridia	Halanaerobiales	ODP1230B8.23	unknown genus	unknown species	60	28	88	0	9	3	15	27	0	39	49	0	0	6	7	1	0	21	20	63	115	36	54	8	3	83	41	17	1	6	0	3	10	0	63	30	14	16	8	22	16	16	34
Bacteria	Firmicutes	Clostridia	Halanaerobiales	ODP1230B8.23	unknown genus	unknown species	192	97	241	0	119	46	0	0	0	0	0	0	0	7	7	23	51	13	14	0	0	0	0	0	0	0	0	0	0	0	0	0	0	0	0	0	0	0	0	0	0	0	0
Bacteria	Firmicutes	Clostridia	Halanaerobiales	ODP1230B8.23	unknown genus	unknown species	2	0	0	0	0	0	18	0	34	3	2	0	0	0	0	4	0	0	0	7	24	9	12	0	0	34	0	1	39	0	0	0	7	0	18	0	0	1	0	0	0	0	0
Bacteria	Gemmatimonadetes	Gemmatimonadetes	Gemmatimonadales	Gemmatimonadaceae	unknown genus	unknown species	1	1	0	1	0	18	20	0	8	81	3	14	0	5	1	0	9	0	1	0	0	0	0	108	0	0	0	1	0	2	7	1	1	0	0	18	5	37	0	0	0	45	3
Bacteria	Hydrogenedentes	unknown class	unknown order	unknown family	unknown genus	unknown species	2	0	0	0	0	0	26	0	0	0	3	0	0	0	0	0	0	6	0	14	5	14	4	0	0	6	0	0	0	0	10	0	0	69	0	0	75	1	0	4	0	0	0
Bacteria	Parcubacteria	unknown class	unknown order	unknown family	unknown genus	unknown species	0	0	0	0	0	0	8	0	3	10	0	12	0	0	0	0	0	0	0	0	0	0	0	0	0	0	32	6	60	24	16	2	11	0	0	9	0	0	0	0	32	78	9
Bacteria	Parcubacteria	unknown class	unknown order	unknown family	unknown genus	unknown species	0	0	2	20	1	9	4	0	2	0	0	4	6	0	1	1	7	4	0	0	0	0	1	0	0	0	2	0	1	0	2	1	1	70	0	33	14	0	2	0	7	0	0
Bacteria	Parcubacteria	Candidatus Azambacteria	unknown order	unknown family	unknown genus	unknown species	0	0	0	0	0	0	2	0	0	0	0	19	32	0	0	0	0	0	0	0	0	0	0	16	0	0	0	0	5	3	0	0	0	0	0	0	0	6	1	23	0	0	0
Bacteria	Planctomycetes	Planctomycetacia	Planctomycetales	Planctomycetaceae	unknown genus	unknown species	343	331	306	67	67	438	174	542	17	135	23	195	16	727	788	438	399	822	691	259	1528	286	252	457	462	658	914	380	144	382	37	196	473	0	13	0	2	0	14	0	19	0	0
Bacteria	Planctomycetes	Planctomycetacia	Planctomycetales	Planctomycetaceae	unknown genus	unknown species	415	482	195	19	1565	50	0	0	0	0	0	8	0	195	134	103	182	88	127	0	0	0	0	0	0	0	0	0	0	0	0	0	0	0	0	0	0	1	0	0	0	0	1
Bacteria	Planctomycetes	Planctomycetacia	Planctomycetales	Planctomycetaceae	unknown genus	unknown species	15	12	9	31	2	25	0	3	0	1	0	11	0	30	43	33	22	39	15	451	368	311	228	214	41	257	0	0	0	0	0	1	0	0	56	92	59	30	56	142	4	90	4
Bacteria	Planctomycetes	OM190	unknown order	unknown family	unknown genus	unknown species	12	1	0	58	0	48	38	23	80	38	10	241	29	7	3	21	16	11	15	20	32	13	13	143	69	34	30	30	97	26	111	9	36	250	58	52	0	111	152	73	203	142	17
Bacteria	Planctomycetes	OM190	unknown order	unknown family	unknown genus	unknown species	0	0	0	0	0	0	119	0	77	0	25	38	0	0	0	0	0	0	0	0	0	1	2	0	0	0	4	2	1	0	244	0	33	0	0	16	0	369	0	0	0	0	0
Bacteria	Planctomycetes	Planctomycetacia	Planctomycetales	Planctomycetaceae	unknown genus	unknown species	108	54	51	0	74	36	0	0	0	0	0	0	0	51	27	29	16	25	16	0	0	2	0	0	0	0	0	0	0	0	0	0	0	0	0	0	0	0	0	0	0	0	0
Bacteria	Planctomycetes	Planctomycetacia	Planctomycetales	Planctomycetaceae	unknown genus	unknown species	15	7	17	0	8	2	0	0	0	7	2	0	0	3	23	3	1	14	12	110	159	87	82	117	93	157	0	0	0	0	0	0	0	0	0	0	0	0	0	0	0	0	0
Bacteria	Planctomycetes	OM190	unknown order	unknown family	unknown genus	unknown species	2	0	0	0	2	0	60	0	1	88	3	0	0	0	0	0	9	0	0	29	119	21	37	143	35	57	0	1	0	1	0	1	0	6	3	0	7	66	9	0	0	84	0
Bacteria	Planctomycetes	Planctomycetacia	Planctomycetales	Planctomycetaceae	unknown genus	unknown species	17	13	12	0	1	4	0	0	0	0	1	0	0	2	20	3	2	18	0	124	68	69	72	38	6	56	0	0	0	0	0	0	0	0	9	0	0	0	0	1	0	0	0
Bacteria	Planctomycetes	Planctomycetacia	Planctomycetales	Planctomycetaceae	unknown genus	unknown species	121	56	96	0	50	12	0	0	0	0	0	0	0	53	24	55	30	51	47	0	6	3	2	0	2	0	0	0	0	0	0	0	0	0	0	0	0	0	0	0	0	0	0
Bacteria	Planctomycetes	Planctomycetacia	Planctomycetales	Planctomycetaceae	unknown genus	unknown species	14	5	6	0	2	23	11	9	8	6	2	3	0	59	7	21	16	11	12	11	36	11	12	5	1	8	0	2	0	0	12	1	1	0	0	0	0	0	0	0	0	0	0
Bacteria	Planctomycetes	Planctomycetacia	Planctomycetales	Planctomycetaceae	unknown genus	unknown species	58	18	47	0	0	17	14	0	0	0	0	0	0	29	6	46	0	36	26	0	0	3	3	3	0	0	0	0	0	0	44	0	0	0	0	0	0	0	0	0	0	0	0
Bacteria	Planctomycetes	OM190	unknown order	unknown family	unknown genus	unknown species	1	0	0	8	0	0	31	0	6	4	0	0	0	3	2	14	14	0	13	12	6	8	15	29	4	19	0	0	0	3	0	3	3	0	0	0	0	7	0	0	0	13	0
Bacteria	Planctomycetes	OM190	unknown order	unknown family	unknown genus	unknown species	140	77	5	3	133	0	0	0	0	0	0	0	0	0	0	0	0	8	0	0	0	0	0	0	0	0	0	0	0	0	0	0	0	0	0	0	0	0	0	0	0	0	0
Bacteria	Planctomycetes	Planctomycetacia	Planctomycetales	Planctomycetaceae	unknown genus	unknown species	51	22	67	0	17	25	0	0	0	0	0	0	0	10	0	6	17	32	2	0	0	0	0	0	0	0	0	0	0	0	0	0	0	0	0	0	0	0	0	0	0	0	0
Bacteria	Planctomycetes	Planctomycetacia	Planctomycetales	Planctomycetaceae	unknown genus	unknown species	45	17	35	0	18	1	0	0	0	0	0	0	0	13	18	38	4	13	5	0	0	0	0	0	0	0	0	0	0	0	0	0	0	0	0	0	0	0	0	0	0	0	0
Bacteria	Planctomycetes	Planctomycetacia	Planctomycetales	Planctomycetaceae	unknown genus	unknown species	5	7	5	0	0	18	0	0	0	0	0	0	0	8	3	0	0	1	9	34	77	19	29	32	25	35	0	0	0	0	0	0	0	0	0	0	0	0	0	0	0	0	0
Bacteria	Planctomycetes	Planctomycetacia	Planctomycetales	Planctomycetaceae	unknown genus	unknown species	30	10	21	0	3	33	0	0	0	0	0	0	0	25	0	20	3	9	23	24	6	10	16	15	0	39	0	0	0	0	0	0	0	0	0	0	0	0	0	0	0	0	0
Bacteria	Planctomycetes	Planctomycetacia	Planctomycetales	Planctomycetaceae	unknown genus	unknown species	38	25	41	0	34	0	0	0	0	0	0	0	0	24	9	4	25	33	11	0	0	0	0	0	0	0	0	0	0	0	0	0	0	0	0	0	0	0	0	0	0	0	0
Bacteria	Planctomycetes	OM190	unknown order	unknown family	unknown genus	unknown species	0	2	0	0	0	0	3	0	0	7	0	0	0	0	0	0	0	1	0	3	12	0	3	1	0	0	0	0	0	3	0	0	0	0	0	0	0	0	0	0	0	6	0
Bacteria	Planctomycetes	Planctomycetacia	Planctomycetales	Planctomycetaceae	unknown genus	unknown species	7	2	11	0	1	0	0	0	0	0	2	0	0	22	22	38	0	24	16	4	1	0	6	48	0	4	0	0	0	0	0	0	0	0	0	0	39	0	0	0	0	0	0
Bacteria	Planctomycetes	Planctomycetacia	Planctomycetales	Planctomycetaceae	unknown genus	unknown species	27	22	27	0	20	1	0	0	0	3	0	0	0	1	11	2	9	11	4	0	0	0	0	0	0	0	0	0	0	0	0	0	0	0	0	0	0	0	0	0	0	0	0
Bacteria	Planctomycetes	Planctomycetacia	Planctomycetales	Planctomycetaceae	unknown genus	unknown species	26	21	41	7	10	2	0	0	0	0	0	0	0	2	13	20	7	9	1	0	0	0	0	0	0	0	0	0	0	0	0	0	0	0	0	0	0	0	0	0	0	0	0
Bacteria	Planctomycetes	Planctomycetacia	Planctomycetales	Planctomycetaceae	unknown genus	unknown species	3	0	6	0	0	9	0	0	0	0	0	0	0	16	2	26	18	12	5	1	0	0	2	3	0	0	0	0	0	0	0	0	0	0	0	0	0	0	0	0	0	0	0
Bacteria	Planctomycetes	Planctomycetacia	Planctomycetales	Planctomycetaceae	unknown genus	unknown species	10	4	4	0	0	2	1	5	0	3	0	0	1	13	16	7	4	7	7	5	9	3	3	0	3	8	0	3	3	1	0	4	5	0	1	0	0	0	0	0	0	0	0
Bacteria	Planctomycetes	Planctomycetacia	Planctomycetales	Planctomycetaceae	unknown genus	unknown species	1	10	5	0	15	0	0	0	0	5	0	0	0	6	0	12	5	1	1	0	0	2	0	32	5	0	0	0	0	0	0	0	0	0	0	0	0	0	0	0	0	0	0
Bacteria	Planctomycetes	OM190	unknown order	unknown family	unknown genus	unknown species	2	0	0	0	0	3	0	0	0	0	0	0	0	0	13	5	19	0	15	2	10	2	0	15	2	7	0	0	0	0	0	0	0	0	0	0	4	0	0	0	0	0	0
Bacteria	Planctomycetes	Planctomycetacia	Planctomycetales	Planctomycetaceae	unknown genus	unknown species	11	10	29	0	5	5	0	0	0	0	0	0	0	0	6	35	19	14	5	0	0	0	0	0	0	0	0	0	0	0	0	0	0	0	0	0	0	0	0	0	0	0	0
Bacteria	Planctomycetes	Planctomycetacia	Planctomycetales	Planctomycetaceae	unknown genus	unknown species	3	7	2	0	1	2	2	6	0	1	0	1	0	9	7	6	3	4	5	8	8	2	5	2	3	1	0	5	0	1	0	3	7	0	0	0	0	0	0	0	1	0	0
Bacteria	Planctomycetes	Planctomycetacia	Planctomycetales	Planctomycetaceae	unknown genus	unknown species	1	0	2	0	0	0	0	0	0	0	0	0	0	0	2	0	0	0	5	0	4	0	0	0	0	0	0	0	3	0	0	0	0	0	0	0	0	0	0	0	0	0	0
Bacteria	Planctomycetes	Planctomycetacia	Planctomycetales	Planctomycetaceae	unknown genus	unknown species	17	4	10	0	0	9	0	0	0	0	0	0	0	7	1	0	0	0	1	0	0	0	0	0	0	0	0	0	0	0	0	0	0	0	0	0	0	0	0	0	0	0	0
Bacteria	Planctomycetes	OM190	unknown order	unknown family	unknown genus	unknown species	4	0	3	0	0	0	0	0	0	0	0	0	0	0	0	0	0	0	1	0	0	0	0	33	0	0	0	0	0	0	0	0	0	0	0	0	0	0	0	0	0	0	0
Bacteria	Planctomycetes	Planctomycetacia	Planctomycetales	Planctomycetaceae	unknown genus	unknown species	11	0	8	0	16	0	0	0	0	0	0	0	0	0	0	0	0	1	0	0	0	0	0	0	0	0	0	0	0	0	50	0	1	0	0	0	0	0	0	0	0	0	0
Bacteria	Planctomycetes	Planctomycetacia	Planctomycetales	Planctomycetaceae	unknown genus	unknown species	20	9	11	0	0	0	0	0	0	0	0	0	0	16	9	12	2	10	1	0	0	0	0	0	0	0	0	0	0	0	0	0	0	0	0	0	0	0	0	0	0	0	0
Bacteria	Planctomycetes	Planctomycetacia	Planctomycetales	Planctomycetaceae	unknown genus	unknown species	25	6	10	0	6	0	0	0	0	0	0	0	0	10	16	0	3	5	2	0	0	1	2	0	0	0	0	0	0	0	0	0	0	0	0	0	0	0	0	0	0	0	0
Bacteria	Planctomycetes	Planctomycetacia	Planctomycetales	Planctomycetaceae	unknown genus	unknown species	9	10	1	0	16	1	0	0	0	0	0	0	0	2	5	3	0	0	2	0	0	0	0	0	0	0	0	0	0	0	0	0	0	0	0	0	0	0	0	0	0	0	0
Bacteria	Proteobacteria	Alphaproteobacteria	Rhodobacterales	Rhodobacteraceae	unknown genus	unknown species	509	599	300	1940	1208	1314	1581	1137	1612	739	350	490	2690	705	790	698	694	802	552	145	299	160	151	292	134	262	454	238	919	640	2087	396	557	886	639	721	1258	786	681	685	244	454	69
Bacteria	Proteobacteria	Alphaproteobacteria	Rhizobiales	JG35-K1-AG5	unknown genus	unknown species	75	145	19	571	707	324	1023	313	3431	41	208	4085	3146	47	96	58	77	67	139	37	106	32	57	307	234	227	723	299	2643	722	2622	207	615	1036	154	238	451	1194	282	231	113	364	29
Bacteria	Proteobacteria	Betaproteobacteria	Burkholderiales	Comamonadaceae	unknown genus	unknown species	26	29	6	3747	249	32	6	0	2	1	0	0	6	11	19	18	58	109	8	14	253	174	17	1756	1415	66	6	0	45	8	0	4	2	7487	32	434	150	69	376	103	64	2099	23
Bacteria	Proteobacteria	Alphaproteobacteria	Rhizobiales	Phyllobacteriaceae	unknown genus	unknown species	1372	1767	480	584	2292	322	1244	111	685	168	134	223	215	153	211	298	199	321	105	28	91	9	15	71	98	88	48	30	447	215	1412	120	198	365	61	386	1074	394	150	50	39	67	5
Bacteria	Proteobacteria	Alphaproteobacteria	Rhizobiales	JG35-K1-AG5	unknown genus	unknown species	69	50	26	184	128	56	455	254	839	375	150	591	1216	62	54	40	67	61	23	488	503	315	262	170	131	600	274	169	358	325	575	109	248	667	276	276	562	308	352	390	183	367	63
Bacteria	Proteobacteria	Betaproteobacteria	Burkholderiales	Comamonadaceae	unknown genus	Aquabacterium sp.	31	12	5	119	26	292	81	94	137	92	11	772	295	89	74	109	156	214	48	6	9	2	4	30	2	5	103	551	104	222	89	51	101	326	460	671	1011	253	1230	590	45	140	34
Bacteria	Proteobacteria	Betaproteobacteria	Burkholderiales	Comamonadaceae	unknown genus	unknown species	188	248	55	11331	978	44	3	4	7	1	0	4	1	18	40	62	33	104	12	7	41	1	0	971	8	17	28	0	44	21	72	3	2	50	24	76	307	40	71	44	29	82	10
Bacteria	Proteobacteria	Betaproteobacteria	Burkholderiales	Comamonadaceae	unknown genus	unknown species	822	140	497	61	377	271	13	19	16	44	33	20	3	61	26	180	186	173	141	431	880	442	541	377	221	605	31	7	9	21	7	12	25	0	14	34	9	2	3	33	58	190	19
Bacteria	Proteobacteria	Betaproteobacteria	Methylophilales	Methylophilaceae	unknown genus	unknown species	143	46	47	54	423	52	32	175	519	176	17	560	1504	30	22	72	38	71	29	2	13	0	0	0	0	0	42	42	139	33	386	18	12	45	257	170	179	113	128	236	3	36	2
Bacteria	Proteobacteria	Deltaproteobacteria	Myxococcales	Sandaracinaceae	unknown genus	unknown species	65	17	33	0	6	40	80	257	2	153	213	7	0	37	20	68	120	88	79	72	234	90	70	184	68	93	294	183	16	50	0	124	91	0	38	4	0	3	1	0	427	33	151
Bacteria	Proteobacteria	Alphaproteobacteria	Rhizobiales	JG35-K1-AG5	unknown genus	unknown species	5	5	0	4	0	12	264	4	453	3	59	247	74	16	44	94	4	21	6	4	20	8	0	195	20	52	14	32	212	57	665	9	177	320	69	8	59	836	117	175	167	12	6
Bacteria	Proteobacteria	Alphaproteobacteria	Rhizobiales	JG35-K1-AG5	unknown genus	unknown species	2	0	0	0	1	7	279	8	605	0	88	131	31	0	5	17	0	4	0	8	6	0	1	31	32	0	43	14	127	25	2189	8	176	31	9	0	0	557	80	42	35	0	2
Bacteria	Proteobacteria	Alphaproteobacteria	Rhodobacterales	Rhodobacteraceae	unknown genus	Rhodobacter sp.	43	29	29	254	26	468	11	29	16	66	42	15	1	72	107	26	81	60	85	106	98	107	101	56	20	87	31	15	9	8	26	25	8	66	8	25	46	29	13	13	47	248	91
Bacteria	Proteobacteria	Alphaproteobacteria	Rickettsiales	Anaplasmataceae	unknown genus	unknown species	0	3	2	770	23	284	22	9	39	10	11	15	71	9	84	194	19	27	22	0	25	0	1	20	77	1	0	2	20	26	101	0	2	199	22	87	854	26	82	60	45	6	11
Bacteria	Proteobacteria	Alphaproteobacteria	Rhizobiales	Beijerinckiaceae	unknown genus	unknown species	73	72	40	22	340	164	101	57	161	61	27	244	276	38	19	11	41	63	19	29	32	9	15	17	23	29	32	29	136	39	77	14	47	212	83	197	405	129	146	155	19	48	8
Bacteria	Proteobacteria	Alphaproteobacteria	Rhizobiales	A0839	unknown genus	unknown species	613	337	736	0	263	159	0	0	0	1	1	0	0	183	129	149	233	177	174	0	0	0	0	0	0	0	0	0	0	0	0	0	0	0	3	0	0	0	0	0	0	0	0
Bacteria	Proteobacteria	Alphaproteobacteria	Rickettsiales	Mitochondria	unknown genus	unidentified proteobacterium	2	0	2	1982	41	5	4	0	0	0	2	1	5	18	16	9	86	19	7	6	35	6	2	110	189	6	2	0	2	28	26	0	0	64	12	166	1	51	51	36	14	137	40
Bacteria	Proteobacteria	Alphaproteobacteria	Rhizobiales	JG35-K1-AG5	unknown genus	unknown species	4	14	2	32	35	162	85	44	167	99	14	149	141	6	4	16	3	51	19	12	0	11	9	20	11	30	41	35	85	57	151	18	38	182	62	70	243	68	74	17	13	13	1
Bacteria	Proteobacteria	Alphaproteobacteria	Rickettsiales	[Caedibacter] caryophilus group	unknown genus	unknown species	7	10	13	21	1	11	93	108	15	155	36	3	37	9	10	14	13	9	2	32	20	52	30	12	12	18	220	184	85	13	16	101	161	0	6	0	0	0	0	0	0	3	15
Bacteria	Proteobacteria	Betaproteobacteria	SC-I-84	unknown family	unknown genus	unknown species	481	337	557	2	166	160	0	0	0	0	1	0	0	215	94	102	240	172	190	0	0	0	0	0	0	0	0	1	0	0	0	0	0	0	0	0	0	0	0	0	0	0	0
Bacteria	Proteobacteria	Betaproteobacteria	Burkholderiales	Comamonadaceae	unknown genus	unknown species	10	10	9	187	74	253	16	3	14	11	2	17	1	117	22	27	39	53	6	4	21	4	1	3	0	42	5	5	2	16	3	2	3	49	18	292	261	81	22	100	41	136	4
Bacteria	Proteobacteria	Alphaproteobacteria	Rhizobiales	JG35-K1-AG5	unknown genus	unknown species	103	102	39	0	129	21	6	8	36	30	5	0	39	12	1	19	66	36	12	7	5	1	4	15	4	6	3	3	16	19	24	3	0	124	48	236	168	85	74	52	46	236	3
Bacteria	Proteobacteria	Alphaproteobacteria	Rhizobiales	MNG7	unknown genus	unknown species	42	13	10	595	7	189	77	11	115	50	11	39	14	72	65	82	51	42	19	2	5	11	4	32	0	15	11	1	20	6	275	0	31	0	2	17	171	82	8	10	18	36	0
Bacteria	Proteobacteria	Betaproteobacteria	B1-7BS	unknown family	unknown genus	unknown species	8	8	3	2	49	12	31	8	136	8	5	182	98	7	4	15	41	5	12	0	0	1	0	0	4	2	37	22	150	33	326	14	47	120	42	54	87	25	64	48	42	32	2
Bacteria	Proteobacteria	Betaproteobacteria	Burkholderiales	Comamonadaceae	unknown genus	unknown species	15	38	6	10	178	45	11	30	6	78	0	39	49	7	0	4	2	23	12	0	0	0	1	0	0	0	2	5	2	11	5	5	0	17	9	222	149	38	17	45	0	163	3
Bacteria	Proteobacteria	Alphaproteobacteria	Rhodospirillales	Rhodospirillaceae	unknown genus	unknown species	87	60	79	0	26	59	4	5	2	7	1	0	0	71	42	45	44	70	50	216	214	153	125	75	49	159	1	1	0	0	0	1	0	0	4	59	1	1	0	0	0	0	0
Bacteria	Proteobacteria	Deltaproteobacteria	Myxococcales	P3OB-42	unknown genus	unknown species	22	6	7	0	8	0	31	15	1	15	21	7	2	7	2	7	0	8	8	2	17	3	4	45	1	9	222	85	61	39	10	71	67	0	1	0	0	0	0	0	0	38	2
Bacteria	Proteobacteria	Alphaproteobacteria	Rhizobiales	MNG7	unknown genus	unknown species	236	141	201	7	59	85	7	9	9	11	14	0	0	23	54	63	54	61	83	1	15	1	8	2	0	16	0	0	0	0	0	1	3	0	2	0	0	1	0	0	0	1	0
Bacteria	Proteobacteria	Deltaproteobacteria	Myxococcales	P3OB-42	unknown genus	unknown species	21	10	16	0	7	18	12	70	0	99	85	8	5	0	6	20	5	25	12	20	68	4	16	7	2	22	128	62	79	40	43	36	90	0	0	0	0	0	0	0	2	0	42
Bacteria	Proteobacteria	Alphaproteobacteria	Alphaproteobacteria Incertae Sedis	unknown family	unknown genus	unknown species	0	0	1	0	0	0	1380	0	0	0	0	0	0	0	2	1	0	0	9	0	0	0	0	0	0	0	0	0	0	0	0	0	0	0	0	0	0	0	0	0	0	22	0
Bacteria	Proteobacteria	Betaproteobacteria	SC-I-84	unknown family	unknown genus	unknown species	181	96	183	0	52	47	8	1	0	3	1	0	0	46	37	30	61	38	72	5	17	6	9	4	0	15	0	0	0	0	0	0	0	0	4	0	0	0	0	0	0	0	0
Bacteria	Proteobacteria	Alphaproteobacteria	Rhizobiales	Beijerinckiaceae	unknown genus	unknown species	1	4	1	0	0	0	103	50	32	29	21	4	36	2	0	10	1	0	3	3	29	14	9	17	0	12	26	19	28	27	27	14	28	11	32	223	147	15	19	29	0	10	0
Bacteria	Proteobacteria	Alphaproteobacteria	Rickettsiales	Mitochondria	unknown genus	Multi-affiliation	1	2	1	331	0	0	1	2	2	0	0	0	0	0	0	4	0	2	0	2	73	1	1	31	86	19	0	0	0	6	0	0	1	553	1	0	0	3	0	0	0	81	0
Bacteria	Proteobacteria	Gammaproteobacteria	Xanthomonadales	unknown family	unknown genus	unknown species	7	7	0	31	9	19	88	0	46	20	7	31	5	3	16	19	7	1	6	0	0	0	0	59	0	0	11	0	9	19	68	1	4	62	17	0	133	77	20	22	15	2	0
Bacteria	Proteobacteria	Alphaproteobacteria	Alphaproteobacteria Incertae Sedis	unknown family	unknown genus	unknown species	0	0	1	56	0	228	68	10	10	5	6	9	38	31	17	18	19	4	13	1	3	3	2	13	0	7	0	2	9	0	83	9	10	9	9	41	4	31	28	2	8	0	8
Bacteria	Proteobacteria	Alphaproteobacteria	Rhizobiales	JG35-K1-AG5	unknown genus	unknown species	0	2	0	0	0	0	51	0	223	0	6	7	0	3	0	8	12	0	0	0	0	0	1	9	0	12	14	1	60	8	289	0	38	0	0	0	0	131	0	0	0	0	0
Bacteria	Proteobacteria	Gammaproteobacteria	HTA4	unknown family	unknown genus	unknown species	1	0	1	0	0	0	2	0	1	17	5	14	0	0	1	2	0	2	1	70	268	85	102	86	63	165	0	1	13	0	0	1	1	0	6	16	74	5	4	6	0	12	2
Bacteria	Proteobacteria	Deltaproteobacteria	SAR324 clade(Marine group B)	unknown family	unknown genus	unknown species	2	0	4	5	0	8	1	1	4	10	0	4	9	0	0	3	1	0	6	44	43	47	24	12	11	34	4	5	6	6	18	2	6	0	0	33	5	7	0	14	0	0	0
Bacteria	Proteobacteria	Gammaproteobacteria	Xanthomonadales	unknown family	unknown genus	unknown species	11	0	0	0	0	0	52	0	59	16	14	19	0	4	7	17	0	0	3	0	6	0	0	345	1	0	0	2	28	2	66	0	13	0	0	0	56	38	4	0	0	18	0
Bacteria	Proteobacteria	Deltaproteobacteria	Myxococcales	BIrii41	unknown genus	unknown species	11	3	8	0	0	0	9	36	0	5	93	8	0	0	0	3	1	1	2	10	10	10	16	12	2	0	26	8	0	0	1	2	0	0	16	0	0	0	0	1	0	0	0
Bacteria	Proteobacteria	Alphaproteobacteria	Rickettsiales	[Caedibacter] caryophilus group	unknown genus	endosymbiont of Acanthamoeba sp.	5	0	1	0	0	0	39	59	2	50	17	0	14	0	0	0	0	0	0	0	0	0	0	0	0	0	22	16	50	17	0	7	31	0	0	0	0	0	0	0	32	0	6
Bacteria	Proteobacteria	Betaproteobacteria	Nitrosomonadales	Nitrosomonadaceae	unknown genus	unknown species	0	1	0	10	2	6	0	5	5	45	1	3	7	2	0	3	11	5	11	29	71	1	44	53	22	59	0	0	0	0	0	0	2	0	4	11	0	3	3	38	5	9	0
Bacteria	Proteobacteria	Betaproteobacteria	Nitrosomonadales	Nitrosomonadaceae	unknown genus	unknown species	3	0	1	0	0	0	10	4	6	9	19	3	0	0	14	0	0	1	0	52	134	109	70	86	22	64	1	0	12	0	0	0	0	0	17	0	16	5	0	13	21	2	0
Bacteria	Proteobacteria	Alphaproteobacteria	Rhizobiales	Methylobacteriaceae	unknown genus	unknown species	23	21	37	0	7	18	13	4	0	13	5	16	0	21	12	30	21	14	6	28	49	22	17	18	5	25	0	0	0	0	0	0	0	0	3	0	78	4	0	0	0	4	0
Bacteria	Proteobacteria	Betaproteobacteria	Burkholderiales	Comamonadaceae	unknown genus	unknown species	0	0	0	0	0	0	17	0	29	5	15	21	14	0	0	7	0	0	0	0	13	0	0	7	0	0	0	0	25	9	74	3	4	0	2	0	0	64	0	0	0	0	0
Bacteria	Proteobacteria	Alphaproteobacteria	Rhizobiales	Rhodobiaceae	unknown genus	unknown species	151	106	158	0	55	66	0	0	0	1	0	0	0	16	20	0	49	36	18	0	0	0	0	0	0	0	0	1	0	0	35	0	0	0	0	0	0	1	0	0	0	0	0
Bacteria	Proteobacteria	Alphaproteobacteria	Rhizobiales	JG35-K1-AG5	unknown genus	unknown species	103	64	85	0	23	29	11	0	1	4	4	4	0	29	28	13	27	30	15	6	12	6	3	45	0	0	0	0	3	2	33	0	0	0	0	0	94	4	0	0	0	3	0
Bacteria	Proteobacteria	Alphaproteobacteria	Rhodospirillales	Rhodospirillaceae	unknown genus	unknown species	3	0	0	0	0	0	8	2	12	0	0	0	4	0	0	0	0	0	0	0	0	0	0	0	0	0	8	0	1	0	11	1	0	0	20	44	50	50	0	148	97	20	0
Bacteria	Proteobacteria	Betaproteobacteria	Burkholderiales	Comamonadaceae	unknown genus	unknown species	1	4	0	0	0	0	3	0	12	39	0	11	0	3	1	29	4	6	1	0	2	0	0	13	0	0	3	0	5	2	7	0	2	0	0	0	271	15	0	0	0	0	0
Bacteria	Proteobacteria	Alphaproteobacteria	Rhodospirillales	I-10	unknown genus	unknown species	11	2	11	1	1	18	17	0	5	15	1	9	0	10	1	4	13	19	11	6	35	7	6	11	8	17	0	0	0	0	11	0	0	0	1	12	10	1	2	0	0	2	0
Bacteria	Proteobacteria	Alphaproteobacteria	Caulobacterales	Hyphomonadaceae	unknown genus	unknown species	1	1	0	0	13	0	14	1	46	0	16	51	41	0	0	2	0	5	0	0	0	0	0	0	0	0	0	1	15	3	48	0	0	0	3	10	0	32	0	0	0	0	0
Bacteria	Proteobacteria	Alphaproteobacteria	Rhizobiales	Bradyrhizobiaceae	unknown genus	Multi-affiliation	14	9	13	0	2	4	6	1	31	0	3	19	0	8	41	0	4	3	9	1	1	0	2	0	7	0	10	1	12	4	146	0	7	0	2	0	8	34	0	0	0	0	0
Bacteria	Proteobacteria	Gammaproteobacteria	HTA4	unknown family	unknown genus	unknown species	7	6	4	7	3	3	9	0	0	3	1	0	0	5	0	1	33	5	13	36	16	24	10	4	14	1	0	0	0	0	10	0	0	0	21	0	0	0	1	0	0	0	0
Bacteria	Proteobacteria	Alphaproteobacteria	Rhizobiales	FukuN57	unknown genus	unknown species	8	8	3	0	10	5	16	30	34	11	1	7	23	10	11	7	2	5	6	0	3	0	5	3	0	1	0	4	13	5	32	3	4	15	9	4	5	11	17	5	1	2	0
Bacteria	Proteobacteria	Deltaproteobacteria	Oligoflexales	0319-6G20	unknown genus	unknown species	16	3	11	1	11	11	6	0	1	2	2	1	7	7	13	2	24	12	20	3	1	0	1	4	0	0	1	0	1	2	4	2	0	0	21	0	11	1	2	27	0	0	0
Bacteria	Proteobacteria	Gammaproteobacteria	HTA4	unknown family	unknown genus	unknown species	4	1	4	0	3	10	1	0	1	0	0	0	0	1	10	0	1	2	1	8	12	18	9	20	7	2	0	0	0	0	0	0	0	0	0	0	0	2	2	0	0	0	0
Bacteria	Proteobacteria	Alphaproteobacteria	Alphaproteobacteria Incertae Sedis	unknown family	unknown genus	unknown species	1	0	0	0	0	0	0	0	0	0	0	0	0	0	0	0	0	0	0	0	0	0	0	0	0	0	0	0	0	0	0	0	0	21	41	0	0	107	4	12	20	1	1
Bacteria	Proteobacteria	Betaproteobacteria	Burkholderiales	Comamonadaceae	unknown genus	unknown species	2	1	2	0	4	0	6	0	0	10	3	10	4	0	0	0	11	0	2	0	0	0	2	3	0	0	0	0	5	0	0	1	0	0	0	0	39	2	0	0	0	1	2
Bacteria	Proteobacteria	Alphaproteobacteria	Rhizobiales	BCf3-20	unknown genus	unknown species	1	3	0	0	10	1	15	25	37	12	2	3	58	3	5	2	0	1	5	1	4	0	2	1	0	0	1	1	17	8	13	7	8	10	12	9	2	7	21	3	0	0	0
Bacteria	Proteobacteria	Alphaproteobacteria	Rhodobacterales	Rhodobacteraceae	unknown genus	unknown species	0	0	0	0	0	0	2	6	8	9	2	0	2	0	0	0	0	0	0	14	9	10	7	2	1	8	0	4	9	1	10	3	1	2	20	17	1	1	8	2	0	1	1
Bacteria	Proteobacteria	Alphaproteobacteria	Rhizobiales	MNG7	unknown genus	unknown species	0	0	0	0	0	0	2	0	29	0	0	12	0	0	0	0	0	0	0	3	1	0	0	15	0	8	1	0	10	1	19	2	5	0	15	0	0	13	5	8	11	0	0
Bacteria	Proteobacteria	Alphaproteobacteria	Alphaproteobacteria Incertae Sedis	unknown family	unknown genus	unknown species	1	3	0	44	0	3	3	2	41	39	1	44	10	0	0	2	0	0	0	0	0	0	0	0	0	0	0	0	4	0	19	0	9	23	0	48	2	11	0	0	0	0	0
Bacteria	Proteobacteria	Gammaproteobacteria	Xanthomonadales	unknown family	unknown genus	unknown species	1	1	0	11	0	29	4	0	7	15	0	0	0	1	0	16	7	4	2	0	0	0	0	30	0	2	0	0	0	0	0	0	2	0	0	4	63	3	0	12	3	27	0
Bacteria	Proteobacteria	Alphaproteobacteria	Sphingomonadales	M05-Pitesti	unknown genus	unknown species	0	0	0	0	0	27	8	0	0	0	0	0	0	0	0	0	0	0	0	36	18	16	30	0	8	17	0	2	2	0	0	0	3	0	1	0	0	1	15	19	13	0	0
Bacteria	Proteobacteria	Betaproteobacteria	Rhodocyclales	Rhodocyclaceae	unknown genus	unknown species	76	34	49	0	12	6	0	0	0	0	1	0	0	0	21	18	0	14	23	0	0	0	0	0	0	0	0	0	0	0	0	0	0	0	0	0	0	0	0	0	0	0	0
Bacteria	Proteobacteria	Alphaproteobacteria	Rhodospirillales	Rhodospirillaceae	unknown genus	unknown species	0	0	0	0	0	0	0	11	31	29	2	18	7	0	0	0	0	0	0	0	0	0	0	0	0	0	40	10	5	37	102	13	7	0	0	0	0	0	0	0	0	0	0
Bacteria	Proteobacteria	Alphaproteobacteria	Rickettsiales	SM2D12	unknown genus	unknown species	0	0	0	0	0	0	11	0	6	9	0	0	0	0	0	0	0	0	0	0	0	0	0	0	0	0	1	5	4	0	0	0	0	0	5	34	28	14	30	37	14	8	0
Bacteria	Proteobacteria	Alphaproteobacteria	Rhizobiales	Beijerinckiaceae	unknown genus	Multi-affiliation	4	4	6	0	10	4	1	0	2	8	5	1	3	3	15	5	0	2	13	14	8	13	5	0	4	3	4	1	1	12	0	4	0	0	15	18	8	3	19	1	10	0	0
Bacteria	Proteobacteria	Deltaproteobacteria	SAR324 clade(Marine group B)	unknown family	unknown genus	unknown species	0	0	0	0	0	0	1	4	10	9	0	1	1	1	0	4	5	8	4	0	1	1	3	31	0	2	1	2	13	12	50	0	27	0	3	0	4	17	0	24	3	0	0
Bacteria	Proteobacteria	Gammaproteobacteria	Xanthomonadales	unknown family	unknown genus	unknown species	50	35	58	0	19	10	0	0	0	0	0	0	0	28	9	13	44	25	15	0	0	0	0	0	0	0	0	0	0	0	0	0	0	0	0	0	0	0	0	0	0	0	0
Bacteria	Proteobacteria	Deltaproteobacteria	NB1-j	unknown family	unknown genus	unknown species	8	6	15	0	0	10	8	1	9	0	0	2	0	0	0	11	6	9	7	19	12	11	9	1	6	8	0	0	1	0	18	0	0	0	0	0	0	12	0	0	0	0	0
Bacteria	Proteobacteria	Alphaproteobacteria	Rickettsiales	SM2D12	unknown genus	unknown species	3	0	0	55	0	48	3	3	0	2	0	14	40	1	3	16	11	4	0	0	0	0	0	0	0	0	12	4	47	0	5	0	4	0	1	3	0	6	0	0	0	4	0
Bacteria	Proteobacteria	Betaproteobacteria	TRA3-20	unknown family	unknown genus	unknown species	5	0	2	0	0	19	10	1	14	16	0	3	1	0	0	9	4	0	3	1	8	5	1	97	0	1	0	0	5	1	6	0	0	0	0	0	0	0	0	5	0	8	0
Bacteria	Proteobacteria	Alphaproteobacteria	Rhizobiales	BCf3-20	unknown genus	unknown species	0	4	1	0	5	2	0	5	24	4	1	1	6	5	13	6	1	0	1	1	1	1	1	2	1	3	0	0	5	2	4	1	2	7	4	2	9	1	12	1	0	2	0
Bacteria	Proteobacteria	Deltaproteobacteria	SAR324 clade(Marine group B)	unknown family	unknown genus	unknown species	0	2	0	0	17	0	0	5	7	3	2	0	5	0	0	0	0	4	0	1	11	6	2	0	0	5	16	2	3	9	65	5	3	0	6	0	0	13	0	35	0	0	0
Bacteria	Proteobacteria	Deltaproteobacteria	SAR324 clade(Marine group B)	unknown family	unknown genus	unknown species	0	0	0	0	0	0	0	0	0	0	0	0	0	0	0	0	0	0	0	0	0	0	0	0	0	0	0	0	0	0	0	0	0	0	13	119	5	3	4	27	13	0	0
Bacteria	Proteobacteria	Alphaproteobacteria	Rickettsiales	Mitochondria	unknown genus	Dahlia pinnata	6	4	4	0	0	6	4	9	0	11	5	0	0	2	1	4	20	21	5	1	12	5	2	0	0	3	2	2	1	2	0	0	2	0	3	0	0	2	0	11	5	0	0
Bacteria	Proteobacteria	Alphaproteobacteria	Rhodospirillales	Rhodospirillaceae	unknown genus	unknown species	0	0	0	0	0	0	20	1	0	1	0	0	0	0	0	0	0	0	0	1	3	2	0	5	3	9	0	0	0	0	0	0	0	15	14	6	47	13	0	4	0	0	0
Bacteria	Proteobacteria	Alphaproteobacteria	Rhizobiales	A0839	unknown genus	unknown species	27	18	35	0	12	1	0	0	0	0	0	0	0	8	12	6	2	2	7	0	0	0	0	0	0	0	0	0	0	0	0	0	0	0	0	0	0	0	0	0	0	0	0
Bacteria	Proteobacteria	Alphaproteobacteria	Alphaproteobacteria Incertae Sedis	unknown family	unknown genus	unknown species	0	0	0	0	0	0	0	0	0	48	0	0	0	0	0	0	0	0	0	0	0	0	0	20	0	0	0	0	0	0	0	0	0	0	0	2	89	3	0	0	0	9	0
Bacteria	Proteobacteria	Deltaproteobacteria	Oligoflexales	0319-6G20	unknown genus	unknown species	0	0	0	0	0	0	0	0	1	0	0	0	0	0	0	0	0	0	0	19	43	14	12	7	3	12	0	2	0	0	0	0	0	0	0	0	0	0	0	0	0	0	0
Bacteria	Proteobacteria	Alphaproteobacteria	Rhodospirillales	I-10	unknown genus	unknown species	4	0	6	0	8	0	6	0	3	0	2	0	0	6	4	7	6	1	0	4	4	1	3	0	1	2	0	2	0	0	3	0	0	0	0	0	48	4	0	0	0	2	0
Bacteria	Proteobacteria	Betaproteobacteria	Nitrosomonadales	Nitrosomonadaceae	unknown genus	unknown species	6	2	2	0	1	4	0	0	1	1	2	0	0	0	3	3	4	3	1	0	0	1	0	60	0	0	0	0	0	0	0	0	0	0	0	0	9	11	0	0	0	5	0
Bacteria	Proteobacteria	Deltaproteobacteria	SAR324 clade(Marine group B)	unknown family	unknown genus	unknown species	0	0	0	0	0	0	0	0	0	0	0	0	0	0	0	0	0	0	0	0	0	0	0	0	0	0	0	0	0	0	0	0	0	9	3	75	0	32	11	31	0	0	1
Bacteria	Proteobacteria	Alphaproteobacteria	Rhizobiales	MNG7	unknown genus	unknown species	34	10	30	0	15	9	2	0	2	0	1	0	0	1	6	1	5	4	4	2	1	1	0	7	0	1	0	0	2	0	0	0	3	0	0	0	10	1	0	0	0	0	0
Bacteria	Proteobacteria	Betaproteobacteria	Burkholderiales	Comamonadaceae	unknown genus	unknown species	7	0	1	2	2	4	6	0	5	6	1	6	0	1	0	3	0	0	3	0	1	2	0	0	0	0	0	0	0	0	0	0	0	0	0	15	46	2	0	2	0	0	0
Bacteria	Proteobacteria	Alphaproteobacteria	Rhizobiales	JG35-K1-AG5	unknown genus	unknown species	0	2	1	0	4	0	12	2	22	1	2	9	27	0	0	0	0	0	0	0	1	0	0	0	0	1	0	4	17	3	6	9	3	2	3	3	5	1	2	0	0	1	0
Bacteria	Proteobacteria	Betaproteobacteria	Methylophilales	Methylophilaceae	unknown genus	unknown species	8	0	1	1	12	1	0	5	6	4	0	7	25	2	1	3	1	2	0	0	1	0	0	0	0	0	0	2	6	1	2	3	0	4	0	0	1	0	1	0	0	0	0
Bacteria	Proteobacteria	Deltaproteobacteria	SAR324 clade(Marine group B)	unknown family	unknown genus	unknown species	0	0	0	0	0	0	0	0	0	0	0	0	0	0	0	0	0	0	0	0	0	0	0	0	0	0	0	0	0	0	0	0	0	0	0	11	0	4	1	21	0	0	0
Bacteria	Proteobacteria	Alphaproteobacteria	Rhizobiales	JG35-K1-AG5	unknown genus	unknown species	0	1	0	0	11	0	4	0	38	0	8	27	15	0	0	0	0	0	0	0	0	0	1	0	4	0	0	5	14	2	7	4	3	1	3	1	0	0	3	0	1	5	0
Bacteria	Proteobacteria	Deltaproteobacteria	Oligoflexales	0319-6G20	unknown genus	unknown species	1	0	0	0	0	0	16	0	48	18	6	13	0	1	3	0	0	0	1	0	0	1	5	8	0	1	6	3	2	0	0	0	5	0	4	0	0	2	0	1	0	0	0
Bacteria	Proteobacteria	Betaproteobacteria	Burkholderiales	Comamonadaceae	unknown genus	unknown species	0	0	0	0	0	0	1	0	8	0	0	0	0	0	0	0	0	0	0	0	0	0	0	0	0	0	0	0	0	0	0	0	0	0	0	0	6	1	0	0	0	0	0
Bacteria	Proteobacteria	Gammaproteobacteria	Xanthomonadales	unknown family	unknown genus	unknown species	30	12	24	0	5	17	0	0	0	0	1	13	0	4	6	0	8	6	10	0	0	3	0	0	0	0	0	0	0	0	0	0	0	0	0	0	0	0	0	0	0	0	0
Bacteria	Proteobacteria	Betaproteobacteria	Burkholderiales	Comamonadaceae	unknown genus	unknown species	0	0	0	0	0	0	0	0	2	0	0	0	0	0	0	0	0	0	0	0	0	0	3	18	2	6	0	0	1	0	4	0	0	29	0	0	5	0	4	0	10	12	0
Bacteria	Proteobacteria	Alphaproteobacteria	Rhizobiales	FukuN57	unknown genus	unknown species	3	10	1	1	8	1	0	7	2	1	2	1	3	20	14	6	2	1	8	1	3	5	1	0	0	3	0	2	1	0	1	4	4	6	3	2	2	3	0	3	1	1	1
Bacteria	Proteobacteria	Deltaproteobacteria	Oligoflexales	Oligoflexaceae	unknown genus	unknown species	3	3	2	0	0	0	0	0	0	0	0	0	0	1	0	0	0	2	1	14	43	15	3	15	13	29	0	0	0	0	0	0	0	5	2	0	0	0	0	1	0	0	0
Bacteria	Proteobacteria	Betaproteobacteria	Burkholderiales	Comamonadaceae	unknown genus	unknown species	4	0	0	8	0	2	0	5	0	13	0	0	0	7	1	10	10	3	6	0	4	0	0	0	0	0	0	0	0	0	0	0	0	0	1	0	0	0	0	1	0	8	0
Bacteria	Proteobacteria	Betaproteobacteria	Burkholderiales	Comamonadaceae	unknown genus	unknown species	1	0	0	0	0	0	1	2	0	4	1	0	1	0	0	2	1	1	0	2	6	3	3	4	0	2	0	0	1	0	0	1	0	0	0	4	8	2	0	1	0	5	0
Bacteria	Proteobacteria	Deltaproteobacteria	Myxococcales	BIrii41	unknown genus	unknown species	15	2	7	0	0	5	0	0	0	0	2	0	0	0	0	2	0	3	1	0	0	0	0	0	0	0	0	0	0	0	0	0	0	0	5	0	0	0	4	10	19	0	2
Bacteria	Proteobacteria	Betaproteobacteria	Nitrosomonadales	Nitrosomonadaceae	unknown genus	unknown species	5	0	1	11	3	9	0	0	7	11	0	3	0	0	0	12	8	7	1	0	9	0	1	0	2	0	0	1	10	0	3	1	2	0	0	0	0	0	0	0	0	0	0
Bacteria	Proteobacteria	Gammaproteobacteria	X35	unknown family	unknown genus	unknown species	6	13	7	0	0	4	0	0	0	1	0	3	0	0	8	1	0	4	1	0	0	0	0	0	0	0	0	2	0	2	81	0	1	0	0	0	0	6	0	0	0	0	0
Bacteria	Proteobacteria	Alphaproteobacteria	Rhizobiales	Phyllobacteriaceae	unknown genus	unknown species	13	27	2	0	5	1	19	1	0	4	7	0	2	0	1	4	0	5	6	1	0	0	0	0	0	0	0	1	2	5	1	8	5	0	0	2	0	1	0	0	0	0	0
Bacteria	Proteobacteria	Betaproteobacteria	Burkholderiales	Comamonadaceae	unknown genus	unknown species	0	0	0	17	2	0	0	0	0	0	0	0	0	0	0	0	0	1	0	0	1	0	1	8	6	1	0	0	1	0	0	0	0	54	2	4	1	4	5	1	1	7	0
Bacteria	Proteobacteria	Betaproteobacteria	Burkholderiales	Comamonadaceae	unknown genus	unknown species	20	0	0	0	0	0	5	0	0	11	0	22	0	6	0	1	0	5	1	0	0	0	0	0	0	0	0	0	0	0	0	0	0	0	0	0	10	3	0	0	0	0	0
Bacteria	Proteobacteria	Betaproteobacteria	Burkholderiales	Alcaligenaceae	unknown genus	unknown species	0	0	0	13	0	0	0	0	1	6	0	0	0	5	2	44	0	3	0	0	3	0	0	0	0	0	0	0	0	0	0	0	0	7	0	0	0	0	0	0	0	0	0
Bacteria	Proteobacteria	Alphaproteobacteria	Rhizobiales	Methylocystaceae	unknown genus	unknown species	1	0	0	0	7	1	1	6	2	1	0	0	0	14	0	0	1	1	0	1	12	2	8	0	4	8	3	0	0	0	0	0	5	0	0	0	0	0	20	0	0	0	0
Bacteria	Proteobacteria	Deltaproteobacteria	Oligoflexales	0319-6G20	unknown genus	unknown species	5	0	1	0	0	0	0	0	0	0	0	0	0	0	0	0	0	2	0	3	1	3	0	0	3	0	0	0	0	0	0	0	0	0	0	0	0	0	0	0	0	0	0
Bacteria	Proteobacteria	Gammaproteobacteria	Xanthomonadales	Xanthomonadaceae	unknown genus	unknown species	0	1	0	0	0	0	10	0	3	0	0	15	0	0	0	0	0	0	0	0	0	0	0	0	0	0	0	0	0	0	0	0	0	0	0	0	0	11	7	1	0	0	0
Bacteria	Proteobacteria	Deltaproteobacteria	Bradymonadales	unknown family	unknown genus	unknown species	0	0	0	0	0	0	2	1	0	1	0	16	10	0	0	0	0	0	0	0	0	0	0	0	0	0	8	3	26	4	0	19	3	0	1	0	0	6	0	0	0	0	0
Bacteria	Proteobacteria	Betaproteobacteria	Burkholderiales	Comamonadaceae	unknown genus	unknown species	4	0	1	0	1	0	3	0	1	4	1	0	0	1	0	0	0	0	0	1	1	0	1	0	0	1	0	0	3	3	0	0	0	0	2	0	8	5	0	3	2	0	0
Bacteria	Proteobacteria	Betaproteobacteria	Nitrosomonadales	Nitrosomonadaceae	unknown genus	unknown species	0	0	0	0	3	0	2	0	13	0	2	8	0	0	0	6	0	0	3	0	0	0	1	0	0	0	0	1	11	0	18	1	0	0	0	0	8	8	0	0	0	9	0
Bacteria	Proteobacteria	Alphaproteobacteria	Rickettsiales	Rickettsiales Incertae Sedis	unknown genus	unknown species	0	0	0	0	0	0	0	0	0	0	0	0	0	0	0	0	0	0	0	0	0	0	0	0	0	0	0	0	0	0	0	0	0	0	0	0	0	0	0	0	0	0	0
Bacteria	Proteobacteria	Deltaproteobacteria	SAR324 clade(Marine group B)	unknown family	unknown genus	unknown species	3	3	0	0	2	0	7	0	1	0	0	0	0	0	0	0	0	0	0	0	0	0	0	0	0	0	0	0	0	0	0	0	0	0	5	55	0	0	0	16	0	0	0
Bacteria	Proteobacteria	Gammaproteobacteria	Xanthomonadales	unknown family	unknown genus	unknown species	2	1	0	0	0	11	13	0	8	5	1	0	0	0	2	4	0	0	0	0	0	0	0	0	0	0	0	1	0	0	19	0	0	0	0	0	13	11	0	0	0	0	0
Bacteria	Proteobacteria	Deltaproteobacteria	NB1-j	unknown family	unknown genus	unknown species	16	5	13	0	6	0	0	0	0	3	0	0	0	6	3	13	0	8	9	3	0	0	0	0	0	0	0	0	0	0	0	0	0	0	0	0	1	2	1	0	0	0	0
Bacteria	Proteobacteria	Alphaproteobacteria	Rhizobiales	Methylobacteriaceae	unknown genus	unknown species	0	1	3	0	0	0	0	0	0	1	2	0	0	0	0	0	0	2	0	11	13	6	8	33	0	7	0	0	0	0	0	0	0	0	0	0	0	0	0	0	0	0	0
Bacteria	Proteobacteria	Alphaproteobacteria	Rickettsiales	SM2D12	unknown genus	unknown species	10	1	1	0	14	1	12	2	0	0	0	27	0	0	0	0	0	0	0	0	0	0	0	0	0	0	0	0	0	0	0	0	1	0	3	1	0	0	0	9	0	0	0
Bacteria	Proteobacteria	Alphaproteobacteria	Rhodobacterales	Rhodobacteraceae	unknown genus	unknown species	2	1	2	0	0	0	0	1	0	4	5	0	0	0	2	7	0	0	2	9	2	10	3	0	0	2	1	5	1	1	0	2	7	0	1	0	0	0	0	0	0	1	0
Bacteria	Proteobacteria	Alphaproteobacteria	Rhizobiales	Methylobacteriaceae	unknown genus	unknown species	10	4	16	0	13	0	0	1	0	2	0	0	0	4	3	1	2	3	3	1	2	0	0	0	0	3	0	0	2	0	0	2	13	0	0	0	0	10	0	0	0	0	0
Bacteria	Proteobacteria	Alphaproteobacteria	Rickettsiales	[Caedibacter] caryophilus group	unknown genus	unknown species	0	0	0	0	0	0	0	0	0	4	0	0	0	0	0	0	0	0	0	0	0	0	0	0	0	0	0	0	0	0	0	1	8	0	0	0	0	0	0	0	0	0	0
Bacteria	Proteobacteria	Alphaproteobacteria	Rhodobacterales	Rhodobacteraceae	unknown genus	unknown species	1	7	1	0	4	1	2	4	0	7	3	0	2	3	1	0	2	1	4	3	1	3	4	1	1	1	0	2	1	1	5	3	0	0	2	0	0	0	1	0	1	0	0
Bacteria	Proteobacteria	Alphaproteobacteria	Rhizobiales	Phyllobacteriaceae	unknown genus	unknown species	6	15	0	0	20	2	6	0	4	2	0	1	0	1	1	3	4	4	3	0	2	0	0	0	0	1	0	0	1	0	0	1	3	3	0	1	6	0	2	0	0	0	1
Bacteria	Proteobacteria	Alphaproteobacteria	Rhizobiales	JG35-K1-AG5	unknown genus	unknown species	0	0	0	0	0	0	3	4	19	0	1	14	12	0	0	0	0	0	1	0	0	0	0	0	5	1	0	0	9	0	0	8	9	0	1	1	0	0	0	0	0	5	0
Bacteria	Proteobacteria	Alphaproteobacteria	Rhodospirillales	Rhodospirillaceae	unknown genus	unknown species	0	0	0	0	0	0	0	0	0	0	0	5	4	0	0	0	0	0	0	0	0	0	0	0	0	0	0	0	0	0	0	0	0	0	0	0	0	0	1	0	0	0	0
Bacteria	Proteobacteria	Deltaproteobacteria	Oligoflexales	0319-6G20	unknown genus	unknown species	0	0	0	0	2	0	8	0	2	0	1	11	0	0	0	0	0	0	0	0	0	0	0	3	0	0	1	0	11	0	1	4	6	0	0	3	0	2	0	0	2	4	0
Bacteria	Proteobacteria	Alphaproteobacteria	Rickettsiales	Rickettsiales Incertae Sedis	unknown genus	unknown species	0	0	0	0	0	0	2	0	0	0	0	0	0	0	0	0	0	0	0	3	0	2	0	0	0	0	2	0	0	4	0	0	0	0	0	0	0	0	0	0	12	0	0
Bacteria	Saccharibacteria	unknown class	unknown order	unknown family	unknown genus	unknown species	80	51	102	0	56	84	0	0	0	0	0	0	0	14	50	33	30	37	19	0	0	0	0	0	0	0	0	0	0	0	0	0	0	0	0	0	0	0	0	0	0	0	0
Bacteria	Saccharibacteria	unknown class	unknown order	unknown family	unknown genus	unknown species	0	0	0	0	0	0	0	0	0	0	0	0	0	0	0	0	0	0	0	0	0	0	0	0	0	0	0	0	0	0	0	0	0	66	1	5	0	6	0	0	0	0	0
Bacteria	Tenericutes	Mollicutes	Mycoplasmatales	Mycoplasmataceae	unknown genus	unknown species	0	0	2	0	0	0	6	1	2	0	277	4	20	0	0	0	0	0	0	0	0	0	0	0	0	1	43	17	40	19	12	2	10	0	8	0	0	0	9	19	221	39	26
Bacteria	TM6 (Dependentiae)	unknown class	unknown order	unknown family	unknown genus	unknown species	56	28	55	0	17	10	1	0	1	0	0	0	0	8	10	7	19	17	8	1	7	0	0	2	0	0	0	0	0	0	0	0	0	0	0	0	0	0	0	0	0	0	0
Bacteria	Verrucomicrobia	Opitutae	Opitutae vadinHA64	unknown family	unknown genus	unknown species	83	1	14	20	35	28	179	689	85	486	707	91	240	21	0	25	19	21	14	0	0	0	0	16	0	0	340	152	50	81	4	104	59	0	2	0	0	1	0	0	7	5	18
Bacteria	Verrucomicrobia	OPB35 soil group	unknown order	unknown family	unknown genus	unknown species	234	31	139	139	97	176	44	9	25	89	20	15	12	36	39	229	193	222	171	235	353	115	296	340	74	205	13	9	5	6	0	0	1	4	16	6	105	63	10	3	0	51	8
Bacteria	Verrucomicrobia	Opitutae	Opitutae vadinHA64	unknown family	unknown genus	unknown species	31	9	38	5	37	0	3	3	0	2	2	0	0	3	0	0	4	4	0	2	5	0	1	0	17	0	1	3	4	0	0	0	1	611	104	24	8	21	100	41	35	7	56
Bacteria	Verrucomicrobia	Verrucomicrobiae	Verrucomicrobiales	DEV007	unknown genus	unknown species	0	0	0	0	0	0	1	5	0	23	2	22	0	0	0	4	0	1	0	435	373	501	266	208	53	359	0	0	0	0	0	1	0	0	1	0	0	0	0	0	0	0	6
Bacteria	Verrucomicrobia	Verrucomicrobiae	Verrucomicrobiales	Verrucomicrobiaceae	unknown genus	unknown species	8	4	1	311	4	241	6	0	27	40	1	1	6	39	109	52	78	46	36	1	2	0	0	0	0	11	20	17	8	8	197	6	2	0	1	7	4	22	0	5	13	15	5
Bacteria	Verrucomicrobia	Verrucomicrobiae	Verrucomicrobiales	Verrucomicrobiaceae	unknown genus	unknown species	15	13	2	0	11	0	67	2	70	0	2	146	18	0	0	10	3	5	0	2	4	7	0	0	0	0	1	1	40	1	289	9	9	72	2	87	26	41	8	72	88	9	0
Bacteria	Verrucomicrobia	OPB35 soil group	unknown order	unknown family	unknown genus	unknown species	22	3	6	0	3	18	12	0	7	1	3	43	0	9	0	17	2	16	12	127	218	53	99	218	63	160	0	1	0	0	0	0	2	21	2	0	30	18	44	0	4	26	8
Bacteria	Verrucomicrobia	Verrucomicrobiae	Verrucomicrobiales	Verrucomicrobiaceae	unknown genus	Verrucomicrobia bacterium SCGC AAA027-I19	0	0	0	0	0	0	67	12	50	17	14	50	82	0	0	0	0	0	0	5	71	6	11	116	35	25	51	29	48	6	72	5	0	7	7	10	36	12	6	9	39	81	7
Bacteria	Verrucomicrobia	Opitutae	Opitutae vadinHA64	unknown family	unknown genus	unknown species	93	5	14	25	47	52	0	15	2	21	72	0	28	4	2	52	6	3	19	0	0	7	0	0	1	0	6	4	2	11	0	3	1	5	5	2	0	0	3	6	10	4	32
Bacteria	Verrucomicrobia	OPB35 soil group	unknown order	unknown family	unknown genus	unknown species	0	0	0	0	0	0	53	9	3	8	5	20	0	0	0	0	0	0	0	0	1	0	0	0	0	0	0	1	0	10	0	2	1	0	0	0	0	1	0	0	0	14	0
Bacteria	Verrucomicrobia	OPB35 soil group	unknown order	unknown family	unknown genus	unknown species	21	0	8	30	9	22	0	1	0	3	3	0	0	4	0	47	61	44	21	57	192	12	97	122	38	58	0	1	0	0	0	0	0	0	4	0	1	0	2	0	0	5	0
Bacteria	Verrucomicrobia	OPB35 soil group	unknown order	unknown family	unknown genus	unknown species	5	0	0	10	0	9	4	3	0	28	1	0	0	2	0	2	7	0	1	73	141	12	46	50	15	121	0	0	0	2	0	0	1	0	0	14	0	12	0	0	0	13	0
Bacteria	Verrucomicrobia	OPB35 soil group	unknown order	unknown family	unknown genus	unknown species	0	0	0	0	0	0	4	0	0	0	0	0	0	0	0	0	0	0	0	30	102	2	6	22	10	64	0	3	0	0	0	0	2	0	0	5	0	0	0	0	0	0	0
Bacteria	Verrucomicrobia	Verrucomicrobiae	Verrucomicrobiales	Verrucomicrobiaceae	unknown genus	Multi-affiliation	0	2	2	0	11	0	22	15	0	93	145	0	4	0	0	0	0	2	0	17	9	11	17	21	4	20	6	0	0	17	0	3	4	0	0	0	0	0	0	0	0	0	0
Bacteria	Verrucomicrobia	OPB35 soil group	unknown order	unknown family	unknown genus	unknown species	0	0	0	0	0	0	2	0	0	28	1	8	0	0	0	0	0	0	0	11	37	1	8	20	2	13	2	0	0	0	0	0	0	0	1	0	0	0	0	0	0	0	0
Bacteria	Verrucomicrobia	Verrucomicrobiae	Verrucomicrobiales	Verrucomicrobiaceae	unknown genus	unknown species	0	0	0	0	0	0	89	0	0	1	5	0	12	0	0	0	0	0	0	0	0	0	0	0	0	0	0	0	0	0	4	0	0	0	3	55	4	5	0	4	19	14	0
Bacteria	Verrucomicrobia	OPB35 soil group	unknown order	unknown family	unknown genus	unknown species	15	4	4	0	0	1	6	0	3	0	1	29	1	4	0	17	33	12	2	6	12	0	9	5	5	9	0	0	0	2	4	0	0	0	0	0	0	0	0	0	0	0	0
Bacteria	Verrucomicrobia	Opitutae	Opitutae vadinHA64	unknown family	unknown genus	unknown species	2	0	0	0	2	0	1	16	1	21	28	1	1	0	0	2	0	1	0	0	0	0	0	0	0	0	0	12	1	2	0	7	5	0	0	0	0	0	0	0	0	0	1
Bacteria	Verrucomicrobia	Verrucomicrobiae	Verrucomicrobiales	Verrucomicrobiaceae	unknown genus	unknown species	0	0	0	0	0	0	25	3	1	0	10	0	0	0	0	0	0	0	0	0	0	0	0	0	0	0	0	0	10	0	80	0	4	0	0	0	0	4	0	0	0	0	0
Bacteria	Verrucomicrobia	OPB35 soil group	unknown order	unknown family	unknown genus	unknown species	1	0	0	0	0	0	0	0	5	0	0	1	0	0	0	0	0	0	0	0	0	0	0	0	0	0	0	0	0	0	0	0	0	0	0	0	0	0	0	0	0	0	0
Bacteria	Verrucomicrobia	Verrucomicrobiae	Verrucomicrobiales	Verrucomicrobiaceae	unknown genus	unknown species	1	1	0	0	0	1	0	0	0	1	0	0	0	0	0	0	0	0	0	0	0	0	0	0	0	1	0	1	0	0	0	0	1	0	0	0	0	0	0	0	0	0	0
Bacteria	Verrucomicrobia	OPB35 soil group	unknown order	unknown family	unknown genus	unknown species	16	4	2	0	11	3	0	0	0	7	0	0	0	2	11	6	11	8	3	0	3	1	0	0	0	0	0	0	0	0	0	0	0	0	0	0	2	0	0	0	0	0	0
Bacteria	Verrucomicrobia	OPB35 soil group	unknown order	unknown family	unknown genus	unknown species	37	1	7	0	10	4	0	0	0	0	0	0	0	4	0	11	6	8	4	0	0	0	1	0	0	0	0	0	0	0	0	0	0	0	0	0	0	0	0	0	0	0	0
Bacteria	Verrucomicrobia	Opitutae	Opitutae vadinHA64	unknown family	unknown genus	unknown species	5	5	1	0	0	0	0	0	0	0	1	0	0	0	0	0	0	0	1	1	0	1	0	0	0	0	0	0	0	0	0	0	0	7	3	0	0	0	5	0	1	0	4
Bacteria	Proteobacteria	Alphaproteobacteria	Rhizobiales	Xanthobacteraceae	Variibacter	unknown species	67	40	60	0	35	37	14	1	5	2	1	40	1	5	37	24	49	58	52	9	15	1	11	25	19	25	1	0	0	0	18	0	0	0	0	0	28	49	8	3	0	0	0
Bacteria	Proteobacteria	Alphaproteobacteria	Rhizobiales	Xanthobacteraceae	Variibacter	unknown species	0	0	0	0	0	0	1	10	1	6	0	0	0	0	0	3	0	0	0	17	52	10	17	29	7	16	5	2	1	1	0	1	3	0	12	151	10	7	20	10	4	0	9
Bacteria	Proteobacteria	Alphaproteobacteria	Rhizobiales	Xanthobacteraceae	Variibacter	unknown species	34	21	55	0	36	38	6	0	0	1	6	0	0	8	20	16	6	29	20	9	0	0	0	0	2	0	0	0	0	0	19	0	0	37	0	0	49	10	0	0	0	0	0
Bacteria	Proteobacteria	Alphaproteobacteria	Rhizobiales	Xanthobacteraceae	Variibacter	unknown species	9	11	15	0	0	11	4	4	7	2	7	21	0	7	40	4	32	13	27	3	33	4	8	11	2	15	0	0	0	0	0	0	0	0	0	0	13	4	4	4	0	0	0
Bacteria	Firmicutes	Negativicutes	Selenomonadales	Veillonellaceae	Veillonella	Multi-affiliation	0	0	0	0	0	0	0	0	0	0	0	0	0	0	0	0	0	0	0	0	0	0	0	0	0	0	0	0	0	0	0	0	0	0	0	0	0	0	0	0	0	0	0
Bacteria	Firmicutes	Negativicutes	Selenomonadales	Veillonellaceae	Veillonella	Multi-affiliation	0	0	0	0	0	0	0	0	0	0	0	0	0	0	0	0	0	0	0	0	0	0	0	0	0	0	0	0	0	0	0	0	0	0	0	0	0	0	0	0	0	0	0
Bacteria	Verrucomicrobia	Verrucomicrobiae	Verrucomicrobiales	Verrucomicrobiaceae	Verrucomicrobium	unknown species	0	0	0	0	0	0	0	7	0	1	0	0	0	0	0	0	0	0	0	0	0	0	1	15	0	0	0	0	5	0	19	0	0	6	1	31	0	4	0	0	0	12	0
Bacteria	Proteobacteria	Betaproteobacteria	Neisseriales	Neisseriaceae	Vogesella	Multi-affiliation	0	0	0	0	0	0	0	0	0	0	0	0	0	0	0	0	0	0	0	0	0	0	1	0	0	0	3	0	0	0	0	0	0	0	8	0	0	8	1	1	0	26	3
Bacteria	Proteobacteria	Betaproteobacteria	Neisseriales	Neisseriaceae	Vogesella	unknown species	1	0	0	0	0	0	2	0	0	0	0	0	0	0	0	0	0	0	0	0	0	0	0	0	0	0	0	0	0	0	0	0	0	0	6	0	0	2	2	16	0	0	1
Bacteria	Proteobacteria	Alphaproteobacteria	Caulobacterales	Hyphomonadaceae	Woodsholea	unknown species	4	0	0	23	4	26	18	0	28	0	3	5	0	9	8	39	40	2	0	0	0	0	0	139	0	0	0	1	3	3	63	1	13	0	3	23	28	21	0	1	4	0	0
Bacteria	Proteobacteria	Alphaproteobacteria	Caulobacterales	Hyphomonadaceae	Woodsholea	Woodsholea maritima	0	0	0	36	0	1	10	0	6	1	5	9	0	5	7	21	19	13	1	0	6	0	1	2	12	0	0	2	17	7	0	0	8	0	4	0	19	3	0	0	0	0	0
Bacteria	Proteobacteria	Betaproteobacteria	Burkholderiales	Comamonadaceae	Xenophilus	Xenophilus sp.	2	0	0	0	0	0	0	0	0	2	0	0	0	1	3	3	0	0	2	4	2	6	6	0	1	0	83	39	10	14	61	55	69	0	0	9	0	0	0	3	9	1	7
Bacteria	Proteobacteria	Betaproteobacteria	Burkholderiales	Comamonadaceae	Xenophilus	Multi-affiliation	0	0	0	0	0	0	0	0	0	0	0	0	0	0	0	0	0	0	0	0	0	0	0	0	0	0	0	0	0	0	0	0	0	0	0	0	0	0	0	0	0	0	0
Bacteria	Planctomycetes	Planctomycetacia	Planctomycetales	Planctomycetaceae	Zavarzinella	Zavarzinella formosa	99	46	84	0	20	24	0	0	0	0	0	0	0	0	1	3	16	28	14	3	8	2	5	1	7	0	0	0	0	0	0	0	0	0	0	0	0	0	0	0	0	0	0
Bacteria	Planctomycetes	Planctomycetacia	Planctomycetales	Planctomycetaceae	Zavarzinella	Zavarzinella formosa	6	4	13	0	0	9	0	0	0	1	0	0	0	26	14	2	19	21	18	3	0	4	0	19	1	0	0	0	0	0	0	0	0	0	0	0	0	0	0	0	0	0	0
Bacteria	Proteobacteria	Betaproteobacteria	Rhodocyclales	Rhodocyclaceae	Zoogloea	Multi-affiliation	0	0	0	0	0	0	0	0	0	0	0	0	0	1	0	0	0	0	0	0	0	0	3	0	0	6	0	0	0	0	0	0	0	0	0	0	0	0	0	0	0	0	0
Bacteria	Proteobacteria	Betaproteobacteria	Rhodocyclales	Rhodocyclaceae	Zoogloea	unknown species	11	0	14	32	1	0	0	14	4	4	11	2	9	0	0	2	0	4	1	0	0	0	0	0	0	0	4	1	11	0	0	0	3	0	0	0	0	0	0	0	0	0	0
Bacteria	Proteobacteria	Alphaproteobacteria	Sphingomonadales	Sphingomonadaceae	Zymomonas	unknown species	176	304	15	664	1076	482	339	236	1113	271	76	2041	1477	44	57	31	192	180	36	8	35	6	13	4	16	15	233	137	315	242	775	60	119	743	313	493	385	601	183	261	58	321	13
Bacteria	Proteobacteria	Alphaproteobacteria	Sphingomonadales	Sphingomonadaceae	Zymomonas	unknown species	3	0	2	10	1	74	398	32	465	13	46	263	469	18	19	18	14	13	18	13	16	2	0	65	29	19	42	34	233	144	500	46	70	933	151	44	154	239	183	96	36	65	0
Bacteria	Proteobacteria	Alphaproteobacteria	Sphingomonadales	Sphingomonadaceae	Zymomonas	unknown species	0	4	0	0	3	0	1	2	0	1	3	1	2	1	2	0	1	2	0	3	1	4	3	0	0	0	0	3	0	0	1	2	0	0	0	2	0	0	0	0	0	0	0
						SUM of OTU / samples	52671	35725	40962	66601	54027	62913	65504	48842	55229	50046	62670	51607	51140	48773	46262	51802	50297	59064	51105	46708	49367	48460	40811	48115	46220	44926	43730	39772	56578	61899	54126	30122	50932	56129	53618	50687	51324	46611	53355	57849	55332	64311	42216
[truncated: 32 more columns]

## Sheet: Rare OTUs
Kingdom	Phylum	Class	Order	Family	Genus	Species	B0-1	B0-2	B0-3	B0-4	B0-5	B0-6	BB1-1	BB1-2	BB1-3	BB1-4	BB1-5	BB1-6	BB1-7	B25-1	B25-2	B25-3	B25-4	B25-5	B25-6	BB25-1	BB25-2	BB25-3	BB25-4	BB25-5	BB25-6	BB25-7	BB4-1	BB4-2	BB4-3	BB4-4	BB4-5	BB4-6	BB4-7	BBB1-1	BBB1-2	BBB1-3	BBB1-4	BBB1-5	BBB1-6	BBB1-7	BBB4-1	BBB4-2	BBB4-3
Bacteria	Verrucomicrobia	Verrucomicrobiae	Verrucomicrobiales	Verrucomicrobiaceae	Luteolibacter	unknown species	5	1	0	0	1	1	2	2	0	4	2	0	0	2	0	2	2	2	2	14	4	11	10	0	0	0	0	0	1	0	0	0	2	0	0	0	0	0	0	0	0	1	1
Bacteria	Planctomycetes	Planctomycetacia	Planctomycetales	Planctomycetaceae	Pir4 lineage	unknown species	13	5	14	0	5	0	2	0	0	0	0	0	17	7	0	0	7	0	0	0	0	0	0	0	0	0	0	0	0	0	26	0	0	0	0	0	0	0	0	0	0	0	0
Bacteria	Bacteroidetes	Cytophagia	Cytophagales	Cytophagaceae	Sporocytophaga	unknown species	0	0	0	0	0	0	0	0	0	0	0	0	0	0	0	0	0	2	3	15	14	9	14	10	7	17	0	0	0	0	0	0	0	0	0	0	0	0	0	0	0	0	0
Bacteria	Bacteroidetes	Sphingobacteriia	Sphingobacteriales	env.OPS 17	unknown genus	unknown species	12	45	0	3	38	0	0	0	0	0	0	0	0	0	0	0	0	0	0	0	0	0	0	0	0	0	0	0	0	0	0	0	0	0	0	0	0	0	0	0	0	0	0
Bacteria	Proteobacteria	Betaproteobacteria	Burkholderiales	Comamonadaceae	Multi-affiliation	Multi-affiliation	0	0	0	0	0	0	0	0	0	7	0	0	0	0	0	0	0	0	0	1	4	3	3	0	0	2	0	0	0	0	0	0	1	0	1	0	0	2	0	0	0	0	0
Bacteria	Proteobacteria	Gammaproteobacteria	Multi-affiliation	Multi-affiliation	Multi-affiliation	Multi-affiliation	0	1	0	0	0	2	0	0	0	0	0	1	0	4	5	0	0	0	1	0	0	0	0	0	2	0	0	0	2	2	0	1	1	16	7	1	0	5	4	2	1	0	0
Bacteria	Proteobacteria	Alphaproteobacteria	Rhizobiales	Hyphomicrobiaceae	Prosthecomicrobium	unknown species	8	4	8	0	16	0	0	0	0	0	5	0	0	0	0	3	0	1	3	1	0	0	0	0	0	0	0	0	0	0	0	0	0	0	0	0	43	0	0	0	0	0	0
Bacteria	Chloroflexi	Ardenticatenia	Ardenticatenales	unknown family	unknown genus	unknown species	0	0	0	0	0	0	31	0	32	3	0	0	0	0	0	0	0	0	0	0	0	0	0	0	0	0	0	0	0	0	21	0	3	0	0	0	0	3	0	0	0	0	0
Bacteria	Proteobacteria	Deltaproteobacteria	Myxococcales	Sandaracinaceae	unknown genus	unknown species	0	0	0	0	0	0	0	0	6	0	0	17	0	0	0	0	0	0	0	0	0	0	0	0	0	0	0	0	0	1	0	0	0	0	0	0	0	0	0	0	0	0	0
Bacteria	Proteobacteria	Betaproteobacteria	Burkholderiales	Comamonadaceae	Multi-affiliation	Multi-affiliation	0	0	0	0	0	0	4	0	0	0	0	0	0	0	0	0	0	0	0	2	2	4	1	6	0	4	0	0	0	0	0	0	0	0	0	0	0	0	0	0	0	0	0
Bacteria	Proteobacteria	Gammaproteobacteria	Pseudomonadales	Pseudomonadaceae	Pseudomonas	Pseudomonas sp.	0	0	0	0	0	0	0	2	3	1	0	4	4	0	0	2	0	0	0	0	1	0	0	0	0	0	0	2	2	1	0	0	0	0	2	0	0	0	0	0	7	7	21
Bacteria	Cyanobacteria	Chloroplast	unknown order	unknown family	unknown genus	unknown species	0	0	0	0	0	0	1	0	37	8	0	0	0	0	0	0	0	0	0	0	0	0	0	0	0	0	0	0	0	0	7	0	1	0	0	0	0	13	0	0	0	0	0
Bacteria	Planctomycetes	Planctomycetacia	Planctomycetales	Planctomycetaceae	Pirellula	unknown species	3	0	2	0	0	0	0	0	2	0	2	1	0	5	1	2	1	3	1	0	3	1	0	0	0	0	0	0	1	1	0	0	0	0	1	2	1	0	4	0	0	0	0
Bacteria	Planctomycetes	Planctomycetacia	Planctomycetales	Planctomycetaceae	Pirellula	unknown species	0	1	0	0	0	1	3	2	3	2	1	1	3	4	4	7	1	2	0	2	0	1	1	0	0	1	0	3	5	2	3	2	9	2	1	0	0	0	0	0	2	1	0
Bacteria	Proteobacteria	Deltaproteobacteria	Myxococcales	mle1-27	unknown genus	unknown species	0	0	1	0	0	0	0	0	19	0	0	0	0	0	0	0	0	0	0	0	0	0	0	0	0	0	0	0	0	0	0	0	0	0	0	0	0	0	0	0	0	0	0
Bacteria	Proteobacteria	Deltaproteobacteria	Oligoflexales	0319-6G20	unknown genus	unknown species	13	5	18	0	0	5	0	0	0	0	0	0	0	1	6	3	4	29	9	0	0	0	0	0	0	0	0	0	0	0	0	0	0	0	0	0	0	0	0	0	0	0	0
Bacteria	Proteobacteria	Betaproteobacteria	Neisseriales	Neisseriaceae	Multi-affiliation	Multi-affiliation	0	0	0	0	0	0	0	0	0	0	0	0	0	0	0	0	0	0	0	0	0	0	0	0	0	0	0	0	0	0	0	0	0	0	0	0	0	0	0	0	0	0	0
Bacteria	Proteobacteria	Gammaproteobacteria	34P16	unknown family	unknown genus	unknown species	3	0	0	0	3	3	0	0	0	0	0	0	0	0	0	0	0	4	0	0	5	11	11	0	0	0	0	0	0	0	0	0	0	0	0	0	0	0	0	0	0	0	0
Bacteria	Proteobacteria	Alphaproteobacteria	Rhizobiales	Rhizobiaceae	Rhizobium	Multi-affiliation	0	0	0	0	0	0	0	0	0	0	5	1	1	0	0	0	0	0	0	1	0	0	0	0	0	0	12	4	5	11	16	12	11	0	0	0	0	0	0	0	0	0	0
Bacteria	Proteobacteria	Alphaproteobacteria	Rhizobiales	Rhodobiaceae	unknown genus	unknown species	18	25	4	0	10	10	0	0	0	0	0	0	0	0	6	0	0	3	6	0	0	0	0	0	0	0	0	0	0	0	0	0	0	0	0	0	0	0	0	0	0	0	0
Bacteria	Proteobacteria	Alphaproteobacteria	Rhizobiales	Hyphomicrobiaceae	unknown genus	unknown species	2	0	3	0	0	4	0	0	0	1	0	0	0	2	6	0	0	1	2	3	23	0	0	0	1	0	0	0	0	0	0	0	0	0	4	0	0	0	0	0	0	1	0
Bacteria	Verrucomicrobia	Verrucomicrobiae	Verrucomicrobiales	Verrucomicrobiaceae	Prosthecobacter	unknown species	0	0	0	0	0	0	0	0	15	0	0	0	0	0	0	0	0	0	0	0	5	0	0	0	0	0	10	2	2	6	46	0	3	0	0	0	0	0	0	0	0	0	0
Bacteria	Planctomycetes	Planctomycetacia	Planctomycetales	Planctomycetaceae	unknown genus	Planctomycetes bacterium MBLW2	0	0	0	0	0	0	0	0	0	0	0	0	0	0	0	0	0	0	0	0	0	0	0	0	0	0	0	0	0	0	0	0	0	0	0	0	0	0	0	0	0	0	0
Bacteria	Planctomycetes	Planctomycetacia	Planctomycetales	Planctomycetaceae	unknown genus	unknown species	21	12	8	0	0	0	0	0	0	0	0	0	0	6	2	0	0	11	5	0	0	0	0	0	0	0	0	0	0	0	0	0	0	0	0	0	0	0	0	0	0	0	0
Bacteria	Actinobacteria	Actinobacteria	Corynebacteriales	Mycobacteriaceae	Mycobacterium	Multi-affiliation	1	1	5	0	1	5	0	0	0	0	0	0	0	4	10	0	18	10	3	0	0	0	0	0	0	2	0	0	0	0	0	0	0	0	0	0	0	0	0	0	0	0	0
Bacteria	Gemmatimonadetes	Gemmatimonadetes	Gemmatimonadales	Gemmatimonadaceae	Gemmatimonas	unknown species	3	0	0	0	0	13	0	0	0	33	0	0	0	0	0	0	7	0	0	0	0	0	0	9	0	0	0	0	0	0	0	0	0	0	0	0	12	0	0	0	0	0	0
Bacteria	Bacteroidetes	Cytophagia	Cytophagales	Cytophagaceae	Runella	Runella defluvii	0	1	0	0	0	0	1	0	3	0	0	0	0	0	0	0	0	0	0	0	0	0	0	0	2	0	0	0	0	1	0	1	0	0	0	0	0	5	0	0	0	1	0
Bacteria	Proteobacteria	Deltaproteobacteria	Myxococcales	Haliangiaceae	Haliangium	unknown species	0	0	0	0	0	0	0	0	0	0	0	0	0	0	0	0	0	0	0	0	0	0	0	65	0	0	0	0	0	0	0	0	0	0	0	0	0	0	0	0	0	21	0
Bacteria	Proteobacteria	Gammaproteobacteria	Alteromonadales	Shewanellaceae	Shewanella	Multi-affiliation	0	0	1	0	0	0	0	1	9	1	40	6	2	0	0	0	0	0	0	1	0	0	0	1	1	4	0	0	0	0	0	1	0	0	13	0	0	0	0	0	0	0	0
Bacteria	Proteobacteria	Betaproteobacteria	Burkholderiales	Comamonadaceae	unknown genus	unknown species	0	0	0	0	0	0	0	0	0	0	0	0	0	0	0	2	0	0	0	0	2	4	0	3	0	0	0	0	0	1	0	0	0	1	0	2	0	0	1	0	0	64	1
Bacteria	Proteobacteria	Betaproteobacteria	Burkholderiales	Comamonadaceae	Sphaerotilus	unknown species	0	1	0	1	1	0	0	0	0	0	0	0	0	0	1	0	0	0	0	0	0	0	0	13	0	0	0	1	0	0	0	0	0	33	0	2	3	2	19	0	0	4	0
Bacteria	Proteobacteria	Epsilonproteobacteria	Campylobacterales	Campylobacteraceae	Campylobacter	unknown species	0	0	0	0	0	0	0	0	0	0	0	0	0	0	0	0	0	0	0	0	0	0	0	0	0	0	1	0	0	0	0	0	0	0	0	0	0	0	0	0	0	0	0
Bacteria	Proteobacteria	Betaproteobacteria	Nitrosomonadales	Nitrosomonadaceae	Nitrosomonas	unknown species	0	0	0	0	0	0	0	0	0	9	0	0	0	0	0	0	0	0	0	0	0	0	0	4	0	0	0	0	0	0	0	0	0	0	0	0	7	0	0	0	0	18	0
Bacteria	Proteobacteria	Alphaproteobacteria	Rhizobiales	Rhizobiales Incertae Sedis	Bauldia	unknown species	13	8	12	0	5	0	0	0	4	1	0	0	0	3	1	0	3	4	6	1	1	0	0	0	0	1	0	1	0	0	4	0	0	0	0	0	0	2	0	0	0	0	0
Bacteria	Proteobacteria	Alphaproteobacteria	Caulobacterales	Caulobacteraceae	Phenylobacterium	Multi-affiliation	0	0	0	0	0	0	2	0	0	0	0	0	0	0	0	0	0	0	0	0	0	0	1	0	0	0	0	0	0	0	0	0	0	0	0	0	0	0	0	0	0	0	0
Bacteria	Planctomycetes	Planctomycetacia	Planctomycetales	Planctomycetaceae	Schlesneria	unknown species	10	12	9	0	8	16	0	0	0	0	0	0	0	4	0	1	1	5	2	0	0	0	0	0	0	0	0	0	0	0	0	0	0	0	0	0	24	0	1	0	0	0	0
Bacteria	Actinobacteria	Actinobacteria	Corynebacteriales	Corynebacteriaceae	Corynebacterium	unknown species	0	0	0	0	0	0	0	0	0	0	0	0	0	0	0	0	0	0	0	0	0	0	0	0	0	0	0	0	0	0	0	0	0	0	0	0	0	0	0	0	0	0	0
Bacteria	Bacteroidetes	Cytophagia	Cytophagales	Cytophagaceae	Runella	unknown species	0	0	0	0	0	0	10	0	0	1	0	0	0	0	0	0	0	0	0	0	0	0	0	0	0	0	0	3	0	0	0	0	0	0	0	0	0	0	0	0	0	0	0
Bacteria	Proteobacteria	Betaproteobacteria	Burkholderiales	Comamonadaceae	Multi-affiliation	Multi-affiliation	0	0	0	0	0	0	12	1	0	5	0	0	0	0	1	0	0	0	0	0	0	0	1	0	0	0	0	5	5	0	0	27	8	0	0	0	0	0	0	0	0	0	2
Bacteria	Proteobacteria	Betaproteobacteria	Burkholderiales	Comamonadaceae	unknown genus	unknown species	0	0	0	0	0	0	0	0	0	0	0	0	0	0	0	0	0	0	0	0	3	1	0	1	3	0	0	0	0	0	0	0	0	1	0	0	0	0	0	0	1	69	0
Bacteria	Proteobacteria	Gammaproteobacteria	Xanthomonadales	unknown family	unknown genus	unknown species	1	5	0	0	6	0	6	0	5	0	0	7	1	0	0	0	5	1	0	0	0	0	0	0	0	0	0	0	12	0	0	0	0	0	0	0	13	0	0	0	0	0	0
Bacteria	Proteobacteria	Gammaproteobacteria	KI89A clade	unknown family	unknown genus	unknown species	0	1	0	0	0	1	1	0	0	0	0	0	0	0	0	0	0	0	0	0	0	0	0	0	0	0	0	0	0	0	0	0	0	0	0	0	72	0	0	0	0	0	0
Bacteria	Proteobacteria	Alphaproteobacteria	Rhizobiales	Beijerinckiaceae	unknown genus	unknown species	0	7	1	0	8	0	2	1	6	1	0	1	8	1	0	1	0	0	0	0	0	0	0	0	0	0	0	1	4	0	2	1	4	2	0	4	2	1	7	3	0	3	0
Bacteria	Proteobacteria	Alphaproteobacteria	Rhizobiales	Rhizobiales Incertae Sedis	Phreatobacter	unknown species	0	0	0	0	0	0	1	0	1	2	2	0	0	0	0	0	0	0	0	2	2	5	8	0	0	2	0	2	0	3	1	0	1	0	2	1	0	0	3	0	0	0	1
Bacteria	Planctomycetes	Planctomycetacia	Planctomycetales	Planctomycetaceae	Blastopirellula	unknown species	5	1	4	0	0	0	0	0	0	0	0	0	0	1	0	0	0	4	0	0	0	0	2	0	0	0	0	0	0	0	0	0	0	0	0	0	0	0	0	0	0	0	0
Bacteria	Spirochaetae	Spirochaetes	Spirochaetales	Spirochaetaceae	Spirochaeta 2	Spirochaeta sp.	0	3	0	0	9	0	0	0	0	0	0	0	0	0	0	0	0	0	0	0	0	0	0	0	0	0	0	0	4	0	1	0	0	2	0	2	19	0	4	4	1	4	0
Bacteria	Bacteroidetes	Sphingobacteriia	Sphingobacteriales	NS11-12 marine group	unknown genus	unknown species	0	0	0	31	0	6	7	0	0	22	0	1	0	0	0	0	0	4	0	0	0	0	0	4	0	0	3	0	6	0	2	0	0	0	0	1	0	0	3	0	0	0	0
Bacteria	Proteobacteria	Betaproteobacteria	Methylophilales	Methylophilaceae	unknown genus	unknown species	1	0	0	1	3	1	0	2	2	4	0	1	13	0	0	0	1	1	0	0	0	0	0	0	0	0	0	3	2	0	1	1	0	2	1	3	0	3	3	1	0	0	0
Bacteria	Proteobacteria	Betaproteobacteria	Burkholderiales	Oxalobacteraceae	Undibacterium	Multi-affiliation	0	0	0	0	0	0	0	0	0	0	0	0	0	0	0	0	0	0	0	0	0	0	0	0	0	0	0	0	0	0	0	0	0	0	0	0	0	0	0	0	0	0	1
Bacteria	Proteobacteria	Gammaproteobacteria	Enterobacteriales	Enterobacteriaceae	Pantoea	Multi-affiliation	5	0	1	0	0	5	2	0	0	0	4	0	0	2	6	13	0	1	11	0	0	0	1	0	0	0	0	0	0	0	0	0	1	0	5	0	0	0	0	0	0	0	0
Bacteria	Planctomycetes	Planctomycetacia	Planctomycetales	Planctomycetaceae	Pirellula	unknown species	2	3	2	0	1	5	4	2	7	0	0	1	2	6	1	4	2	0	3	3	0	1	1	0	0	0	0	1	7	1	4	1	2	0	1	1	0	0	1	0	1	2	0
Bacteria	Actinobacteria	Actinobacteria	Corynebacteriales	Corynebacteriaceae	Turicella	Multi-affiliation	2	0	0	0	0	0	0	0	0	0	0	0	0	0	0	0	0	0	0	0	0	4	0	0	0	0	0	0	0	0	2	0	0	1	0	0	0	0	0	0	0	0	0
Bacteria	Proteobacteria	Alphaproteobacteria	Rhizobiales	Bradyrhizobiaceae	Bosea	Multi-affiliation	3	1	0	0	0	1	0	2	0	4	7	0	0	3	0	0	0	0	0	3	3	1	4	0	0	1	0	5	1	2	0	5	6	0	0	0	0	0	0	0	2	1	3
Bacteria	Proteobacteria	Alphaproteobacteria	Rhodospirillales	Rhodospirillaceae	Inquilinus	unknown species	8	1	1	0	2	0	1	0	1	7	0	0	0	0	0	16	0	0	0	0	0	0	0	0	0	0	0	0	0	0	52	0	1	0	0	0	0	0	0	0	0	0	0
Bacteria	Hydrogenedentes	unknown class	unknown order	unknown family	unknown genus	unknown species	0	0	0	0	0	0	0	0	3	32	0	0	0	0	0	0	0	0	0	1	20	3	2	0	18	3	0	0	0	0	0	0	0	0	0	0	0	1	0	0	0	0	0
Bacteria	Firmicutes	Clostridia	Clostridiales	Lachnospiraceae	Lachnoanaerobaculum	Multi-affiliation	0	0	0	0	0	0	0	0	0	0	0	0	0	0	0	0	0	0	0	0	0	0	0	0	0	0	0	0	0	0	0	0	0	0	1	0	0	0	0	0	0	0	0
Bacteria	Proteobacteria	Deltaproteobacteria	Oligoflexales	0319-6G20	unknown genus	unknown species	8	8	8	0	1	0	0	0	0	0	0	0	0	11	11	9	8	18	7	0	0	0	0	0	0	0	0	0	0	0	0	0	0	0	0	0	0	0	0	0	0	0	0
Bacteria	Proteobacteria	Gammaproteobacteria	Chromatiales	Chromatiaceae	Rheinheimera	Rheinheimera soli	0	0	0	0	0	0	3	8	0	7	1	16	29	0	0	0	0	0	0	0	0	0	0	0	0	15	0	0	0	0	0	0	0	0	0	0	0	0	0	0	0	0	0
Bacteria	Proteobacteria	Gammaproteobacteria	Enterobacteriales	Enterobacteriaceae	Multi-affiliation	Multi-affiliation	0	0	0	0	0	0	0	0	0	2	1	0	0	9	7	0	1	0	3	0	0	0	0	0	0	0	0	0	2	4	4	0	0	1	2	4	1	5	6	4	1	0	0
Bacteria	Proteobacteria	Alphaproteobacteria	Rhizobiales	Hyphomicrobiaceae	Hyphomicrobium	Multi-affiliation	8	2	3	0	1	0	0	0	0	4	0	0	0	0	4	12	0	9	0	2	6	1	1	1	0	5	0	0	0	0	0	0	0	0	0	0	20	0	0	0	0	0	0
Bacteria	Proteobacteria	Alphaproteobacteria	Caulobacterales	Caulobacteraceae	Phenylobacterium	Multi-affiliation	0	0	0	0	0	0	5	0	0	1	2	2	0	0	0	0	0	1	0	2	1	0	0	0	0	0	0	0	1	0	0	0	0	0	0	0	0	0	0	0	0	0	0
Bacteria	Proteobacteria	Deltaproteobacteria	Bdellovibrionales	Bdellovibrionaceae	Bdellovibrio	unknown species	0	0	0	0	0	0	1	0	0	0	1	0	15	0	0	0	0	0	0	12	15	11	15	0	0	6	1	3	0	0	0	0	0	0	5	0	0	3	0	0	0	0	0
Bacteria	Proteobacteria	Gammaproteobacteria	HTA4	unknown family	unknown genus	unknown species	12	11	13	0	2	10	0	0	4	7	0	0	0	3	2	1	1	2	4	2	1	0	2	0	0	0	0	0	0	0	0	0	0	0	0	9	0	0	0	0	0	0	2
Bacteria	Proteobacteria	Gammaproteobacteria	Alteromonadales	Shewanellaceae	Shewanella	Multi-affiliation	0	0	0	0	0	0	0	1	0	3	62	1	0	0	0	0	0	0	0	0	0	0	0	0	0	3	0	0	1	0	0	1	0	0	4	0	0	0	0	0	0	0	0
Bacteria	Proteobacteria	Alphaproteobacteria	Rhizobiales	Phyllobacteriaceae	unknown genus	unknown species	0	0	0	0	0	0	0	0	1	0	1	0	0	0	0	0	0	0	0	4	19	2	11	1	5	14	0	2	0	0	0	1	4	0	0	0	0	0	0	0	0	0	0
Bacteria	Cyanobacteria	Chloroplast	unknown order	unknown family	unknown genus	Multi-affiliation	0	0	0	0	0	0	0	7	0	4	10	0	0	0	0	0	0	0	1	2	1	1	2	0	0	0	1	13	2	1	0	7	7	0	1	0	0	0	4	0	0	0	0
Bacteria	Proteobacteria	Betaproteobacteria	Burkholderiales	Comamonadaceae	Multi-affiliation	Multi-affiliation	1	0	0	0	2	0	0	0	7	1	0	16	6	0	0	0	0	0	0	0	0	0	0	0	0	0	0	1	1	3	2	0	0	0	5	0	11	4	3	1	0	0	0
Bacteria	Proteobacteria	Betaproteobacteria	Burkholderiales	Oxalobacteraceae	Janthinobacterium	unknown species	5	0	0	0	1	32	0	0	0	0	0	0	0	1	4	23	17	1	4	0	0	0	0	0	0	0	0	0	0	0	0	0	0	0	0	0	0	0	0	0	0	0	0
Bacteria	Proteobacteria	Alphaproteobacteria	Rickettsiales	SM2D12	unknown genus	unknown species	0	0	0	0	0	0	8	2	3	14	11	0	16	0	0	0	0	0	0	0	0	0	0	0	0	0	2	5	0	0	4	1	3	0	0	0	0	1	0	0	0	0	0
Bacteria	Proteobacteria	Alphaproteobacteria	Rhizobiales	Rhizobiaceae	Ensifer	Multi-affiliation	1	3	2	0	0	0	10	0	0	6	2	0	0	0	0	0	0	0	0	0	0	2	1	0	0	0	0	1	2	0	1	1	3	1	0	1	0	0	0	0	1	0	0
Bacteria	Proteobacteria	Alphaproteobacteria	Rhizobiales	Hyphomicrobiaceae	Multi-affiliation	Multi-affiliation	0	0	0	0	0	0	9	4	1	4	0	0	10	0	0	0	0	0	0	0	0	1	0	0	0	0	0	5	2	3	2	4	2	3	2	2	1	2	2	0	0	0	1
Bacteria	Proteobacteria	Gammaproteobacteria	Pseudomonadales	Pseudomonadaceae	Pseudomonas	Multi-affiliation	0	4	0	0	0	0	2	1	0	18	4	0	0	0	0	2	0	0	0	0	0	0	1	0	0	0	0	9	5	0	0	9	10	0	0	0	0	0	2	0	0	0	0
Bacteria	Saccharibacteria	unknown class	unknown order	unknown family	unknown genus	unknown species	0	0	0	0	0	0	1	0	3	10	0	0	0	0	0	0	0	0	0	1	0	0	0	25	2	0	0	0	0	12	5	0	0	16	0	0	0	5	1	1	0	0	0
Bacteria	Actinobacteria	Actinobacteria	Propionibacteriales	Nocardioidaceae	Aeromicrobium	Multi-affiliation	0	0	0	0	0	0	18	0	0	1	2	0	0	0	0	0	0	0	0	0	0	0	0	0	0	0	0	0	0	0	0	0	0	0	0	0	1	0	0	0	0	0	0
Bacteria	Proteobacteria	Deltaproteobacteria	Myxococcales	Sandaracinaceae	Sandaracinus	Sandaracinus amylolyticus	0	0	0	0	0	0	0	0	0	0	2	0	0	0	0	0	0	0	0	0	0	0	0	0	0	0	0	0	3	0	0	0	0	0	0	0	0	0	0	14	0	3	0
Bacteria	Proteobacteria	Betaproteobacteria	Burkholderiales	Comamonadaceae	Acidovorax	Acidovorax wohlfahrtii	0	1	0	0	0	7	3	2	0	0	0	3	12	3	14	4	9	16	1	0	0	0	0	0	0	0	0	1	0	4	0	0	0	0	0	0	0	0	0	0	0	0	0
Bacteria	Verrucomicrobia	Verrucomicrobiae	Verrucomicrobiales	Verrucomicrobiaceae	Haloferula	unknown species	6	4	3	0	4	0	0	1	0	1	1	2	0	3	1	0	1	0	0	7	3	4	1	2	1	4	0	0	0	0	0	0	0	4	1	1	0	2	1	0	0	1	0
Bacteria	Planctomycetes	Planctomycetacia	Planctomycetales	Planctomycetaceae	Pirellula	unknown species	0	0	0	0	0	0	1	1	2	0	0	0	0	6	2	0	0	0	0	9	0	7	1	0	0	0	0	0	6	2	6	0	1	0	0	0	0	0	0	0	1	0	1
Bacteria	Bacteroidetes	Cytophagia	Cytophagales	Cytophagaceae	Runella	unknown species	0	0	0	0	6	0	2	1	7	3	1	0	13	0	0	0	0	0	0	0	0	0	0	0	0	0	8	7	1	10	9	1	1	10	0	0	0	0	0	1	0	0	0
Bacteria	Bacteroidetes	Flavobacteriia	Flavobacteriales	Flavobacteriaceae	Flavobacterium	Multi-affiliation	6	3	2	0	2	4	0	1	0	1	0	0	0	11	8	13	8	15	1	0	0	0	0	0	0	0	0	0	0	0	0	0	0	0	0	0	0	0	0	0	0	2	5
Bacteria	Bacteroidetes	Flavobacteriia	Flavobacteriales	Flavobacteriaceae	Flavobacterium	Flavobacterium sp.	0	0	0	0	0	0	0	0	0	0	0	0	0	0	0	0	12	0	0	0	0	0	0	0	0	0	0	0	0	0	0	0	0	0	0	0	0	0	0	0	30	0	0
Bacteria	Chlamydiae	Chlamydiae	Chlamydiales	Simkaniaceae	unknown genus	unknown species	8	4	1	0	0	0	1	0	0	0	0	0	0	0	2	0	0	2	0	0	0	0	0	3	0	0	0	1	0	0	8	0	0	0	0	0	21	0	0	0	0	0	0
Bacteria	Proteobacteria	Gammaproteobacteria	Pseudomonadales	Pseudomonadaceae	Pseudomonas	Multi-affiliation	0	0	0	0	0	0	0	0	0	0	0	0	0	0	0	0	0	0	0	0	0	0	0	0	86	0	0	0	0	0	0	0	0	0	0	0	0	0	0	0	0	0	0
Bacteria	Tenericutes	Mollicutes	Mycoplasmatales	Mycoplasmataceae	Mycoplasma	Aplysia californica (California sea hare)	0	0	0	0	0	0	0	0	0	0	3	0	0	0	0	0	0	0	0	0	0	0	0	1	0	1	0	0	0	0	0	0	3	2	10	5	1	10	7	4	0	2	0
Bacteria	Verrucomicrobia	Verrucomicrobiae	Verrucomicrobiales	Verrucomicrobiaceae	Haloferula	Haloferula luteola	0	1	0	0	1	1	1	0	4	0	0	4	0	0	2	1	1	1	0	0	1	1	0	0	0	0	0	2	4	3	1	2	3	0	0	1	0	0	0	0	2	0	0
Bacteria	Proteobacteria	Deltaproteobacteria	Oligoflexales	Oligoflexaceae	unknown genus	unknown species	6	11	4	0	14	0	1	0	0	0	0	0	0	2	2	6	1	8	1	7	2	6	2	2	1	6	0	0	0	0	0	0	0	0	0	0	0	0	0	1	0	0	0
Bacteria	Proteobacteria	Gammaproteobacteria	Xanthomonadales	Xanthomonadaceae	Multi-affiliation	Multi-affiliation	0	0	0	0	10	0	0	0	0	0	0	0	0	0	0	0	3	0	1	0	0	1	0	0	0	2	2	1	0	0	0	0	0	0	0	0	35	0	0	0	0	1	0
Bacteria	Proteobacteria	Alphaproteobacteria	Rickettsiales	Rickettsiales Incertae Sedis	unknown genus	unknown species	0	0	0	0	0	0	1	7	2	11	27	7	0	0	0	0	0	0	0	0	0	0	0	0	0	0	5	0	0	0	19	0	3	0	0	0	0	2	0	0	0	0	0
Bacteria	Bacteroidetes	Flavobacteriia	Flavobacteriales	NS9 marine group	unknown genus	unknown species	1	0	0	13	0	0	4	2	3	0	1	2	0	0	0	0	0	0	3	0	0	0	0	0	0	0	2	0	7	0	19	0	0	0	0	0	0	1	0	0	0	2	0
Bacteria	Proteobacteria	Betaproteobacteria	Burkholderiales	Comamonadaceae	Roseateles	Multi-affiliation	0	0	0	0	0	0	0	1	0	0	0	2	0	0	0	3	0	0	0	1	0	0	0	1	0	0	0	0	0	0	0	0	0	0	0	0	0	0	0	0	0	0	0
Bacteria	Proteobacteria	Gammaproteobacteria	Legionellales	Coxiellaceae	Coxiella	unknown species	6	7	5	0	1	13	0	0	0	0	0	0	0	1	4	2	5	6	3	0	0	2	1	0	0	0	0	0	0	0	0	0	0	0	0	0	0	0	0	0	0	0	0
Bacteria	Proteobacteria	Alphaproteobacteria	Rhizobiales	Beijerinckiaceae	unknown genus	unknown species	2	1	0	0	8	1	2	2	1	1	2	0	1	1	0	0	3	3	1	5	0	3	4	0	0	1	0	3	4	1	0	1	1	4	0	0	3	0	1	0	0	1	1
Bacteria	Verrucomicrobia	OPB35 soil group	unknown order	unknown family	unknown genus	unknown species	4	0	2	0	0	0	0	0	0	1	0	0	10	0	0	0	0	0	0	0	1	0	1	0	7	0	0	0	0	0	0	0	3	0	0	0	0	0	0	0	0	0	0
Bacteria	Planctomycetes	Planctomycetacia	Planctomycetales	Planctomycetaceae	Gemmata	unknown species	9	12	22	0	0	0	0	0	0	0	0	0	0	0	0	0	0	6	2	1	12	6	9	0	0	0	0	0	0	0	0	0	0	0	0	0	0	0	0	0	0	0	0
Bacteria	Proteobacteria	Betaproteobacteria	Burkholderiales	Comamonadaceae	Comamonas	unknown species	1	0	0	0	0	0	0	0	2	0	0	3	2	0	0	1	0	0	1	0	0	0	0	0	0	0	0	0	0	0	0	0	0	2	2	4	1	1	9	5	0	1	0
Bacteria	Proteobacteria	Alphaproteobacteria	Rhizobiales	Hyphomicrobiaceae	Hyphomicrobium	unknown species	0	0	0	0	1	0	0	1	4	0	1	2	3	0	1	0	0	0	0	0	0	0	0	0	0	2	0	0	4	0	0	0	1	3	4	9	0	2	8	0	0	0	0
Bacteria	Nitrospirae	Nitrospira	Nitrospirales	Nitrospiraceae	Nitrospira	Multi-affiliation	0	0	0	0	0	0	13	0	11	1	3	0	0	0	1	0	0	0	0	0	0	0	0	0	0	0	0	0	1	0	14	0	0	0	0	0	2	29	0	0	0	0	0
Bacteria	Verrucomicrobia	Verrucomicrobiae	Verrucomicrobiales	Verrucomicrobiaceae	Luteolibacter	unknown species	3	4	1	0	0	0	0	1	0	4	5	0	0	1	1	0	0	0	1	0	0	0	0	0	0	0	0	0	0	0	0	0	0	0	0	0	0	0	0	0	0	0	1
Bacteria	Firmicutes	Bacilli	Bacillales	Family XI	Gemella	Multi-affiliation	0	0	0	0	0	0	0	0	0	0	0	0	0	0	0	0	0	0	0	0	0	0	0	0	0	0	0	0	0	0	0	0	0	0	0	0	0	0	0	0	0	0	0
Bacteria	Proteobacteria	Alphaproteobacteria	Rhizobiales	Hyphomicrobiaceae	Hyphomicrobium	unknown species	0	2	0	0	0	0	8	3	24	0	1	9	6	1	1	0	0	0	0	0	0	0	0	0	0	0	0	0	2	0	5	0	3	2	0	2	0	4	0	0	0	0	0
Bacteria	Proteobacteria	Alphaproteobacteria	Rickettsiales	Rickettsiales Incertae Sedis	unknown genus	unknown species	0	0	0	0	0	0	11	0	5	0	22	1	14	0	0	0	0	0	0	0	0	0	0	0	0	0	3	3	0	1	0	6	0	0	0	0	0	0	0	0	0	0	4
Bacteria	Saccharibacteria	unknown class	unknown order	unknown family	unknown genus	unknown species	0	0	0	0	0	0	12	9	0	13	8	0	0	0	0	0	0	0	0	0	0	0	0	0	0	0	0	1	0	0	0	0	0	0	0	1	0	0	0	0	0	0	0
Bacteria	Proteobacteria	Betaproteobacteria	Rhodocyclales	Rhodocyclaceae	Uliginosibacterium	Uliginosibacterium sp.	0	0	0	0	0	0	0	0	0	0	1	0	0	0	1	0	0	0	0	0	0	0	0	0	0	0	0	0	1	4	0	1	2	0	3	1	0	1	13	0	0	1	0
Bacteria	Proteobacteria	Alphaproteobacteria	Sphingomonadales	Sphingomonadaceae	Multi-affiliation	Multi-affiliation	1	1	4	0	0	0	0	0	0	1	3	0	0	5	0	4	5	1	4	2	3	5	11	0	0	1	0	0	1	0	0	0	0	0	0	0	0	0	0	0	0	0	0
Bacteria	Planctomycetes	Planctomycetacia	Planctomycetales	Planctomycetaceae	Pir4 lineage	unknown species	6	9	0	0	0	0	0	0	0	0	1	0	0	16	6	0	14	6	0	0	0	4	3	0	0	7	0	0	0	0	0	0	0	0	0	0	0	0	0	0	0	0	0
Bacteria	Proteobacteria	Betaproteobacteria	Burkholderiales	Comamonadaceae	Sphaerotilus	unknown species	0	0	0	0	0	0	0	0	0	0	0	0	0	0	0	0	0	0	0	0	3	1	0	3	1	0	0	0	0	0	0	0	0	1	0	1	0	0	0	0	0	54	3
Bacteria	Proteobacteria	Betaproteobacteria	Burkholderiales	Oxalobacteraceae	Massilia	Multi-affiliation	0	0	0	0	0	0	0	0	0	0	0	0	0	0	0	0	0	0	0	0	0	0	0	0	0	0	9	18	3	1	10	5	15	0	0	0	0	3	0	0	0	0	0
Bacteria	Proteobacteria	Gammaproteobacteria	Chromatiales	Chromatiaceae	Rheinheimera	Multi-affiliation	0	0	0	0	0	0	6	18	1	12	0	16	17	0	0	0	0	0	0	0	0	0	3	0	0	0	0	0	0	0	0	0	0	0	0	0	0	0	0	0	0	0	0
Bacteria	Proteobacteria	Alphaproteobacteria	Alphaproteobacteria Incertae Sedis	unknown family	unknown genus	unknown species	0	0	0	0	0	0	13	0	0	0	22	0	0	0	0	0	0	0	0	0	0	0	0	0	0	0	0	0	0	0	0	0	0	0	1	0	0	0	0	0	0	0	0
Bacteria	Planctomycetes	Planctomycetacia	Planctomycetales	Planctomycetaceae	Gemmata	unknown species	0	0	0	0	0	0	0	0	0	0	0	0	0	0	0	1	1	0	0	0	0	0	0	1	0	0	0	0	0	0	0	0	0	0	0	0	0	0	0	0	0	0	0
Bacteria	Planctomycetes	Planctomycetacia	Planctomycetales	Planctomycetaceae	Planctomyces	unknown species	16	5	14	0	0	5	0	1	0	0	0	0	0	1	0	2	0	4	3	0	0	0	0	0	0	0	0	0	0	0	0	0	0	0	0	0	0	0	0	0	0	0	0
Bacteria	Proteobacteria	Gammaproteobacteria	Xanthomonadales	Xanthomonadaceae	Multi-affiliation	Multi-affiliation	0	0	0	0	0	0	0	0	0	0	0	0	0	0	0	0	0	0	0	1	0	0	0	0	0	3	0	0	0	0	0	0	0	0	0	0	0	0	0	0	0	0	0
Bacteria	Proteobacteria	Betaproteobacteria	Burkholderiales	Comamonadaceae	Hydrogenophaga	Multi-affiliation	1	1	0	0	1	0	8	1	2	1	1	1	1	0	1	0	0	0	0	2	0	2	2	0	0	0	0	1	2	2	2	2	1	1	2	0	0	0	1	0	0	0	0
Bacteria	Proteobacteria	Gammaproteobacteria	Pseudomonadales	Pseudomonadaceae	Pseudomonas	Multi-affiliation	0	0	0	0	0	0	4	2	0	6	0	1	0	0	0	0	0	0	0	0	0	0	0	0	0	0	0	1	4	0	0	11	6	0	0	0	0	0	0	0	0	0	0
Bacteria	Proteobacteria	Alphaproteobacteria	Rickettsiales	SM2D12	unknown genus	unknown species	0	0	0	0	0	0	0	0	0	0	1	0	0	0	0	6	0	0	0	0	0	0	0	0	0	0	0	0	0	0	0	0	0	0	6	0	0	3	0	1	0	0	0
Bacteria	Proteobacteria	Alphaproteobacteria	Rhizobiales	Rhizobiaceae	Rhizobium	Multi-affiliation	1	0	0	0	0	0	0	0	0	2	2	0	0	0	0	1	0	0	0	1	2	4	3	0	0	2	0	3	4	4	0	11	10	0	0	0	1	0	0	0	0	1	0
Bacteria	Planctomycetes	Planctomycetacia	Planctomycetales	Planctomycetaceae	Blastopirellula	unknown species	0	0	0	0	0	0	1	3	5	2	0	1	0	0	1	1	0	2	1	1	4	1	0	6	0	2	0	0	1	2	0	0	0	0	0	0	0	1	1	0	0	0	0
Bacteria	Planctomycetes	OM190	unknown order	unknown family	unknown genus	unknown species	15	2	26	0	11	0	0	0	0	0	0	0	0	1	0	10	6	5	1	0	0	0	0	1	0	0	0	0	0	0	0	0	0	0	0	0	0	0	0	0	0	0	0
Bacteria	Actinobacteria	Thermoleophilia	Gaiellales	unknown family	unknown genus	unknown species	2	4	3	0	1	0	2	0	0	3	2	0	0	0	6	0	0	0	0	0	0	0	0	4	0	0	0	0	0	0	14	0	1	0	0	0	0	9	0	0	0	0	0
Bacteria	Chloroflexi	Caldilineae	Caldilineales	Caldilineaceae	unknown genus	unknown species	13	19	25	0	0	0	0	0	0	0	0	0	0	16	0	0	0	0	0	0	0	0	0	0	0	0	0	0	0	0	0	0	0	0	0	0	0	0	0	0	0	0	0
Bacteria	Bacteroidetes	Flavobacteriia	Flavobacteriales	Flavobacteriaceae	Bergeyella	unknown species	1	0	0	0	0	0	4	11	0	2	3	1	2	0	0	0	0	0	0	0	0	0	0	0	0	0	1	4	4	3	1	2	0	1	3	1	0	0	7	0	0	0	0
Bacteria	Proteobacteria	Betaproteobacteria	Burkholderiales	Comamonadaceae	Variovorax	unknown species	0	0	0	0	0	0	0	0	0	0	0	0	0	0	0	0	0	0	0	4	8	7	4	0	0	8	0	0	0	0	0	0	0	0	4	0	0	0	0	0	0	0	0
Bacteria	Proteobacteria	Betaproteobacteria	Burkholderiales	Comamonadaceae	Multi-affiliation	Multi-affiliation	0	0	0	0	0	0	12	2	0	2	1	0	0	0	0	0	0	0	0	0	0	0	0	0	0	0	0	1	3	0	0	9	3	0	12	3	0	0	1	0	0	0	0
Bacteria	Proteobacteria	Alphaproteobacteria	Sphingomonadales	Sphingomonadaceae	Novosphingobium	Multi-affiliation	0	0	0	49	0	0	0	2	0	0	2	5	4	0	0	3	0	0	0	0	0	0	1	0	0	0	9	1	0	0	0	0	0	0	0	0	0	0	0	0	0	0	0
Bacteria	Proteobacteria	Alphaproteobacteria	Rhodobacterales	Rhodobacteraceae	unknown genus	unknown species	4	4	2	0	1	0	1	3	1	4	1	0	1	3	4	1	0	1	3	0	2	4	0	1	0	1	0	1	3	1	1	0	0	0	0	0	0	0	2	0	3	0	0
Bacteria	Tenericutes	Mollicutes	Mycoplasmatales	Mycoplasmataceae	Mycoplasma	Aplysia californica (California sea hare)	0	0	0	0	3	0	0	0	0	0	1	0	0	0	0	0	0	0	0	0	0	1	0	0	0	0	0	0	0	0	0	0	0	4	3	4	0	3	10	7	3	9	0
Bacteria	Verrucomicrobia	Verrucomicrobiae	Verrucomicrobiales	Verrucomicrobiaceae	Multi-affiliation	Multi-affiliation	0	0	0	0	0	1	0	2	0	0	5	0	8	0	0	1	7	0	0	0	0	2	0	0	0	0	0	0	0	0	0	0	0	0	0	0	0	0	0	0	0	0	0
Bacteria	Firmicutes	Negativicutes	Selenomonadales	Veillonellaceae	Veillonella	Multi-affiliation	0	0	0	0	0	0	0	0	0	0	0	0	0	0	0	0	0	0	0	0	0	0	0	0	0	0	0	0	0	0	0	0	0	0	0	0	0	0	0	0	0	0	0
Bacteria	Bacteroidetes	Flavobacteriia	Flavobacteriales	Flavobacteriaceae	Flavobacterium	Multi-affiliation	0	0	4	0	3	9	0	0	0	0	0	0	0	0	1	13	5	14	2	0	0	0	0	0	0	0	0	0	0	0	0	0	0	0	0	0	0	0	0	0	0	0	0
Bacteria	Bacteroidetes	Flavobacteriia	Flavobacteriales	Flavobacteriaceae	Cloacibacterium	Multi-affiliation	0	0	0	0	0	1	0	3	0	1	10	0	0	1	3	1	0	0	1	0	0	0	0	0	0	0	0	0	2	3	0	1	2	0	3	0	0	0	3	0	0	0	0
Bacteria	Chlamydiae	Chlamydiae	Chlamydiales	Simkaniaceae	unknown genus	unknown species	0	0	0	0	0	0	39	0	0	0	0	0	0	0	0	0	0	0	0	0	0	0	0	0	19	0	0	0	0	0	0	0	0	0	0	0	0	0	0	0	1	0	0
Bacteria	Proteobacteria	Deltaproteobacteria	Bdellovibrionales	Bdellovibrionaceae	Bdellovibrio	unknown species	5	1	6	0	0	0	0	0	0	0	0	0	0	0	0	0	0	0	0	6	13	8	5	0	0	0	0	0	0	0	0	0	0	0	0	0	0	0	0	0	0	0	0
Bacteria	Proteobacteria	Betaproteobacteria	Burkholderiales	Oxalobacteraceae	Multi-affiliation	Multi-affiliation	0	0	0	0	0	0	0	0	0	0	0	1	0	0	0	0	0	0	0	0	0	0	0	1	0	0	0	0	0	0	0	0	0	0	0	0	0	0	0	0	0	0	0
Bacteria	Proteobacteria	Gammaproteobacteria	Xanthomonadales	Xanthomonadales Incertae Sedis	unknown genus	unknown species	0	0	0	0	0	0	0	0	12	5	0	3	0	0	1	0	0	0	0	0	0	0	0	1	5	0	0	0	6	0	6	0	1	0	0	0	0	1	0	0	0	0	0
Bacteria	Proteobacteria	Gammaproteobacteria	Xanthomonadales	Xanthomonadaceae	Multi-affiliation	Multi-affiliation	1	1	1	0	0	0	0	4	0	5	0	2	0	3	3	6	2	2	8	2	1	2	2	0	0	1	0	7	0	4	0	2	3	0	0	0	0	0	2	0	0	0	0
Bacteria	Proteobacteria	Alphaproteobacteria	Rhizobiales	Hyphomicrobiaceae	Devosia	Multi-affiliation	0	0	0	0	0	0	0	3	0	0	0	0	3	0	0	0	0	0	0	0	0	1	1	0	0	0	0	0	0	0	0	0	0	0	0	0	0	0	0	0	0	0	0
Bacteria	Proteobacteria	Alphaproteobacteria	Rhodobacterales	Rhodobacteraceae	unknown genus	unknown species	4	3	0	0	2	3	0	3	0	0	1	0	0	2	4	3	0	0	0	0	0	1	2	0	1	5	0	2	3	2	2	1	4	0	0	0	0	2	0	0	0	2	0
Bacteria	Proteobacteria	Alphaproteobacteria	Alphaproteobacteria Incertae Sedis	unknown family	unknown genus	unknown species	0	0	0	0	0	0	28	1	9	2	1	0	0	2	0	0	0	0	0	0	0	0	0	0	0	0	0	0	0	3	0	2	2	0	0	0	0	1	5	0	0	0	0
Bacteria	Proteobacteria	Alphaproteobacteria	Rickettsiales	Rickettsiales Incertae Sedis	unknown genus	unknown species	1	0	0	0	0	0	0	0	0	0	0	3	0	0	0	0	0	0	0	3	0	2	0	0	0	1	0	1	0	0	0	0	0	0	0	0	0	0	0	0	0	0	0
Bacteria	Saccharibacteria	unknown class	unknown order	unknown family	unknown genus	unknown species	15	12	21	0	2	1	0	0	0	0	0	0	0	6	2	2	1	0	5	0	0	0	0	0	0	0	0	0	0	0	0	0	0	0	0	0	0	0	0	0	0	0	0
Bacteria	Proteobacteria	Betaproteobacteria	Burkholderiales	Comamonadaceae	unknown genus	unknown species	2	2	0	42	11	0	0	0	0	0	0	1	0	0	0	0	0	0	0	0	0	0	0	3	0	0	0	0	1	0	0	0	0	0	0	0	2	3	0	0	1	0	0
Bacteria	Proteobacteria	Gammaproteobacteria	Multi-affiliation	Multi-affiliation	Multi-affiliation	Multi-affiliation	0	0	0	0	0	0	2	11	11	7	4	18	18	0	0	0	0	0	0	0	0	0	0	0	0	1	0	0	0	0	0	0	0	0	0	0	0	0	0	0	0	0	0
Bacteria	Proteobacteria	Alphaproteobacteria	Rhizobiales	Hyphomicrobiaceae	Hyphomicrobium	unknown species	1	6	0	0	4	1	7	12	5	2	3	2	3	0	1	0	0	0	1	0	0	0	0	0	0	0	0	0	1	0	3	2	0	0	0	1	0	1	2	0	0	0	0
Bacteria	Proteobacteria	Alphaproteobacteria	Rhizobiales	Multi-affiliation	Multi-affiliation	Multi-affiliation	0	0	0	0	0	0	4	0	0	2	3	0	1	0	0	0	0	0	0	1	0	1	2	0	0	0	0	2	3	1	1	2	0	0	1	0	0	0	4	0	0	0	0
Bacteria	Proteobacteria	Alphaproteobacteria	Rhodospirillales	Rhodospirillaceae	unknown genus	unknown species	0	0	0	32	0	0	5	0	0	12	0	0	0	0	0	3	2	0	4	0	0	0	0	6	0	0	0	0	0	0	0	0	0	0	0	1	0	6	0	0	0	0	0
Bacteria	Planctomycetes	Planctomycetacia	Planctomycetales	Planctomycetaceae	Rhodopirellula	planctomycete str. 567	18	15	2	0	11	1	1	0	0	0	0	0	0	5	2	4	2	1	7	1	1	0	3	0	0	0	0	0	0	0	0	0	0	0	0	0	0	0	0	0	0	0	0
Bacteria	Bacteroidetes	Flavobacteriia	Flavobacteriales	Flavobacteriaceae	Flavobacterium	unknown species	3	1	0	0	0	1	2	4	0	0	7	0	0	2	2	3	4	4	9	3	0	5	2	0	0	0	0	0	0	0	0	0	0	0	2	0	0	0	1	0	1	0	0
Bacteria	Bacteroidetes	Sphingobacteriia	Sphingobacteriales	Saprospiraceae	unknown genus	unknown species	0	0	0	0	0	0	11	0	13	0	2	0	0	0	0	0	3	0	0	0	0	0	0	0	0	0	0	0	0	0	0	0	0	0	0	0	0	0	0	0	0	0	0
Bacteria	Saccharibacteria	unknown class	unknown order	unknown family	unknown genus	unknown species	0	0	0	0	0	0	0	0	0	0	0	0	0	0	0	0	0	0	0	0	0	0	0	0	0	0	0	0	0	0	0	0	0	0	0	0	0	0	0	0	0	0	0
Bacteria	Planctomycetes	Planctomycetacia	Planctomycetales	Planctomycetaceae	Gemmata	unknown species	1	2	0	0	0	0	0	0	0	0	1	0	0	0	0	0	0	2	0	3	1	0	0	2	0	0	0	0	0	0	0	0	0	0	0	0	0	0	0	0	0	0	0
Bacteria	Planctomycetes	Planctomycetacia	Planctomycetales	Planctomycetaceae	Pir4 lineage	unknown species	4	6	8	0	0	0	0	0	0	0	1	0	0	0	0	0	0	1	0	0	0	0	0	2	0	0	0	0	0	0	0	0	0	0	0	0	0	0	0	0	0	0	0
Bacteria	Planctomycetes	Planctomycetacia	Planctomycetales	Planctomycetaceae	Rhodopirellula	Multi-affiliation	14	15	3	0	14	1	1	0	1	1	1	0	0	1	3	1	2	1	4	1	0	1	0	0	1	2	0	0	0	0	0	0	0	0	0	0	0	0	0	0	0	0	0
Bacteria	Firmicutes	Clostridia	Clostridiales	Clostridiaceae 1	Clostridium sensu stricto 3	unknown species	4	3	8	0	4	0	0	0	0	4	0	0	0	0	0	10	0	0	0	0	0	0	0	0	0	0	0	0	0	0	0	0	0	0	0	0	0	0	0	0	0	0	0
Bacteria	Bacteroidetes	Cytophagia	Cytophagales	Cytophagaceae	Cytophaga	unknown species	0	0	0	0	0	0	0	1	0	1	0	0	0	0	0	0	0	0	0	0	0	0	0	0	0	0	0	0	0	0	0	0	0	0	0	0	0	0	0	0	9	1	4
Bacteria	Bacteroidetes	Flavobacteriia	Flavobacteriales	Flavobacteriaceae	Flavobacterium	unknown species	0	1	0	0	0	0	0	2	0	1	0	0	0	0	0	0	1	0	1	3	0	2	5	0	1	0	0	0	0	0	0	0	0	0	0	0	0	0	0	0	8	0	10
Bacteria	Bacteroidetes	Sphingobacteriia	Sphingobacteriales	Chitinophagaceae	unknown genus	unknown species	3	0	0	0	0	0	0	0	0	11	0	0	0	0	0	0	3	0	2	0	0	0	0	1	0	0	0	0	0	0	0	0	1	0	1	0	0	0	0	0	0	0	0
Bacteria	Proteobacteria	Deltaproteobacteria	Bradymonadales	unknown family	unknown genus	unknown species	0	0	0	0	0	0	0	0	0	0	0	19	0	0	0	1	0	0	0	0	0	0	0	0	0	0	0	1	15	0	0	0	0	0	0	0	0	25	0	0	0	8	0
Bacteria	Proteobacteria	Gammaproteobacteria	Xanthomonadales	Xanthomonadaceae	Thermomonas	unknown species	5	4	2	0	1	0	0	2	0	1	1	0	0	8	3	1	4	2	3	4	0	8	2	0	0	0	0	0	0	0	0	0	0	0	0	0	0	0	0	0	0	0	0
Bacteria	Proteobacteria	Betaproteobacteria	Burkholderiales	Comamonadaceae	Paucibacter	Pelomonas sp.	5	1	0	0	1	3	0	0	0	3	2	0	0	7	7	8	5	3	3	0	0	0	0	0	0	0	0	1	1	2	0	4	2	0	1	0	0	0	0	0	2	0	0
Bacteria	Proteobacteria	Betaproteobacteria	Burkholderiales	Comamonadaceae	unknown genus	unknown species	16	2	3	0	4	1	0	0	0	1	0	0	0	4	1	6	5	2	4	0	2	0	1	0	0	1	0	1	0	0	0	1	0	0	0	0	0	0	0	0	0	0	0
Bacteria	Proteobacteria	Alphaproteobacteria	Rhizobiales	Hyphomicrobiaceae	Pedomicrobium	unknown species	3	1	2	0	1	0	5	4	6	0	1	0	0	1	2	0	0	0	1	1	0	0	1	0	1	0	0	0	1	0	1	0	0	0	1	0	4	4	3	1	0	0	0
Bacteria	Proteobacteria	Alphaproteobacteria	Rhodobacterales	Rhodobacteraceae	Rhodobacter	unknown species	0	3	0	1	2	2	1	0	2	3	1	1	0	4	9	9	3	0	1	1	0	0	0	0	0	0	0	0	1	0	4	0	0	0	1	1	4	1	0	1	0	0	0
Bacteria	Bacteroidetes	Flavobacteriia	Flavobacteriales	Flavobacteriaceae	Cloacibacterium	unknown species	0	0	0	0	0	1	0	6	0	1	0	0	0	4	0	0	0	0	1	0	0	0	0	0	0	0	0	1	3	1	0	0	3	0	0	1	0	1	0	0	0	2	1
Bacteria	Proteobacteria	Deltaproteobacteria	Oligoflexales	0319-6G20	unknown genus	unknown species	0	0	0	0	0	1	0	0	0	0	0	0	0	0	0	0	0	0	0	0	0	0	0	0	0	0	0	0	0	0	0	0	0	0	0	0	0	0	0	0	0	0	0
Bacteria	Proteobacteria	Gammaproteobacteria	Xanthomonadales	Xanthomonadales Incertae Sedis	unknown genus	unknown species	0	0	0	0	0	0	0	0	0	0	0	0	0	0	0	0	0	0	0	0	0	0	0	0	0	0	0	0	0	0	0	0	0	0	0	0	0	0	0	0	0	1	0
Bacteria	Proteobacteria	Gammaproteobacteria	Pseudomonadales	Pseudomonadaceae	Pseudomonas	Multi-affiliation	3	0	8	1	0	2	0	0	0	0	0	0	0	11	7	2	17	13	6	0	0	0	0	0	0	0	0	0	0	0	0	0	0	0	0	0	0	0	0	0	0	0	0
Bacteria	Proteobacteria	Gammaproteobacteria	Pseudomonadales	Moraxellaceae	Acinetobacter	Multi-affiliation	0	0	0	0	0	0	0	5	1	1	2	0	0	0	1	0	0	0	0	1	0	0	0	0	0	0	22	6	0	0	0	1	11	0	0	8	0	0	0	0	1	0	2
Bacteria	Proteobacteria	Gammaproteobacteria	Enterobacteriales	Enterobacteriaceae	Multi-affiliation	Multi-affiliation	0	2	1	0	1	1	0	0	0	0	0	0	0	1	8	0	0	0	2	0	0	0	0	0	0	0	0	0	5	2	0	1	1	1	6	2	0	1	4	0	1	0	1
Bacteria	Hydrogenedentes	unknown class	unknown order	unknown family	unknown genus	unknown species	0	0	0	0	0	1	0	0	10	0	2	0	0	0	0	0	0	0	0	4	15	3	5	8	0	2	0	0	0	0	10	0	0	0	0	0	0	0	0	0	0	0	0
Bacteria	Saccharibacteria	unknown class	unknown order	unknown family	unknown genus	unknown species	0	0	0	0	0	0	0	0	0	0	0	0	0	0	0	0	0	0	0	0	0	0	0	0	0	1	0	0	0	0	0	0	0	0	0	0	0	0	0	0	0	0	0
Bacteria	Verrucomicrobia	Verrucomicrobiae	Verrucomicrobiales	Verrucomicrobiaceae	Luteolibacter	unknown species	1	0	0	0	0	0	0	4	0	8	13	0	0	0	0	1	0	1	0	0	1	0	0	0	0	0	0	0	0	0	0	0	0	0	1	0	0	0	0	0	0	0	0
Bacteria	Acidobacteria	Subgroup 6	unknown order	unknown family	unknown genus	unknown species	0	0	0	0	0	0	1	0	12	0	1	0	0	0	0	4	0	0	0	0	0	0	0	0	0	0	0	0	16	0	0	0	4	0	0	0	0	3	0	0	0	0	0
Bacteria	Proteobacteria	Alphaproteobacteria	Rhizobiales	Rhizobiaceae	Rhizobium	unknown species	1	1	0	0	0	0	3	3	0	5	2	0	0	1	0	4	0	1	0	4	0	7	4	0	0	0	0	5	1	1	0	3	0	0	0	0	0	0	0	0	0	0	1
Bacteria	Deinococcus-Thermus	Deinococci	Deinococcales	Deinococcaceae	Deinococcus	unknown species	0	0	0	0	0	0	3	0	0	0	0	0	26	0	0	0	0	0	0	4	0	0	0	0	0	0	0	0	0	0	0	0	0	0	0	0	0	0	0	0	0	0	0
Bacteria	Acidobacteria	Blastocatellia	Blastocatellales	Blastocatellaceae (Subgroup 4)	Aridibacter	Multi-affiliation	0	0	0	0	0	0	0	0	0	0	0	0	0	0	0	0	0	0	0	0	0	0	0	0	0	0	0	0	0	0	0	0	0	0	0	0	0	0	43	0	0	0	0
Bacteria	Verrucomicrobia	Verrucomicrobiae	Verrucomicrobiales	Verrucomicrobiaceae	unknown genus	unknown species	1	0	0	0	0	0	0	1	0	0	1	0	0	1	0	0	0	1	2	1	2	11	3	2	0	2	0	1	1	0	0	2	3	0	0	0	0	0	0	0	0	0	0
Bacteria	Bacteroidetes	Cytophagia	Cytophagales	Cytophagaceae	Runella	Runella limosa	0	0	0	0	0	0	6	1	0	1	1	6	13	0	0	0	0	0	0	0	0	0	0	0	0	0	0	0	0	0	11	0	1	0	0	0	0	0	0	0	0	8	0
Bacteria	Proteobacteria	Betaproteobacteria	Neisseriales	Neisseriaceae	Vogesella	Multi-affiliation	6	3	10	0	2	13	0	0	0	0	0	0	0	3	0	10	6	1	15	0	0	0	0	0	0	0	0	0	0	0	0	0	0	0	0	0	0	0	0	0	0	0	0
Bacteria	Proteobacteria	Gammaproteobacteria	Pseudomonadales	Pseudomonadaceae	Pseudomonas	unknown species	0	0	0	0	0	1	4	0	0	8	0	2	0	0	0	0	0	0	0	0	0	0	0	0	0	0	0	2	3	0	0	7	4	0	1	0	0	0	0	0	0	1	2
Bacteria	Proteobacteria	Gammaproteobacteria	Pseudomonadales	Pseudomonadaceae	Pseudomonas	Pseudomonas sp.	0	0	0	0	0	0	1	6	4	1	1	7	4	0	0	0	0	0	0	0	0	0	0	0	0	0	0	1	1	0	0	0	0	0	0	0	0	0	0	0	2	6	10
Bacteria	Proteobacteria	Alphaproteobacteria	Rhodobacterales	Rhodobacteraceae	Multi-affiliation	Multi-affiliation	0	2	0	2	1	1	1	0	0	3	0	0	0	2	4	2	7	1	2	0	0	0	0	0	0	0	0	1	1	0	1	0	1	4	0	2	4	1	1	0	1	3	1
Bacteria	Planctomycetes	Planctomycetacia	Planctomycetales	Planctomycetaceae	Gemmata	unknown species	0	0	0	0	0	0	10	0	0	0	0	0	0	0	0	0	0	0	0	0	0	0	1	0	0	0	0	0	0	0	0	0	1	0	0	0	0	0	0	0	0	0	0
Bacteria	Planctomycetes	Planctomycetacia	Planctomycetales	Planctomycetaceae	Pir4 lineage	unknown species	9	0	1	0	0	3	0	0	0	0	0	0	0	1	2	0	0	4	0	0	0	0	0	0	0	0	0	0	0	0	0	0	6	0	0	0	0	0	0	0	0	0	0
Bacteria	Chlamydiae	Chlamydiae	Chlamydiales	Parachlamydiaceae	Candidatus Protochlamydia	Chlamydia sp.	3	2	4	0	4	4	0	3	3	0	0	0	0	0	3	0	0	9	9	0	6	3	1	0	1	0	0	0	0	0	0	0	0	0	0	0	0	0	0	1	0	0	0
Bacteria	Proteobacteria	Gammaproteobacteria	Xanthomonadales	Xanthomonadaceae	Tahibacter	unknown species	4	8	0	0	1	0	8	0	0	1	0	0	0	1	0	5	1	7	3	0	0	2	0	0	0	1	0	0	0	0	0	0	0	0	0	0	0	1	0	0	0	0	0
Bacteria	Proteobacteria	Betaproteobacteria	Burkholderiales	Comamonadaceae	Xenophilus	unknown species	0	0	0	0	0	0	0	0	0	0	0	0	0	0	0	0	0	0	0	0	0	0	1	0	0	0	0	0	10	0	0	0	0	0	0	0	0	0	0	0	0	0	0
Bacteria	Proteobacteria	Betaproteobacteria	Burkholderiales	Alcaligenaceae	Achromobacter	Multi-affiliation	0	1	1	0	0	5	0	0	0	0	0	0	0	24	1	9	3	14	12	0	0	0	0	0	0	0	0	0	0	0	0	0	0	0	0	0	0	0	0	0	0	0	0
Bacteria	Proteobacteria	Alphaproteobacteria	Rhizobiales	Multi-affiliation	Multi-affiliation	Multi-affiliation	0	0	1	0	2	0	2	1	7	0	0	4	3	0	1	0	0	0	0	0	2	0	2	0	0	0	0	1	0	0	0	0	2	3	2	2	2	2	3	1	0	1	0
Bacteria	Planctomycetes	Planctomycetacia	Planctomycetales	Planctomycetaceae	Schlesneria	unknown species	0	1	3	0	0	0	5	0	21	0	0	0	0	0	0	0	1	1	2	1	6	3	1	0	0	0	1	0	0	0	2	0	0	0	0	0	0	1	4	0	0	0	0
Bacteria	Proteobacteria	Deltaproteobacteria	Bradymonadales	unknown family	unknown genus	unknown species	0	0	0	0	0	0	0	0	0	0	0	0	0	0	0	0	0	0	0	0	0	0	0	8	0	0	0	0	0	0	0	0	0	0	0	0	0	23	0	0	1	6	0
Bacteria	Proteobacteria	Deltaproteobacteria	Bdellovibrionales	Bdellovibrionaceae	Bdellovibrio	unknown species	0	0	0	0	0	0	0	0	0	1	0	3	2	0	0	0	0	0	0	0	0	0	0	0	0	0	1	2	5	7	23	0	0	0	0	0	0	0	0	0	11	8	1
Bacteria	Proteobacteria	Betaproteobacteria	Methylophilales	Methylophilaceae	Methylotenera	unknown species	0	0	0	0	0	0	0	0	0	1	0	0	0	0	0	0	0	4	2	0	0	0	0	0	0	0	1	0	0	0	0	0	0	0	0	8	0	0	0	13	0	0	2
Bacteria	Proteobacteria	Gammaproteobacteria	Pseudomonadales	Pseudomonadaceae	Pseudomonas	Pseudomonas sp.	0	0	0	0	0	0	0	0	0	0	0	0	0	0	0	0	0	0	0	0	0	0	0	0	0	0	0	0	1	0	0	1	0	0	0	0	0	0	0	0	0	7	2
Bacteria	Proteobacteria	Alphaproteobacteria	Rhodobacterales	Rhodobacteraceae	Tabrizicola	unknown species	0	0	0	0	0	0	1	0	0	0	0	0	0	0	0	0	0	0	0	1	12	0	0	4	0	0	1	0	0	0	0	0	0	0	0	0	0	0	0	0	0	0	0
Bacteria	Actinobacteria	Actinobacteria	Actinomycetales	Actinomycetaceae	Actinomyces	Multi-affiliation	0	0	0	0	0	0	0	0	0	0	0	0	0	0	0	0	0	0	0	0	0	0	0	0	0	0	0	0	0	0	0	0	0	0	0	0	0	0	0	0	0	0	0
Bacteria	Proteobacteria	Gammaproteobacteria	Xanthomonadales	Xanthomonadaceae	Tahibacter	unknown species	2	9	0	0	0	0	12	0	0	0	1	0	0	1	1	0	0	4	6	0	0	0	1	0	0	1	0	0	1	0	0	0	1	0	0	0	0	0	1	0	0	0	1
Bacteria	Proteobacteria	Alphaproteobacteria	Sphingomonadales	M05-Pitesti	unknown genus	unknown species	0	0	4	0	0	0	0	0	0	0	2	0	0	0	0	0	8	0	0	12	8	3	5	0	0	4	0	0	0	0	0	0	0	0	4	0	0	0	0	0	0	0	1
Bacteria	Proteobacteria	Alphaproteobacteria	Rhizobiales	Phyllobacteriaceae	Mesorhizobium	unknown species	6	3	9	0	17	0	0	0	0	0	0	0	0	0	0	0	0	0	7	4	6	1	0	0	0	0	0	0	0	0	0	0	0	0	0	0	0	0	0	0	0	0	0
Bacteria	Proteobacteria	Alphaproteobacteria	Rhizobiales	C2U	unknown genus	unknown species	1	2	1	0	7	0	0	1	6	2	0	2	6	2	2	0	0	1	0	0	0	0	1	0	0	1	0	0	0	1	0	2	1	2	0	1	1	2	3	1	0	0	0
Bacteria	Verrucomicrobia	Verrucomicrobiae	Verrucomicrobiales	Verrucomicrobiaceae	Luteolibacter	unknown species	2	0	0	0	0	0	1	6	0	12	13	0	0	0	0	1	0	0	3	1	1	2	1	0	0	0	0	5	0	0	0	0	1	0	0	0	0	0	0	0	1	0	0
Bacteria	Verrucomicrobia	Verrucomicrobiae	Verrucomicrobiales	Verrucomicrobiaceae	Luteolibacter	Verrucomicrobium sp.	3	2	0	0	1	0	0	0	1	0	0	0	1	0	0	0	0	0	0	0	0	0	0	1	0	0	0	1	1	2	0	3	0	0	1	1	1	0	2	1	3	12	5
Bacteria	Planctomycetes	Planctomycetacia	Planctomycetales	Planctomycetaceae	unknown genus	unknown species	10	5	5	0	0	0	0	0	0	0	0	0	0	5	1	0	9	4	4	1	3	1	0	0	0	1	0	0	0	0	0	0	0	0	0	0	0	0	0	0	0	0	0
Bacteria	Chloroflexi	Thermomicrobia	JG30-KF-CM45	unknown family	unknown genus	unknown species	20	16	12	0	3	0	0	0	0	2	0	0	0	1	0	0	0	1	4	0	0	0	0	0	0	0	0	0	0	0	0	0	0	0	0	0	0	0	0	0	0	0	0
Bacteria	Proteobacteria	Betaproteobacteria	Rhodocyclales	Rhodocyclaceae	Azoarcus	unknown species	4	2	4	0	0	1	0	0	0	0	3	0	0	4	2	3	2	5	2	0	1	2	2	0	0	3	0	3	0	0	0	0	3	0	0	0	0	0	1	0	0	0	1
Bacteria	Proteobacteria	Betaproteobacteria	Burkholderiales	Comamonadaceae	Aquabacterium	Multi-affiliation	1	1	0	0	0	0	0	0	0	4	0	4	0	0	0	1	0	0	0	5	4	2	2	0	0	1	0	0	0	0	0	0	2	0	1	0	0	0	0	0	0	8	2
Bacteria	Proteobacteria	Betaproteobacteria	Burkholderiales	Comamonadaceae	Multi-affiliation	Multi-affiliation	0	0	0	0	0	0	0	0	0	0	0	0	0	0	0	0	0	0	0	0	5	0	0	9	0	0	0	0	0	0	0	0	0	0	0	1	12	4	0	0	0	0	0
Bacteria	Proteobacteria	Gammaproteobacteria	Legionellales	Legionellaceae	Legionella	unknown species	0	0	0	0	0	0	10	0	0	0	1	13	13	0	0	0	0	0	0	1	1	3	1	0	0	4	2	1	0	6	0	0	0	0	0	0	0	1	0	0	0	0	0
Bacteria	Proteobacteria	Alphaproteobacteria	Sphingomonadales	Sphingomonadaceae	Multi-affiliation	Multi-affiliation	0	2	0	0	1	0	0	2	0	4	0	1	0	1	0	0	1	1	0	0	1	1	2	0	0	0	0	1	0	0	0	0	1	1	0	1	0	1	0	1	0	0	1
Bacteria	Firmicutes	Clostridia	Clostridiales	Gracilibacteraceae	Gracilibacter	unknown species	2	2	0	0	0	0	2	7	0	3	0	0	0	0	2	2	0	1	1	4	2	0	1	0	0	1	0	2	2	3	0	7	3	0	3	0	0	0	4	0	0	0	0
Bacteria	Proteobacteria	Alphaproteobacteria	Rhizobiales	Multi-affiliation	Multi-affiliation	Multi-affiliation	0	0	0	0	0	0	0	2	9	1	2	0	0	0	0	0	0	0	0	1	3	3	1	2	0	1	0	1	2	2	1	1	4	0	1	4	0	0	5	0	0	0	0
Bacteria	Proteobacteria	Alphaproteobacteria	Rhodobacterales	Rhodobacteraceae	unknown genus	unknown species	0	2	0	2	1	1	2	0	0	3	1	0	1	1	5	3	2	0	2	1	0	1	2	0	0	0	0	0	2	1	0	0	1	0	1	0	0	0	1	0	0	0	0
Bacteria	Proteobacteria	Alphaproteobacteria	Caulobacterales	Caulobacteraceae	Brevundimonas	Multi-affiliation	2	0	0	0	0	0	15	4	7	2	0	0	8	0	0	0	0	0	0	0	0	0	0	0	0	0	0	1	0	0	0	0	1	0	0	0	0	0	0	0	0	0	0
Bacteria	Proteobacteria	Deltaproteobacteria	Bdellovibrionales	Bdellovibrionaceae	Bdellovibrio	unknown species	0	0	0	0	0	0	0	0	0	0	0	0	0	0	0	0	0	0	0	0	0	0	0	0	0	0	0	0	0	0	50	0	0	0	0	0	0	0	0	0	0	0	0
Bacteria	Proteobacteria	Betaproteobacteria	Burkholderiales	Burkholderiaceae	Lautropia	unknown species	2	0	0	0	0	0	0	0	4	4	0	0	0	2	0	5	0	0	0	0	0	0	0	8	0	0	0	0	0	0	0	0	0	0	0	0	0	5	0	0	0	0	0
Bacteria	Proteobacteria	Alphaproteobacteria	Rhodobacterales	Rhodobacteraceae	Multi-affiliation	Multi-affiliation	2	1	0	0	1	0	1	1	0	1	0	0	0	3	0	1	0	0	3	3	0	4	3	3	0	2	0	0	1	0	0	0	1	0	1	0	0	0	1	0	1	0	1
Bacteria	Planctomycetes	Planctomycetacia	Planctomycetales	Planctomycetaceae	unknown genus	unknown species	2	8	2	0	10	0	0	0	0	0	0	0	0	2	1	5	0	0	1	0	0	0	0	0	0	0	0	0	0	0	0	0	0	0	0	0	0	0	0	0	0	0	0
Bacteria	Proteobacteria	Deltaproteobacteria	Oligoflexales	Oligoflexaceae	unknown genus	unknown species	4	2	1	0	1	6	0	0	0	0	0	0	0	11	6	3	5	15	5	0	0	0	0	0	0	0	0	0	0	0	0	0	0	0	0	0	0	0	0	0	0	0	0
Bacteria	Proteobacteria	Gammaproteobacteria	Xanthomonadales	Xanthomonadaceae	Multi-affiliation	Multi-affiliation	6	3	6	0	0	2	0	0	0	1	0	0	0	9	3	5	2	2	4	3	0	2	0	1	0	0	0	0	0	0	0	0	0	0	0	0	0	0	0	0	0	0	0
Bacteria	Proteobacteria	Betaproteobacteria	Burkholderiales	Comamonadaceae	Hydrogenophaga	Multi-affiliation	1	2	0	0	2	1	2	0	0	1	0	0	1	3	0	1	0	0	2	0	0	0	0	0	0	0	0	4	1	2	0	7	3	3	0	0	0	1	0	0	0	3	1
Bacteria	Proteobacteria	Gammaproteobacteria	KI89A clade	unknown family	unknown genus	unknown species	0	0	0	0	0	0	4	0	0	0	0	27	0	0	0	0	0	0	0	0	0	0	0	0	0	0	0	0	0	0	0	0	0	0	0	0	0	0	0	0	0	0	0
Bacteria	Proteobacteria	Alphaproteobacteria	Rhodospirillales	Rhodospirillaceae	unknown genus	unknown species	0	0	0	0	0	0	1	0	4	2	0	1	0	0	0	5	0	0	0	0	7	0	0	5	0	0	0	0	0	0	0	0	0	0	0	0	20	5	0	0	0	0	0
Bacteria	Proteobacteria	Alphaproteobacteria	Rhodobacterales	Rhodobacteraceae	unknown genus	unknown species	0	0	0	0	0	0	1	0	0	0	0	0	0	0	0	0	0	0	0	0	0	0	0	0	0	0	0	0	0	0	0	0	0	0	0	0	0	0	0	0	0	0	0
Bacteria	Proteobacteria	Alphaproteobacteria	Rickettsiales	Holosporaceae	unknown genus	unknown species	14	0	2	0	0	0	0	0	0	0	0	0	0	8	6	9	6	9	0	0	0	0	0	0	0	0	0	0	0	0	0	0	0	0	0	0	0	0	0	0	0	0	0
Bacteria	Saccharibacteria	unknown class	unknown order	unknown family	unknown genus	unknown species	0	0	0	0	0	0	0	0	0	0	0	0	0	0	0	0	0	0	0	0	0	0	0	0	0	0	0	0	0	0	0	0	0	0	0	0	0	7	0	0	0	0	0
Bacteria	Proteobacteria	Gammaproteobacteria	Pseudomonadales	Pseudomonadaceae	Pseudomonas	Multi-affiliation	1	0	0	0	0	0	0	2	1	0	0	0	1	0	0	0	0	0	0	0	0	0	0	0	0	0	0	1	0	0	1	5	2	0	0	0	0	0	0	0	0	0	1
Bacteria	Proteobacteria	Alphaproteobacteria	Sphingomonadales	Sphingomonadaceae	Multi-affiliation	Multi-affiliation	0	0	0	0	1	0	0	5	6	4	0	1	4	0	0	0	0	0	0	0	0	0	0	0	0	0	0	0	0	0	2	3	0	0	0	0	0	1	0	0	0	0	0
Bacteria	Proteobacteria	Alphaproteobacteria	Sphingomonadales	Sphingomonadaceae	Zymomonas	unknown species	0	1	0	0	0	0	8	0	10	1	0	2	6	0	1	0	0	0	0	0	0	0	0	0	0	0	0	1	5	1	5	0	0	6	0	1	0	1	2	0	0	0	0
Bacteria	Proteobacteria	Alphaproteobacteria	Rhizobiales	Multi-affiliation	Multi-affiliation	Multi-affiliation	1	3	1	0	1	0	4	0	0	0	0	0	0	0	2	0	0	14	0	0	0	0	0	0	0	0	0	0	5	0	19	0	2	0	0	0	0	0	0	0	0	0	0
Bacteria	Verrucomicrobia	Verrucomicrobiae	Verrucomicrobiales	Verrucomicrobiaceae	Prosthecobacter	unknown species	0	0	0	0	0	0	0	0	16	0	0	7	0	0	0	0	0	0	0	0	0	0	0	0	0	0	2	2	0	0	0	0	0	0	0	0	0	0	0	0	0	0	0
Bacteria	Verrucomicrobia	Verrucomicrobiae	Verrucomicrobiales	Verrucomicrobiaceae	Haloferula	unknown species	0	0	0	0	0	0	0	0	0	0	2	0	0	0	0	0	0	0	0	0	0	0	1	0	0	1	0	0	1	0	0	2	2	0	0	0	0	0	0	0	0	0	0
Bacteria	Planctomycetes	Planctomycetacia	Planctomycetales	Planctomycetaceae	Planctomyces	unknown species	0	1	1	1	0	4	2	1	1	0	0	0	0	11	11	5	0	3	6	0	0	0	0	0	0	0	0	0	0	1	0	1	0	0	0	1	0	1	0	0	0	0	0
Bacteria	Planctomycetes	Phycisphaerae	Phycisphaerales	Phycisphaeraceae	SM1A02	unknown species	0	0	2	0	0	0	0	0	0	0	0	0	0	0	0	4	0	2	0	15	10	4	16	4	1	4	0	0	0	0	0	0	0	0	0	0	0	0	0	0	0	0	0
Bacteria	Planctomycetes	Phycisphaerae	Phycisphaerales	Phycisphaeraceae	SM1A02	unknown species	0	0	0	0	0	0	24	0	0	0	4	6	0	0	0	0	0	0	0	0	0	0	0	0	7	0	0	0	0	0	0	0	0	0	0	0	0	3	0	0	0	0	0
Bacteria	Bacteroidetes	Flavobacteriia	Flavobacteriales	Flavobacteriaceae	Capnocytophaga	Multi-affiliation	0	0	0	0	0	0	0	0	0	0	0	0	0	0	0	0	0	0	0	0	0	0	0	0	0	0	0	0	1	0	0	0	0	0	0	0	0	0	0	0	0	0	0
Bacteria	Bacteroidetes	Flavobacteriia	Flavobacteriales	Flavobacteriaceae	Bergeyella	unknown species	0	0	0	0	0	0	0	0	0	0	3	1	0	1	1	0	1	0	0	0	0	0	0	0	0	0	1	2	1	0	0	2	3	0	2	0	0	0	7	0	1	1	1
Bacteria	Proteobacteria	Betaproteobacteria	Burkholderiales	Comamonadaceae	Hydrogenophaga	unknown species	0	0	0	0	0	0	1	2	6	0	0	8	3	0	0	0	0	0	0	0	0	0	0	0	0	0	0	3	7	4	4	9	2	0	2	0	10	0	0	0	0	0	0
Bacteria	Proteobacteria	Betaproteobacteria	Methylophilales	Methylophilaceae	Methylobacillus	Aminomonas aminovorus	0	0	0	0	0	16	0	1	0	0	0	0	0	2	1	4	0	5	0	0	0	0	0	0	0	0	0	0	0	0	0	0	0	0	0	0	0	0	0	0	8	15	0
Bacteria	Proteobacteria	Betaproteobacteria	SC-I-84	unknown family	unknown genus	unknown species	10	6	6	0	0	2	0	0	0	0	0	0	0	10	6	6	6	2	9	0	0	0	0	0	0	0	0	0	0	0	0	0	0	0	0	0	0	0	0	0	0	0	0
Bacteria	Proteobacteria	Alphaproteobacteria	Rhizobiales	B142	unknown genus	unknown species	1	0	0	0	2	0	0	2	6	1	0	13	4	0	0	0	0	0	0	0	1	0	0	0	0	0	0	1	3	0	2	0	2	1	0	2	5	1	2	0	0	2	0
Bacteria	Proteobacteria	Alphaproteobacteria	Rhodospirillales	I-10	unknown genus	alpha proteobacterium P-20	2	0	0	0	0	0	3	0	0	2	3	7	0	0	0	0	0	0	0	0	1	0	3	2	0	0	0	0	0	0	0	0	0	0	0	0	23	2	0	0	0	0	0
Bacteria	Planctomycetes	Planctomycetacia	Planctomycetales	Planctomycetaceae	Pir4 lineage	unknown species	13	8	6	0	3	0	0	0	0	0	0	0	0	5	2	2	1	2	3	1	0	0	0	1	0	0	0	0	0	0	0	0	0	0	0	0	0	0	0	0	0	0	0
Bacteria	Planctomycetes	Planctomycetacia	Planctomycetales	Planctomycetaceae	Blastopirellula	unknown species	0	0	0	0	0	0	1	2	7	1	0	1	1	0	0	0	0	0	0	0	2	0	0	0	1	0	0	0	1	0	1	1	0	3	2	2	0	2	0	0	0	0	0
Bacteria	Planctomycetes	OM190	unknown order	unknown family	unknown genus	unknown species	0	0	0	0	0	0	0	0	0	0	0	0	0	0	0	0	0	0	0	0	0	0	0	0	0	0	0	1	0	0	0	0	0	0	0	0	0	0	0	0	0	0	0
Bacteria	Actinobacteria	Acidimicrobiia	Acidimicrobiales	Iamiaceae	Iamia	unknown species	3	1	0	0	26	0	0	0	0	5	1	0	0	0	0	0	0	0	0	0	0	0	0	0	0	0	0	0	0	0	0	0	0	0	0	0	0	1	0	0	0	15	0
Bacteria	Gemmatimonadetes	Gemmatimonadetes	Gemmatimonadales	Gemmatimonadaceae	Gemmatimonas	Multi-affiliation	0	0	0	0	5	0	0	0	2	2	0	0	0	0	0	0	10	0	0	0	0	0	0	0	0	0	0	0	0	0	0	0	0	0	0	0	0	0	0	0	0	0	0
Bacteria	Proteobacteria	Deltaproteobacteria	Bdellovibrionales	Bdellovibrionaceae	Bdellovibrio	Bdellovibrio exovorus JSS	0	3	0	0	0	0	1	0	0	1	0	14	22	0	0	0	0	0	0	0	0	0	0	0	0	0	0	0	0	4	0	0	0	0	0	0	0	0	0	0	0	0	0
Bacteria	Proteobacteria	Betaproteobacteria	Burkholderiales	Comamonadaceae	Multi-affiliation	Multi-affiliation	2	0	0	1	7	0	0	0	0	0	0	0	0	0	4	1	0	3	0	0	0	1	0	0	0	1	0	0	2	0	0	0	0	11	0	1	0	0	4	0	0	15	0
Bacteria	Proteobacteria	Betaproteobacteria	Burkholderiales	Comamonadaceae	Rubrivivax	unknown species	3	0	0	0	0	0	0	0	0	0	0	1	0	0	0	0	0	0	0	0	0	0	0	0	0	0	0	0	0	0	0	0	0	0	0	0	0	1	0	0	0	0	0
Bacteria	Proteobacteria	Gammaproteobacteria	Pseudomonadales	Pseudomonadaceae	Pseudomonas	Pseudomonas alcaligenes	0	0	0	0	0	0	0	0	1	0	0	0	0	0	0	1	0	0	0	0	0	0	0	0	0	0	0	0	0	0	0	3	0	0	1	0	0	0	0	0	10	8	7
Bacteria	Proteobacteria	Gammaproteobacteria	Xanthomonadales	Xanthomonadaceae	Thermomonas	unknown species	1	1	0	0	5	1	2	4	0	0	5	3	0	4	2	0	0	0	3	0	0	1	1	0	0	2	0	2	3	0	0	1	0	0	0	0	0	0	0	1	0	0	0
Bacteria	Proteobacteria	Alphaproteobacteria	Rhizobiales	Rhizobiales Incertae Sedis	Phreatobacter	unknown species	0	0	0	0	0	0	0	1	6	1	0	0	0	0	0	1	0	0	0	2	1	0	0	0	0	2	0	1	2	1	0	0	0	1	3	3	0	0	2	0	0	1	0
Bacteria	Tenericutes	Mollicutes	Mycoplasmatales	Mycoplasmataceae	Mycoplasma	Aplysia californica (California sea hare)	0	0	0	0	0	1	0	0	2	0	0	2	4	1	0	0	0	0	0	0	0	0	0	0	0	0	0	0	0	0	0	0	0	0	0	0	1	0	1	0	1	1	0
Bacteria	Verrucomicrobia	Verrucomicrobiae	Verrucomicrobiales	Verrucomicrobiaceae	Haloferula	Haloferula luteola	0	0	0	0	0	0	0	0	1	0	1	0	0	0	0	0	0	0	0	0	1	0	0	0	0	0	0	0	0	0	0	0	0	0	0	0	0	0	0	0	0	0	0
Bacteria	Firmicutes	Clostridia	Halanaerobiales	ODP1230B8.23	unknown genus	unknown species	0	0	0	0	0	0	0	0	0	0	0	0	0	0	0	0	0	0	0	3	14	0	2	0	0	0	0	0	0	0	9	0	0	0	0	0	0	0	0	0	0	0	0
Bacteria	Actinobacteria	Actinobacteria	Micrococcales	Micrococcaceae	Rothia	Multi-affiliation	0	0	0	0	0	0	0	0	0	0	0	0	0	0	0	0	0	0	0	0	0	0	0	0	0	0	0	0	0	0	0	0	0	0	0	0	0	0	0	0	0	0	0
Bacteria	Bacteroidetes	Flavobacteriia	Flavobacteriales	Flavobacteriaceae	Flavobacterium	Multi-affiliation	1	0	1	0	1	0	0	0	0	3	2	0	0	4	3	12	0	8	8	0	0	0	0	0	0	0	0	0	0	0	0	0	0	0	0	0	0	0	0	0	0	0	0
Bacteria	Proteobacteria	Betaproteobacteria	Methylophilales	Methylophilaceae	Methylophilus	Multi-affiliation	0	0	0	0	0	1	0	0	0	0	0	0	0	0	1	7	0	0	2	0	0	0	0	0	0	0	1	1	0	10	0	0	5	0	0	0	0	0	0	0	3	0	0
Bacteria	Proteobacteria	Gammaproteobacteria	Pseudomonadales	Pseudomonadaceae	Pseudomonas	unknown species	0	0	0	0	0	0	0	1	0	7	2	0	0	0	0	0	0	0	0	0	0	0	0	0	0	0	0	1	3	0	0	7	0	0	5	0	0	0	0	0	0	0	0
Bacteria	Proteobacteria	Alphaproteobacteria	Rhizobiales	Phyllobacteriaceae	Mesorhizobium	unknown species	3	6	8	0	0	0	0	3	0	0	0	0	0	0	2	0	0	2	3	0	0	0	0	0	0	2	0	0	0	0	0	0	0	0	0	0	0	0	0	0	0	0	0
Bacteria	Proteobacteria	Alphaproteobacteria	Rhizobiales	Xanthobacteraceae	Ancylobacter	Multi-affiliation	3	2	3	0	1	0	0	0	0	0	0	0	0	0	1	2	0	3	5	4	5	1	3	0	2	8	0	0	0	0	0	0	0	1	0	0	0	0	0	0	0	0	1
Bacteria	Proteobacteria	Alphaproteobacteria	Rhodospirillales	Rhodospirillaceae	Ferrovibrio	unknown species	0	0	0	0	0	0	0	0	0	1	0	0	0	0	0	0	0	0	2	1	0	0	1	0	0	0	0	0	0	0	0	0	0	0	0	0	0	0	0	0	0	0	0
Bacteria	Proteobacteria	Alphaproteobacteria	Alphaproteobacteria Incertae Sedis	unknown family	unknown genus	unknown species	0	0	0	0	0	0	0	4	0	0	0	0	24	0	0	0	0	0	0	0	0	0	0	0	0	0	0	2	0	0	0	0	0	0	0	0	0	0	0	0	0	0	0
Bacteria	Proteobacteria	Alphaproteobacteria	Rickettsiales	TK34	unknown genus	unknown species	0	2	1	0	0	0	3	0	2	0	0	0	0	0	0	0	0	0	0	0	0	0	0	0	0	0	0	0	11	0	0	0	0	0	0	0	25	16	0	0	0	0	0
Bacteria	Planctomycetes	Planctomycetacia	Planctomycetales	Planctomycetaceae	unknown genus	unknown species	0	0	0	0	0	0	0	0	0	0	0	0	0	0	0	0	0	0	0	0	0	0	0	0	0	0	0	1	13	0	0	0	0	0	8	0	0	0	0	0	0	0	0
Bacteria	Proteobacteria	Gammaproteobacteria	Xanthomonadales	Xanthomonadaceae	unknown genus	unknown species	0	0	0	0	0	0	0	0	1	0	0	13	0	0	0	0	0	0	0	0	0	0	0	0	0	0	0	0	0	0	0	0	0	0	0	0	0	3	0	0	0	0	0
Bacteria	Proteobacteria	Betaproteobacteria	Burkholderiales	Oxalobacteraceae	Herbaspirillum	Multi-affiliation	0	1	0	0	0	32	0	0	0	0	0	0	0	2	0	8	3	5	6	0	0	0	0	0	0	0	0	0	0	0	0	0	0	0	0	0	0	0	0	0	0	0	0
Bacteria	Proteobacteria	Gammaproteobacteria	Enterobacteriales	Enterobacteriaceae	Multi-affiliation	Multi-affiliation	0	0	1	0	0	0	0	0	0	1	1	3	0	4	0	1	0	0	1	0	0	0	0	0	1	0	0	1	0	4	0	3	1	0	1	0	0	0	0	1	0	0	2
Bacteria	Planctomycetes	Planctomycetacia	Planctomycetales	Planctomycetaceae	Pir4 lineage	unknown species	2	1	0	0	0	3	2	0	1	0	0	0	0	9	9	1	5	4	5	1	3	1	2	0	0	1	0	0	0	0	0	0	0	0	0	0	2	0	0	0	0	0	0
Bacteria	Spirochaetae	Spirochaetes	Spirochaetales	Leptospiraceae	Turneriella	unknown species	7	1	3	5	4	4	6	0	0	0	0	0	0	1	0	3	1	0	4	2	1	0	0	0	0	3	0	0	0	0	0	0	0	0	0	0	0	0	0	0	0	0	0
Bacteria	Bacteroidetes	Flavobacteriia	Flavobacteriales	Flavobacteriaceae	Flavobacterium	Flavobacterium cutihirudinis	0	0	2	0	0	2	0	0	0	3	0	0	0	0	1	8	0	4	1	0	0	0	0	0	0	0	0	0	0	0	0	0	0	0	0	0	0	0	0	0	0	1	0
Bacteria	Chlamydiae	Chlamydiae	Chlamydiales	Chlamydiales Incertae Sedis	unknown genus	unknown species	0	0	0	0	0	0	2	0	0	0	1	0	0	0	0	0	0	0	0	0	0	0	0	0	0	0	0	0	0	0	0	0	3	0	0	0	7	0	0	0	0	0	0
Bacteria	Proteobacteria	Betaproteobacteria	Burkholderiales	Comamonadaceae	Ramlibacter	unknown species	1	0	0	0	0	0	8	0	0	0	0	0	1	0	0	0	0	0	0	0	0	0	0	0	0	0	3	2	1	0	0	8	7	0	0	0	0	3	0	0	0	0	0
Bacteria	Proteobacteria	Multi-affiliation	Multi-affiliation	Multi-affiliation	Multi-affiliation	Multi-affiliation	0	0	0	0	0	0	0	0	2	0	0	0	0	0	0	0	0	0	0	0	0	0	0	0	0	0	0	0	0	0	0	0	0	0	0	6	0	0	0	0	0	0	0
Bacteria	Proteobacteria	Gammaproteobacteria	Pseudomonadales	Moraxellaceae	Acinetobacter	Multi-affiliation	0	0	0	0	0	1	39	0	0	0	0	0	0	0	1	2	0	3	0	1	0	2	0	0	0	0	0	4	0	0	0	4	1	0	0	0	0	0	0	1	0	0	0
Bacteria	Proteobacteria	Alphaproteobacteria	Caulobacterales	Hyphomonadaceae	Hirschia	unknown species	0	0	0	0	0	0	1	0	2	0	0	6	0	0	0	0	0	0	0	0	0	0	0	0	0	0	0	0	6	5	13	0	0	0	0	0	0	16	0	0	0	0	0
Bacteria	Verrucomicrobia	Verrucomicrobiae	Verrucomicrobiales	Verrucomicrobiaceae	unknown genus	unknown species	1	2	0	0	0	0	0	2	0	6	1	0	2	1	0	0	0	0	0	0	0	0	1	0	0	0	0	0	0	0	0	0	0	0	2	0	0	0	2	0	0	0	0
Bacteria	Planctomycetes	Planctomycetacia	Planctomycetales	Planctomycetaceae	Planctomyces	unknown species	0	1	1	0	0	1	4	3	1	2	0	1	0	1	2	1	0	0	0	2	0	1	0	0	1	2	0	2	0	1	0	0	0	0	0	0	0	0	0	0	0	1	0
Bacteria	Actinobacteria	Actinobacteria	Micrococcales	Micrococcaceae	Micrococcus	Multi-affiliation	0	0	0	0	0	0	0	0	0	0	0	0	0	0	4	0	0	0	0	0	0	0	0	0	0	0	0	0	0	0	0	0	1	38	0	0	0	0	0	6	0	0	0
Bacteria	Bacteroidetes	Sphingobacteriia	Sphingobacteriales	Chitinophagaceae	Dinghuibacter	unknown species	2	0	4	0	0	3	0	0	0	0	0	0	0	2	3	0	2	0	0	6	1	9	6	0	0	5	0	0	0	0	0	0	0	0	0	0	0	0	0	0	0	0	0
Bacteria	Proteobacteria	Betaproteobacteria	Burkholderiales	Comamonadaceae	unknown genus	unknown species	2	2	0	4	7	0	1	0	0	0	0	0	0	1	0	1	0	1	1	0	1	0	0	3	0	0	0	0	0	0	0	0	0	0	2	0	1	0	3	0	0	0	0
Bacteria	Proteobacteria	Betaproteobacteria	Methylophilales	Methylophilaceae	Methylotenera	unknown species	0	0	0	0	4	1	0	6	1	8	0	0	22	0	0	0	0	1	0	0	0	0	0	0	0	0	0	0	0	0	0	0	1	0	0	0	0	0	0	0	0	3	0
Bacteria	Proteobacteria	Gammaproteobacteria	Pseudomonadales	Pseudomonadaceae	Pseudomonas	Pseudomonas sp.	0	0	0	0	0	0	0	1	0	2	1	0	0	0	0	0	0	0	0	0	0	0	0	1	0	0	0	0	1	1	0	0	0	0	1	0	0	0	0	0	8	4	6
Bacteria	Proteobacteria	Gammaproteobacteria	Aeromonadales	Aeromonadaceae	Aeromonas	Multi-affiliation	0	1	0	0	11	0	0	0	0	1	0	0	0	0	1	0	0	0	0	0	0	0	0	0	0	0	0	0	0	0	0	0	0	0	2	0	0	0	0	6	0	4	0
Bacteria	Proteobacteria	Alphaproteobacteria	Sphingomonadales	Sphingomonadaceae	unknown genus	Blastomonas natatoria	0	0	0	0	0	0	0	0	0	0	0	0	0	0	0	0	0	0	0	0	0	0	0	0	0	0	0	0	0	0	0	0	0	0	7	13	0	4	0	0	0	0	0
Bacteria	Proteobacteria	Alphaproteobacteria	Rhodobacterales	Rhodobacteraceae	Multi-affiliation	Multi-affiliation	0	0	0	0	0	0	0	2	1	1	2	0	1	2	0	0	0	0	0	0	0	1	0	0	1	2	1	0	0	1	0	1	1	0	1	0	0	0	2	0	0	2	0
Bacteria	Proteobacteria	Alphaproteobacteria	Rickettsiales	[Caedibacter] caryophilus group	unknown genus	unknown species	0	0	1	0	0	0	0	1	1	5	0	0	0	1	1	1	0	0	0	1	0	3	3	0	1	1	0	2	0	0	0	8	6	0	0	0	0	0	0	0	0	0	3
Bacteria	Planctomycetes	Planctomycetacia	Planctomycetales	Planctomycetaceae	unknown genus	unknown species	3	13	3	0	9	0	0	0	0	0	0	0	0	0	0	0	0	0	2	0	0	0	0	0	0	0	0	0	0	0	0	0	0	0	0	0	0	0	0	0	0	0	0
Bacteria	Planctomycetes	Planctomycetacia	Planctomycetales	Planctomycetaceae	Planctomyces	unknown species	0	1	1	0	1	0	0	0	0	0	1	0	0	6	2	1	0	4	3	7	3	2	2	0	2	4	0	0	0	0	0	1	0	0	0	0	0	0	0	0	0	0	1
Bacteria	Planctomycetes	vadinHA49	unknown order	unknown family	unknown genus	unknown species	0	0	0	0	0	0	1	0	0	0	0	0	0	0	0	0	0	0	0	14	12	2	11	0	5	12	0	0	0	0	0	0	0	0	0	0	0	0	0	0	0	0	0
Bacteria	Verrucomicrobia	Opitutae	Opitutales	Opitutaceae	Opitutus	unknown species	1	2	0	0	0	0	0	0	0	3	0	0	0	0	0	0	0	0	0	4	3	8	2	5	2	0	0	0	0	0	0	0	0	0	0	0	0	0	0	0	0	0	0
Bacteria	Cyanobacteria	ML635J-21	unknown order	unknown family	unknown genus	unknown species	0	0	1	0	7	0	0	3	2	0	0	0	0	0	0	2	9	0	0	0	0	0	0	0	0	0	0	0	0	0	0	0	6	0	0	0	0	0	0	0	0	0	1
Bacteria	Firmicutes	Clostridia	Clostridiales	Lachnospiraceae	Johnsonella	Multi-affiliation	0	0	0	0	0	0	0	0	0	0	0	0	0	0	0	0	0	0	0	0	0	0	0	0	0	0	0	0	0	0	0	0	0	0	0	0	0	0	0	0	0	0	0
Bacteria	Bacteroidetes	Sphingobacteriia	Sphingobacteriales	Chitinophagaceae	Niabella	unknown species	0	3	1	0	0	0	1	0	0	3	13	0	0	1	1	0	0	0	1	0	1	4	2	0	0	0	0	1	0	1	0	0	1	0	1	0	0	0	0	0	1	0	0
Bacteria	Bacteroidetes	Sphingobacteriia	Sphingobacteriales	Chitinophagaceae	Sediminibacterium	unknown species	3	11	0	5	15	0	0	0	1	1	0	0	6	0	0	0	3	0	0	0	6	0	0	0	0	0	0	0	0	1	0	0	2	0	0	0	0	0	0	0	0	0	0
Bacteria	Bacteroidetes	Flavobacteriia	Flavobacteriales	Flavobacteriaceae	Cloacibacterium	Multi-affiliation	0	0	0	0	0	0	0	2	0	1	2	0	0	1	1	0	0	0	0	0	0	0	0	0	0	0	0	7	0	0	0	4	2	0	0	0	0	0	1	0	0	0	1
Bacteria	Proteobacteria	Gammaproteobacteria	Xanthomonadales	Xanthomonadaceae	Multi-affiliation	Multi-affiliation	1	0	1	0	0	2	0	0	0	0	0	0	0	11	20	0	1	4	1	0	0	0	0	0	0	0	0	0	0	0	0	0	0	0	0	0	0	0	2	1	0	0	0
Bacteria	Proteobacteria	Betaproteobacteria	Burkholderiales	Comamonadaceae	Multi-affiliation	Multi-affiliation	0	0	0	0	0	0	0	1	0	4	1	0	0	0	0	0	0	0	0	0	1	0	1	0	0	1	0	5	0	1	0	3	4	0	1	1	0	0	1	0	0	1	3
Bacteria	Proteobacteria	Alphaproteobacteria	Rickettsiales	SM2D12	unknown genus	unknown species	0	0	0	0	0	0	2	2	1	0	1	0	1	0	5	0	0	0	0	0	0	4	0	0	0	0	0	0	0	0	0	0	0	0	0	0	0	15	0	2	0	0	0
Bacteria	Proteobacteria	Alphaproteobacteria	Sphingomonadales	Sphingomonadaceae	Multi-affiliation	Multi-affiliation	2	0	1	0	0	0	0	1	0	1	3	0	0	2	5	0	0	0	3	11	2	5	12	0	0	1	0	1	1	1	0	0	0	0	0	0	0	0	0	0	0	0	0
Bacteria	Proteobacteria	Alphaproteobacteria	Rickettsiales	Rickettsiales Incertae Sedis	unknown genus	unknown species	0	0	0	0	0	0	0	0	0	0	0	0	0	0	0	0	0	0	0	2	1	1	0	0	0	1	0	0	0	0	0	0	0	0	0	0	0	0	0	0	0	0	0
Bacteria	Verrucomicrobia	OPB35 soil group	unknown order	unknown family	unknown genus	unknown species	0	0	0	0	0	0	5	0	0	0	1	2	0	0	0	0	0	0	0	0	0	0	0	0	0	0	0	3	3	0	6	0	0	0	0	0	0	1	0	0	0	0	0
Bacteria	Actinobacteria	Acidimicrobiia	Acidimicrobiales	Acidimicrobiales Incertae Sedis	Candidatus Microthrix	unknown species	11	18	0	1	11	0	4	0	4	2	3	1	0	0	0	0	0	0	0	0	0	0	0	0	0	0	0	0	0	0	0	0	0	0	0	0	0	1	0	0	0	0	0
Bacteria	Bacteroidetes	Cytophagia	Cytophagales	Cytophagaceae	unknown genus	unknown species	0	0	0	0	0	0	1	2	0	0	0	0	0	1	0	0	0	0	0	0	0	0	0	1	0	0	0	1	1	0	0	0	0	0	0	2	0	1	1	0	3	6	0
Bacteria	Bacteroidetes	Flavobacteriia	Flavobacteriales	Flavobacteriaceae	Bergeyella	unknown species	0	0	0	0	0	0	4	4	0	3	3	0	0	1	0	0	1	0	0	0	0	0	0	0	0	0	0	0	1	4	0	0	2	1	4	0	0	0	0	0	2	0	2
Bacteria	Proteobacteria	Gammaproteobacteria	Xanthomonadales	Xanthomonadaceae	Lysobacter	unknown species	0	0	0	0	0	0	0	0	0	0	0	0	0	0	0	0	0	0	0	0	0	0	0	0	0	0	0	0	0	0	0	0	0	0	0	0	0	0	0	0	0	0	0
Bacteria	Proteobacteria	Betaproteobacteria	Burkholderiales	Comamonadaceae	Multi-affiliation	Multi-affiliation	0	0	0	0	0	0	0	0	0	0	0	0	0	0	0	0	0	0	0	0	0	1	0	2	0	1	0	0	1	0	0	1	1	3	0	0	0	0	0	0	1	12	0
Bacteria	Proteobacteria	Betaproteobacteria	Neisseriales	Neisseriaceae	Neisseria	unknown species	0	0	0	0	0	0	0	0	0	0	0	0	0	0	0	0	0	0	0	0	0	0	0	0	0	0	0	0	0	0	0	0	0	0	0	0	0	0	0	0	0	0	0
Bacteria	Proteobacteria	Gammaproteobacteria	Xanthomonadales	Xanthomonadales Incertae Sedis	unknown genus	unknown species	7	7	12	0	0	0	0	0	0	0	0	0	0	3	0	8	0	12	2	0	0	0	0	0	0	0	0	0	0	0	0	0	0	0	0	0	0	0	0	0	0	0	0
Bacteria	Proteobacteria	Alphaproteobacteria	Rhizobiales	Hyphomicrobiaceae	Hyphomicrobium	Multi-affiliation	0	0	0	0	0	0	1	0	9	0	2	2	0	0	1	0	0	0	0	0	1	0	1	0	1	0	0	0	2	0	12	0	0	0	0	0	0	7	2	2	0	0	0
Bacteria	Fusobacteria	Fusobacteriia	Fusobacteriales	Leptotrichiaceae	Leptotrichia	unknown species	0	0	0	0	0	0	0	0	0	0	0	0	0	0	0	0	0	0	0	0	0	0	0	0	0	0	0	0	0	0	0	0	0	0	0	0	0	0	0	0	0	0	0
Bacteria	Parcubacteria	unknown class	unknown order	unknown family	unknown genus	unknown species	0	0	0	0	0	0	0	0	0	0	0	0	0	3	0	0	0	0	0	0	0	0	0	0	0	0	0	0	0	0	6	0	0	29	0	0	9	0	2	0	0	0	0
Bacteria	Cyanobacteria	Melainabacteria	Obscuribacterales	unknown family	unknown genus	unknown species	1	2	0	0	0	0	17	0	0	2	0	0	0	0	0	3	0	0	0	0	0	0	0	0	0	0	2	0	0	3	0	0	0	0	0	13	6	0	0	0	0	0	0
Bacteria	Bacteroidetes	Flavobacteriia	Flavobacteriales	Flavobacteriaceae	Flavobacterium	unknown species	1	0	0	0	0	5	0	1	0	6	0	0	0	5	0	4	2	1	1	0	0	0	0	2	0	0	0	0	0	0	0	0	0	0	0	0	0	0	1	0	2	4	8
Bacteria	Bacteroidetes	Flavobacteriia	Flavobacteriales	Flavobacteriaceae	Flavobacterium	unknown species	0	0	0	0	0	0	0	0	1	0	0	0	0	5	1	11	6	4	2	0	0	0	0	0	0	0	0	0	0	0	0	0	0	0	0	0	0	0	0	0	1	0	1
Bacteria	Bacteroidetes	Flavobacteriia	Flavobacteriales	Flavobacteriaceae	Chryseobacterium	Chryseobacterium formosense	2	0	0	0	1	20	0	1	6	0	1	0	2	2	4	2	0	2	3	0	0	0	0	0	0	0	0	0	0	0	0	0	0	0	0	0	0	0	0	0	0	0	0
Bacteria	Proteobacteria	Deltaproteobacteria	SAR324 clade(Marine group B)	unknown family	unknown genus	unknown species	4	2	16	0	0	4	0	0	0	0	0	0	0	3	1	1	0	9	2	1	0	1	0	0	0	0	0	0	0	0	0	0	0	0	0	0	0	0	0	0	3	0	0
Bacteria	Proteobacteria	Gammaproteobacteria	Pseudomonadales	Pseudomonadaceae	Pseudomonas	Pseudomonas sp.	0	0	0	0	0	0	0	1	0	0	0	0	0	0	0	0	0	0	0	0	0	0	0	0	0	0	0	1	0	0	0	1	1	0	0	0	0	0	0	0	10	5	9
Bacteria	Proteobacteria	Alphaproteobacteria	Rhizobiales	Methylocystaceae	Multi-affiliation	Multi-affiliation	0	0	0	0	0	0	0	0	0	0	0	0	0	0	0	0	0	0	0	0	0	5	0	0	3	5	0	0	0	0	0	0	0	0	0	0	0	0	0	0	0	6	0
Bacteria	Proteobacteria	Alphaproteobacteria	Rhodospirillales	MNC12	unknown genus	unknown species	5	1	10	0	0	2	0	0	0	0	0	2	0	0	2	0	0	0	2	0	0	0	0	0	0	0	0	0	0	0	0	0	0	0	0	0	0	0	0	0	0	0	0
Bacteria	Fusobacteria	Fusobacteriia	Fusobacteriales	Fusobacteriaceae	Fusobacterium	Multi-affiliation	0	0	0	0	0	0	0	0	0	0	0	0	0	0	0	0	0	0	0	0	0	0	0	0	0	0	0	0	0	0	0	0	0	0	0	0	0	0	0	0	0	0	0
Bacteria	Planctomycetes	Planctomycetacia	Planctomycetales	Planctomycetaceae	Planctomyces	unknown species	0	0	1	0	0	0	1	0	2	2	0	1	1	2	3	1	0	0	1	3	0	0	1	0	1	0	0	0	0	0	0	0	1	1	0	1	0	0	0	0	0	0	0
Bacteria	Acidobacteria	Subgroup 6	unknown order	unknown family	unknown genus	unknown species	0	0	0	0	0	0	3	0	3	0	0	3	0	0	0	0	0	0	0	0	0	0	0	0	0	0	0	0	7	0	6	0	5	0	0	0	0	3	0	0	0	0	0
Bacteria	Verrucomicrobia	Opitutae	Opitutae vadinHA64	unknown family	unknown genus	unknown species	0	0	0	0	0	0	3	5	1	1	12	2	0	1	0	1	0	0	0	0	0	0	0	0	0	0	0	2	1	0	0	1	0	0	0	0	0	0	0	0	0	0	0
Bacteria	Bacteroidetes	Cytophagia	Cytophagales	Cytophagaceae	Cytophaga	unknown species	0	0	0	0	0	0	2	0	0	0	4	0	0	0	0	0	0	0	0	0	0	0	0	0	0	0	0	0	0	0	0	0	0	0	0	0	0	0	0	0	4	0	1
Bacteria	Bacteroidetes	Bacteroidia	Bacteroidales	Prevotellaceae	Prevotella	unknown species	0	0	0	0	0	0	0	0	0	0	0	0	0	0	0	0	0	0	0	0	0	0	0	0	0	0	0	0	0	0	0	0	0	0	0	0	0	0	0	0	0	0	0
Bacteria	Proteobacteria	Deltaproteobacteria	Bdellovibrionales	Bdellovibrionaceae	OM27 clade	unknown species	0	0	0	13	0	3	1	0	0	0	0	0	0	0	0	0	4	0	15	0	0	0	0	12	0	0	0	0	0	0	0	0	0	0	0	0	0	0	0	0	0	0	0
Bacteria	Proteobacteria	Gammaproteobacteria	Thiotrichales	Thiotrichaceae	Thiothrix	unknown species	0	0	0	0	0	0	1	0	0	0	0	0	0	0	0	0	0	0	0	0	0	0	0	0	0	0	0	0	5	0	0	0	0	0	0	0	0	6	0	0	0	1	0
Bacteria	Proteobacteria	Deltaproteobacteria	Bdellovibrionales	Bdellovibrionaceae	Bdellovibrio	unknown species	0	0	0	0	0	0	2	0	0	0	0	0	0	0	0	0	0	0	0	0	0	0	0	0	0	0	0	0	0	0	0	0	0	0	2	0	16	0	0	0	26	0	0
Bacteria	Proteobacteria	Betaproteobacteria	Burkholderiales	Comamonadaceae	Delftia	Delftia sp.	0	0	0	0	0	0	0	0	0	0	0	0	0	0	1	0	23	2	0	0	0	0	0	0	0	0	1	4	0	2	0	3	0	0	0	0	0	0	0	0	0	2	0
Bacteria	Proteobacteria	Betaproteobacteria	Burkholderiales	Oxalobacteraceae	Massilia	Duganella sp.	0	0	0	0	1	0	35	1	3	2	0	0	0	0	0	0	0	0	0	0	0	0	0	0	0	0	0	0	0	1	0	0	0	0	0	0	0	0	0	0	0	0	0
Bacteria	Proteobacteria	Alphaproteobacteria	Rhodobacterales	Rhodobacteraceae	Multi-affiliation	Multi-affiliation	0	0	0	0	0	0	1	5	0	3	3	0	0	0	3	1	0	0	0	3	2	4	1	0	1	1	0	2	0	0	0	0	0	0	0	0	0	0	0	0	1	0	1
Bacteria	Planctomycetes	Planctomycetacia	Planctomycetales	Planctomycetaceae	Pirellula	unknown species	2	2	1	0	0	0	0	0	3	0	0	1	1	0	1	3	0	2	3	0	2	0	0	0	0	1	0	1	2	4	2	0	4	2	0	0	0	0	2	0	0	1	0
Bacteria	Firmicutes	Clostridia	Clostridiales	Clostridiaceae 1	Clostridium sensu stricto 3	Multi-affiliation	0	0	0	0	0	0	0	0	0	0	0	0	0	0	0	0	0	0	0	0	0	0	0	0	0	0	3	2	15	9	0	2	8	0	0	0	0	0	0	0	0	0	0
Bacteria	Bacteroidetes	Flavobacteriia	Flavobacteriales	Cryomorphaceae	Fluviicola	unknown species	1	0	1	0	0	0	0	1	0	1	0	4	0	0	3	4	0	0	0	0	0	0	0	0	0	0	0	0	0	0	0	0	0	0	0	0	0	0	0	0	0	0	0
Bacteria	Bacteroidetes	Sphingobacteriia	Sphingobacteriales	Saprospiraceae	Lewinella	unknown species	0	2	0	0	0	0	4	0	0	0	0	0	0	0	3	0	0	0	0	0	0	0	0	0	0	0	0	0	2	0	0	0	0	0	0	0	0	9	0	0	0	10	0
Bacteria	Proteobacteria	Betaproteobacteria	Burkholderiales	Comamonadaceae	Aquabacterium	unknown species	0	0	0	0	0	0	0	0	0	1	0	3	0	0	0	1	0	0	0	0	0	0	1	0	0	0	0	0	0	0	0	0	0	0	1	5	0	0	0	0	1	15	3
Bacteria	Proteobacteria	Gammaproteobacteria	Pseudomonadales	Moraxellaceae	Acinetobacter	Multi-affiliation	0	0	0	0	0	12	0	0	0	0	0	0	0	4	0	1	0	10	2	0	0	0	0	0	0	0	1	4	9	2	0	5	1	0	0	0	0	0	0	0	0	0	0
Bacteria	Proteobacteria	Gammaproteobacteria	Enterobacteriales	Enterobacteriaceae	Multi-affiliation	Multi-affiliation	2	0	0	0	0	0	0	0	0	1	0	0	0	3	4	1	0	0	0	0	0	0	0	0	0	0	0	0	0	1	1	0	0	4	1	3	0	2	2	1	0	0	0
Bacteria	Proteobacteria	Alphaproteobacteria	Sphingomonadales	Sphingomonadaceae	Multi-affiliation	Multi-affiliation	5	8	2	0	4	1	2	0	0	1	0	0	1	1	0	1	1	0	0	1	2	0	2	0	1	0	0	1	2	0	0	0	1	1	0	0	0	2	3	0	0	1	0
Bacteria	Proteobacteria	Alphaproteobacteria	Rhizobiales	Rhizobiaceae	Rhizobium	Multi-affiliation	0	0	0	0	0	0	0	0	0	1	0	0	0	0	0	3	0	0	0	2	0	1	3	0	0	0	0	0	7	0	0	0	0	0	0	0	22	0	0	0	0	0	0
Bacteria	Proteobacteria	Alphaproteobacteria	Rhodobacterales	Rhodobacteraceae	Multi-affiliation	Multi-affiliation	3	1	7	0	1	0	0	0	0	2	0	0	0	4	0	2	1	1	1	4	0	3	1	0	0	1	0	0	1	0	0	0	1	0	0	0	0	0	0	0	0	0	0
Bacteria	Proteobacteria	Alphaproteobacteria	Rhodospirillales	Rhodospirillales Incertae Sedis	Candidatus Alysiosphaera	unknown species	4	2	7	0	4	0	0	0	0	0	0	0	0	0	4	0	0	7	2	0	0	0	0	0	0	0	0	0	0	0	0	0	0	0	0	0	0	0	0	0	0	0	0
Bacteria	Acidobacteria	Blastocatellia	Blastocatellales	Blastocatellaceae (Subgroup 4)	Stenotrophobacter	unknown species	0	0	0	0	0	0	0	1	0	3	0	0	2	0	0	0	0	0	0	10	2	9	7	3	1	6	0	0	0	0	1	0	1	0	0	0	0	0	0	0	0	0	0
Bacteria	Planctomycetes	Planctomycetacia	Planctomycetales	Planctomycetaceae	Planctomyces	unknown species	2	1	0	0	0	0	0	1	0	0	0	6	0	0	6	0	9	0	0	1	0	1	0	0	0	0	0	0	0	0	0	0	0	0	0	0	0	0	0	0	0	0	0
Bacteria	Actinobacteria	Actinobacteria	Corynebacteriales	Nocardiaceae	Rhodococcus	Multi-affiliation	1	0	0	0	0	0	0	5	0	0	0	0	0	0	0	0	0	0	0	0	0	0	0	0	0	0	5	8	5	1	0	10	10	0	0	0	0	0	0	0	0	0	0
Bacteria	Chloroflexi	Anaerolineae	Anaerolineales	Anaerolineaceae	unknown genus	unknown species	0	0	0	0	0	0	9	0	11	0	0	2	0	0	0	0	0	0	0	0	0	0	1	11	0	0	0	0	0	0	5	2	0	0	0	0	1	4	0	0	0	0	0
Bacteria	Firmicutes	Clostridia	Clostridiales	Lachnospiraceae	Oribacterium	Multi-affiliation	0	0	0	0	0	0	0	0	0	0	0	0	0	0	0	0	0	0	0	0	0	0	0	0	0	0	0	0	0	0	0	0	0	0	0	0	0	0	0	0	0	0	0
Bacteria	Bacteroidetes	Flavobacteriia	Flavobacteriales	Flavobacteriaceae	Bergeyella	unknown species	1	0	0	0	0	0	0	2	0	4	5	0	0	0	0	0	0	0	0	0	0	0	0	0	0	1	0	1	0	3	0	0	0	0	0	0	0	0	0	0	1	0	2
Bacteria	Proteobacteria	Gammaproteobacteria	Pseudomonadales	Pseudomonadaceae	Pseudomonas	Multi-affiliation	0	0	0	1	0	0	1	1	12	0	0	5	2	0	0	0	0	0	0	0	0	0	0	0	0	1	0	0	0	0	0	0	0	0	0	0	0	0	0	0	0	4	0
Bacteria	Proteobacteria	Gammaproteobacteria	Alteromonadales	Shewanellaceae	Shewanella	Multi-affiliation	1	1	0	0	1	0	1	0	5	2	6	3	0	0	0	0	0	0	0	2	0	1	0	0	1	12	0	0	0	0	0	0	0	0	1	0	0	0	0	0	0	0	0
Bacteria	Proteobacteria	Gammaproteobacteria	Enterobacteriales	Enterobacteriaceae	Citrobacter	unknown species	0	0	0	0	0	0	0	1	0	2	0	0	0	1	0	0	1	0	2	0	0	0	0	0	0	0	0	0	3	1	1	0	1	0	2	0	0	0	4	0	0	0	0
Bacteria	Proteobacteria	Alphaproteobacteria	Rhizobiales	Rhizobiales Incertae Sedis	Rhizomicrobium	Multi-affiliation	0	0	0	0	0	10	0	0	0	0	0	0	0	0	0	0	0	0	0	4	0	2	1	0	0	5	0	0	0	0	0	0	0	0	0	0	0	0	0	0	0	0	0
Bacteria	Proteobacteria	Alphaproteobacteria	Rhizobiales	Bradyrhizobiaceae	Bradyrhizobium	unknown species	2	0	2	0	0	2	0	0	6	0	0	0	0	4	0	0	0	0	0	10	2	2	6	0	0	3	0	0	0	0	0	0	0	0	0	0	0	0	0	0	0	0	0
Bacteria	Planctomycetes	Planctomycetacia	Planctomycetales	Planctomycetaceae	Gemmata	unknown species	3	0	6	0	4	0	1	1	0	0	1	1	0	3	1	1	0	1	0	0	1	2	1	1	1	1	0	1	0	1	0	1	0	0	0	0	0	1	0	0	0	1	0
Bacteria	Planctomycetes	OM190	unknown order	unknown family	unknown genus	unknown species	0	0	0	0	0	0	29	0	0	0	0	0	0	0	0	0	0	0	0	0	0	0	0	0	0	0	0	0	0	0	15	0	0	0	0	0	0	7	0	0	0	0	0
Bacteria	Verrucomicrobia	Opitutae	Opitutales	Opitutaceae	Opitutus	bacterium RS5A	0	0	0	0	0	0	0	0	0	0	0	0	0	0	0	0	0	0	0	0	0	0	0	0	0	0	0	0	0	0	0	0	0	0	0	0	0	0	0	0	1	0	0
Bacteria	Proteobacteria	Betaproteobacteria	B1-7BS	unknown family	unknown genus	unknown species	0	0	0	0	2	1	1	0	5	0	0	3	5	0	0	1	0	0	1	0	0	0	0	0	1	0	0	0	3	0	4	0	3	2	0	2	2	0	4	0	0	0	0
Bacteria	Proteobacteria	Gammaproteobacteria	Thiotrichales	EV818SWSAP88	unknown genus	unknown species	0	0	0	0	0	0	0	0	0	0	0	0	0	0	0	0	0	0	0	1	0	0	0	0	0	0	0	0	0	0	0	0	0	0	0	0	0	0	0	0	0	0	0
Bacteria	Proteobacteria	Gammaproteobacteria	Xanthomonadales	Xanthomonadaceae	Pseudoxanthomonas	unknown species	0	0	0	0	0	0	0	2	0	0	2	1	0	0	0	0	0	0	0	1	0	0	0	0	0	0	0	3	3	2	0	1	1	0	3	0	0	0	0	0	9	1	2
Bacteria	Proteobacteria	Alphaproteobacteria	Rhizobiales	Methylobacteriaceae	Meganema	unknown species	0	0	0	0	1	0	0	0	3	1	1	0	0	0	2	1	0	0	1	0	1	1	1	2	1	0	0	0	0	0	0	0	0	0	0	1	0	1	1	0	0	1	0
Bacteria	Parcubacteria	Candidatus Nomurabacteria	unknown order	unknown family	unknown genus	unknown species	0	0	0	0	0	0	0	0	0	0	0	0	0	0	0	0	0	0	0	0	0	0	0	0	0	0	0	0	0	0	0	0	0	0	0	0	0	0	0	0	0	0	0
Bacteria	Cyanobacteria	Chloroplast	unknown order	unknown family	unknown genus	Multi-affiliation	0	0	0	0	0	10	0	0	0	2	0	0	0	0	0	0	0	3	0	0	0	0	0	0	0	0	0	0	0	0	0	0	6	0	0	0	0	0	0	0	21	0	0
Bacteria	Cyanobacteria	Chloroplast	unknown order	unknown family	unknown genus	Acutodesmus obliquus	0	0	0	0	0	0	5	4	0	2	0	6	0	0	0	0	0	0	0	0	0	0	0	0	0	0	0	0	0	0	0	0	1	0	0	0	0	0	12	0	0	0	0
Bacteria	Planctomycetes	Planctomycetacia	Planctomycetales	Planctomycetaceae	Schlesneria	unknown species	1	1	2	0	0	2	0	0	0	1	0	0	0	7	6	1	4	10	4	0	0	0	0	0	0	0	0	0	0	0	0	0	0	0	0	0	0	0	0	0	0	0	0
Bacteria	Planctomycetes	Planctomycetacia	Planctomycetales	Planctomycetaceae	Pirellula	unknown species	1	1	0	0	4	2	2	3	0	1	0	0	0	2	3	3	0	1	2	2	0	1	0	1	0	1	0	0	0	0	1	0	2	0	1	0	0	0	1	0	0	2	0
Bacteria	Planctomycetes	Planctomycetacia	Planctomycetales	Planctomycetaceae	unknown genus	unknown species	0	0	0	0	0	0	8	0	0	0	0	0	0	0	0	0	0	0	0	0	1	1	0	0	0	0	0	0	0	0	0	0	0	0	0	0	0	0	0	0	0	0	0
Bacteria	Planctomycetes	Phycisphaerae	Phycisphaerales	Phycisphaeraceae	CL500-3	unknown species	6	0	15	0	0	0	0	0	0	0	0	0	0	0	0	2	4	3	3	0	0	1	0	0	0	7	0	0	0	0	0	0	0	0	0	0	0	0	0	0	0	0	0
Bacteria	Verrucomicrobia	Opitutae	Opitutales	Opitutaceae	Opitutus	unknown species	0	0	0	0	0	0	0	0	0	0	2	0	0	0	0	0	0	0	0	0	0	0	0	0	0	0	0	0	0	0	0	1	1	0	0	0	0	0	0	0	2	1	1
Bacteria	Bacteroidetes	Flavobacteriia	Flavobacteriales	Flavobacteriaceae	Flavobacterium	Flavobacterium resistens	0	0	0	0	0	0	1	0	0	0	0	0	0	0	0	0	0	0	0	0	0	0	0	0	0	2	0	0	0	0	0	0	0	0	0	0	0	0	0	0	3	6	0
Bacteria	Bacteroidetes	Flavobacteriia	Flavobacteriales	Flavobacteriaceae	Flavobacterium	Multi-affiliation	0	0	0	0	0	0	0	5	0	0	0	0	0	0	0	0	0	0	0	0	0	0	0	1	1	0	0	0	0	0	0	0	0	0	1	0	0	0	0	0	4	0	2
Bacteria	Proteobacteria	Gammaproteobacteria	Xanthomonadales	Xanthomonadaceae	Multi-affiliation	Multi-affiliation	1	8	4	0	1	0	0	0	0	2	0	0	0	4	1	3	1	3	4	5	1	1	0	0	0	2	0	0	0	1	0	0	0	0	0	0	0	0	0	0	0	0	0
Bacteria	Proteobacteria	Betaproteobacteria	Burkholderiales	Comamonadaceae	Comamonas	Multi-affiliation	0	0	0	0	0	1	0	0	0	0	0	0	6	0	0	0	0	2	1	0	0	0	1	0	0	0	4	1	0	1	0	1	1	0	0	0	0	0	0	0	0	0	0
Bacteria	Proteobacteria	Gammaproteobacteria	Multi-affiliation	Multi-affiliation	Multi-affiliation	Multi-affiliation	0	2	1	0	4	0	0	0	0	0	0	0	0	0	0	0	0	0	0	0	0	0	0	0	0	0	0	0	0	1	0	0	0	0	0	0	0	0	0	0	0	29	0
Bacteria	Proteobacteria	Alphaproteobacteria	Sphingomonadales	Multi-affiliation	Multi-affiliation	Multi-affiliation	0	0	0	0	0	21	0	3	0	0	0	0	0	19	0	0	4	2	0	0	0	0	0	0	0	0	0	0	0	0	0	0	0	0	0	0	0	1	0	0	0	0	0
Bacteria	Verrucomicrobia	Verrucomicrobiae	Verrucomicrobiales	Verrucomicrobiaceae	Haloferula	unknown species	2	1	0	0	3	1	2	1	1	3	1	1	0	1	0	1	0	0	0	1	1	0	1	0	0	2	0	0	0	1	0	0	0	4	2	0	2	0	0	1	0	2	1
Bacteria	Planctomycetes	Planctomycetacia	Planctomycetales	Planctomycetaceae	Pir4 lineage	unknown species	0	0	0	0	0	0	0	0	1	0	2	0	31	0	0	0	0	0	0	0	0	0	0	0	0	0	0	0	0	0	15	0	0	0	0	0	0	0	0	0	0	0	0
Bacteria	Planctomycetes	Phycisphaerae	Phycisphaerales	Phycisphaeraceae	SM1A02	unknown species	0	0	4	0	0	0	0	0	0	0	0	0	0	0	0	2	0	0	0	0	2	0	0	0	0	0	0	0	0	0	0	0	0	0	0	0	0	6	0	0	0	0	0
Bacteria	Bacteroidetes	Bacteroidetes VC2.1 Bac22	unknown order	unknown family	unknown genus	unknown species	0	0	0	0	0	0	0	0	0	0	0	0	0	0	0	0	0	0	0	0	0	0	0	0	0	0	0	0	3	0	9	0	0	0	0	0	0	0	0	0	6	16	0
Bacteria	Bacteroidetes	Flavobacteriia	Flavobacteriales	Flavobacteriaceae	Flavobacterium	Flavobacterium glycines	0	1	0	0	0	0	0	1	0	0	0	0	0	0	1	1	1	0	0	0	0	0	0	0	0	0	0	0	0	0	0	1	7	0	0	0	0	0	0	0	3	1	5
Bacteria	Bacteroidetes	Cytophagia	Cytophagales	Cytophagaceae	Flectobacillus	Flectobacillus roseus	0	1	0	0	2	5	0	3	0	1	0	6	2	0	0	0	1	1	0	0	0	0	0	0	0	0	0	0	0	0	0	0	0	0	0	0	0	0	0	0	0	3	0
Bacteria	Bacteroidetes	Sphingobacteriia	Sphingobacteriales	Sphingobacteriaceae	Mucilaginibacter	unknown species	0	0	0	6	0	0	0	0	3	0	1	2	6	0	1	0	0	0	0	0	0	0	0	0	0	0	0	0	4	0	0	0	0	0	0	0	0	0	2	0	0	2	0
Bacteria	Proteobacteria	Gammaproteobacteria	HTA4	unknown family	unknown genus	unknown species	0	0	0	0	0	0	3	0	0	0	2	0	0	0	0	0	0	0	0	1	0	2	0	3	0	3	0	0	2	0	0	0	0	0	0	0	8	0	1	0	0	3	0
Bacteria	Proteobacteria	Gammaproteobacteria	Pseudomonadales	Pseudomonadaceae	Pseudomonas	Multi-affiliation	0	0	0	0	0	0	0	0	0	0	0	0	0	0	0	0	0	0	0	0	0	0	0	0	0	0	0	0	0	0	0	0	0	0	0	0	0	0	0	0	0	0	0
Bacteria	Proteobacteria	Gammaproteobacteria	Pseudomonadales	Pseudomonadaceae	Pseudomonas	Multi-affiliation	0	0	0	0	0	0	0	6	1	2	0	1	2	0	0	1	0	1	1	0	0	0	0	0	0	0	0	1	1	0	0	0	0	0	2	0	0	0	0	0	3	10	2
Bacteria	Proteobacteria	Alphaproteobacteria	Rhizobiales	Phyllobacteriaceae	Mesorhizobium	unknown species	2	2	1	0	0	0	8	0	0	0	0	10	0	0	0	0	0	0	0	0	0	0	0	0	0	0	0	0	0	0	0	0	0	6	0	0	1	0	0	0	0	0	0
Bacteria	Proteobacteria	Alphaproteobacteria	Rhizobiales	JG35-K1-AG5	unknown genus	unknown species	0	0	0	0	0	0	4	2	0	3	1	1	0	0	0	0	0	0	0	0	0	0	0	0	0	1	0	0	3	6	0	0	2	0	1	0	0	1	3	0	0	1	0
Bacteria	Proteobacteria	Alphaproteobacteria	Rhodospirillales	Acetobacteraceae	Roseomonas	unknown species	2	3	1	0	0	0	0	0	0	0	6	0	0	0	0	0	0	0	0	8	5	3	2	0	0	0	1	0	0	0	0	0	3	0	0	0	0	0	0	0	0	0	2
Bacteria	Cyanobacteria	Chloroplast	unknown order	unknown family	unknown genus	Multi-affiliation	4	0	2	0	1	0	1	3	0	1	0	0	0	6	2	0	2	0	1	4	4	0	2	0	0	0	0	2	0	1	0	0	2	0	1	0	0	0	0	0	0	0	0
Bacteria	Verrucomicrobia	Verrucomicrobiae	Verrucomicrobiales	Verrucomicrobiaceae	unknown genus	unknown species	0	2	0	0	0	0	0	0	0	0	0	0	0	3	6	2	0	0	3	0	0	2	0	0	0	0	0	0	0	0	0	0	0	0	0	0	0	0	0	0	0	0	0
Bacteria	Planctomycetes	Planctomycetacia	Planctomycetales	Planctomycetaceae	unknown genus	unknown species	0	1	2	0	0	1	0	0	0	1	0	0	0	6	1	1	0	0	1	2	4	0	2	1	0	2	0	0	0	0	0	0	2	0	0	0	0	0	0	0	0	0	0
Bacteria	Verrucomicrobia	Opitutae	Opitutales	Opitutaceae	Opitutus	unknown species	0	0	0	0	0	0	0	0	0	6	0	0	0	0	0	0	0	0	0	9	14	2	8	0	0	6	0	0	0	0	0	0	0	0	0	0	0	0	0	0	0	0	0
Bacteria	Bacteroidetes	Flavobacteriia	Flavobacteriales	Flavobacteriaceae	Flavobacterium	unknown species	3	0	1	0	0	0	1	0	0	2	1	0	0	2	0	2	1	2	4	0	1	0	0	0	0	0	0	0	0	0	0	0	0	0	0	0	0	0	0	0	1	0	2
Bacteria	Bacteroidetes	Flavobacteriia	Flavobacteriales	Flavobacteriaceae	Chryseobacterium	Multi-affiliation	0	0	0	0	0	0	3	0	7	3	4	1	0	0	0	0	0	0	2	0	0	0	0	0	0	0	2	0	0	3	0	3	1	0	0	0	0	0	0	0	11	0	0
Bacteria	Proteobacteria	Gammaproteobacteria	Xanthomonadales	Xanthomonadaceae	Luteimonas	Multi-affiliation	2	2	0	0	0	0	0	0	0	1	0	0	0	14	4	1	1	0	2	8	0	5	4	0	0	0	0	0	0	0	0	0	0	0	0	0	0	0	0	0	0	0	0
Bacteria	Proteobacteria	Alphaproteobacteria	Rhizobiales	Rhizobiaceae	Rhizobium	unknown species	0	0	0	0	0	0	34	0	0	0	6	0	0	0	0	0	0	0	0	0	0	0	0	0	0	2	0	0	0	0	0	0	0	0	0	0	0	0	0	0	0	0	0
Bacteria	Proteobacteria	Gammaproteobacteria	Enterobacteriales	Enterobacteriaceae	Enterobacter	unknown species	0	0	0	0	0	0	0	1	0	1	13	0	0	0	0	0	0	0	1	0	0	1	0	0	0	0	0	7	3	4	0	1	0	0	0	0	0	0	3	0	0	0	0
Bacteria	Proteobacteria	Alphaproteobacteria	Rhodobacterales	Rhodobacteraceae	Multi-affiliation	Multi-affiliation	3	0	2	0	0	2	0	0	0	0	0	0	0	3	1	2	4	2	1	0	2	1	3	0	0	0	0	0	0	0	0	0	0	0	1	0	0	0	0	0	0	0	0
Bacteria	Proteobacteria	Alphaproteobacteria	Caulobacterales	Caulobacteraceae	Brevundimonas	Multi-affiliation	0	0	0	10	0	0	0	0	0	0	0	0	0	0	0	0	0	0	0	0	0	0	0	0	0	0	0	1	0	2	0	0	0	0	0	0	0	0	0	0	0	0	0
Bacteria	Planctomycetes	Planctomycetacia	Planctomycetales	Planctomycetaceae	Gemmata	unknown species	0	3	0	0	0	0	0	0	0	1	0	0	0	1	0	0	0	0	0	0	2	0	0	0	0	0	0	0	0	0	0	0	0	0	0	0	0	0	0	0	0	0	0
Bacteria	Planctomycetes	Planctomycetacia	Planctomycetales	Planctomycetaceae	Planctomyces	unknown species	2	4	0	0	0	0	0	0	2	3	0	0	0	1	5	3	1	1	1	0	0	0	0	0	0	0	0	0	0	0	0	0	0	0	0	0	0	0	1	0	0	0	0
Bacteria	Planctomycetes	Planctomycetacia	Planctomycetales	Planctomycetaceae	Blastopirellula	unknown species	0	0	0	0	0	0	0	0	1	0	0	0	0	0	0	0	0	0	0	0	3	2	0	0	0	0	0	0	0	0	0	0	0	0	0	0	0	0	0	1	0	0	0
Bacteria	Planctomycetes	Planctomycetacia	Planctomycetales	Planctomycetaceae	unknown genus	unknown species	0	1	0	0	0	0	0	0	0	0	0	0	0	0	1	1	0	0	0	5	6	11	3	0	0	5	0	0	0	0	0	0	0	0	0	0	0	0	0	2	0	2	0
Bacteria	Verrucomicrobia	Opitutae	Opitutales	Opitutaceae	Opitutus	unknown species	0	0	0	0	0	0	0	0	0	3	44	0	0	0	0	0	0	0	0	0	0	0	0	0	0	0	0	0	0	0	0	0	0	0	0	0	0	0	0	0	0	0	0
Bacteria	Firmicutes	Bacilli	Lactobacillales	Streptococcaceae	Streptococcus	Multi-affiliation	0	0	0	0	0	0	0	0	0	0	0	0	0	0	0	0	0	0	0	0	0	0	0	0	0	0	0	0	0	0	0	0	0	0	0	0	0	0	0	0	0	0	0
Bacteria	Proteobacteria	Deltaproteobacteria	Myxococcales	Phaselicystidaceae	Phaselicystis	unknown species	0	0	0	0	0	0	0	0	0	0	0	0	0	0	0	0	0	0	0	0	0	0	0	0	0	0	0	1	1	0	0	0	0	0	0	0	0	0	0	0	1	8	0
Bacteria	Proteobacteria	Deltaproteobacteria	Bdellovibrionales	Bdellovibrionaceae	Bdellovibrio	unknown species	0	0	0	0	0	18	0	0	0	0	0	0	0	16	0	0	4	2	0	0	0	5	1	0	0	0	0	0	0	0	0	0	0	0	0	0	0	0	0	0	0	0	0
Bacteria	Proteobacteria	Betaproteobacteria	Burkholderiales	Comamonadaceae	Multi-affiliation	Multi-affiliation	1	1	0	0	2	0	0	0	0	0	0	0	0	2	0	0	0	3	0	0	0	3	0	3	2	0	0	0	0	0	0	1	0	2	3	1	5	0	2	0	0	0	0
Bacteria	Proteobacteria	Gammaproteobacteria	Pseudomonadales	Pseudomonadaceae	Pseudomonas	Multi-affiliation	0	0	7	0	0	14	0	0	0	0	0	0	0	4	0	3	0	11	2	0	2	0	1	0	0	0	0	0	0	0	0	0	0	0	0	0	0	0	0	0	0	0	0
Bacteria	Proteobacteria	Gammaproteobacteria	Enterobacteriales	Enterobacteriaceae	Pantoea	Multi-affiliation	0	0	1	0	0	0	0	0	0	0	5	0	0	0	2	6	3	3	1	0	0	0	0	0	0	0	0	0	0	0	0	0	0	0	0	0	0	0	0	0	0	0	0
Bacteria	Proteobacteria	Alphaproteobacteria	Rhizobiales	Methylobacteriaceae	unknown genus	unknown species	0	0	0	0	0	0	0	0	0	0	0	0	4	1	0	0	0	0	1	1	9	1	2	0	0	0	0	0	3	0	0	0	0	0	0	0	0	1	0	0	0	0	0
Bacteria	Proteobacteria	Alphaproteobacteria	Rhizobiales	Hyphomicrobiaceae	Hyphomicrobium	unknown species	0	0	0	0	0	0	4	3	5	0	0	0	0	0	0	0	0	0	0	1	0	0	0	0	0	1	0	0	1	0	4	0	1	0	4	0	1	3	3	0	0	0	0
Bacteria	Proteobacteria	Alphaproteobacteria	Rhizobiales	Methylocystaceae	Pleomorphomonas	Coelastrella sp.	2	5	0	0	1	0	2	3	1	1	3	0	3	1	1	0	0	2	1	0	0	2	0	0	0	0	0	0	0	1	0	4	0	0	0	0	1	0	0	0	0	0	0
Bacteria	Planctomycetes	Planctomycetacia	Planctomycetales	Planctomycetaceae	Gemmata	unknown species	0	1	0	0	0	1	0	0	0	0	0	0	0	1	3	1	0	0	0	0	0	0	0	0	0	0	0	0	0	0	0	0	0	0	0	0	0	0	0	0	0	0	0
Bacteria	Proteobacteria	Deltaproteobacteria	Bdellovibrionales	Bdellovibrionaceae	Bdellovibrio	unknown species	0	0	0	0	0	0	2	0	0	0	0	0	0	0	0	0	0	0	0	0	13	5	0	18	0	3	2	0	0	1	0	0	0	0	0	0	0	0	0	0	0	0	0
Bacteria	Proteobacteria	Betaproteobacteria	Burkholderiales	Comamonadaceae	unknown genus	unknown species	11	3	7	0	0	0	0	0	0	0	0	0	0	1	0	1	0	1	0	0	0	1	2	0	0	0	0	0	0	0	0	0	0	0	0	0	0	0	0	0	0	0	0
Bacteria	Proteobacteria	Betaproteobacteria	Neisseriales	Neisseriaceae	Multi-affiliation	Multi-affiliation	0	0	0	0	0	0	0	0	0	0	0	0	0	0	0	0	0	0	0	0	0	0	0	0	0	0	0	0	0	0	0	0	0	0	0	0	0	0	0	0	0	0	0
Bacteria	Proteobacteria	Betaproteobacteria	Rhodocyclales	Rhodocyclaceae	Uliginosibacterium	unknown species	0	0	0	0	0	0	0	0	0	1	6	0	0	0	0	0	0	0	0	0	0	3	0	0	0	0	0	0	0	2	0	1	0	0	2	0	0	0	1	0	0	0	1
Bacteria	Proteobacteria	Gammaproteobacteria	Legionellales	Legionellaceae	Legionella	Tatlockia maceachernii	1	0	0	0	0	0	0	0	0	0	0	0	0	0	0	0	0	0	0	1	0	0	1	7	0	0	0	0	0	0	0	0	0	0	0	0	0	0	0	0	0	0	0
Bacteria	Proteobacteria	Gammaproteobacteria	Pseudomonadales	Moraxellaceae	Acinetobacter	Multi-affiliation	0	0	0	0	0	0	0	1	1	1	0	19	0	0	0	0	0	0	0	0	0	0	0	0	0	0	1	0	0	0	0	0	0	0	0	0	0	0	0	0	0	0	0
Bacteria	Proteobacteria	Alphaproteobacteria	Rhodospirillales	Rhodospirillaceae	unknown genus	unknown species	0	0	0	0	0	0	9	0	0	7	1	0	0	0	0	0	0	0	0	0	0	0	0	0	0	0	0	0	0	0	0	0	0	0	0	0	7	0	0	0	0	0	0
Bacteria	Proteobacteria	Alphaproteobacteria	Sphingomonadales	Sphingomonadaceae	Sphingomonas	Multi-affiliation	0	0	0	0	0	0	0	0	0	0	0	0	0	0	0	0	0	0	0	0	0	0	0	0	0	0	0	0	0	0	0	0	0	0	0	0	0	0	0	0	0	0	0
Bacteria	Proteobacteria	Alphaproteobacteria	Sphingomonadales	Sphingomonadaceae	Zymomonas	unknown species	0	0	0	0	0	0	0	0	0	0	0	0	0	1	0	0	0	0	0	0	1	2	2	0	0	0	0	2	2	0	0	3	1	0	0	0	0	0	0	0	0	1	2
Bacteria	Proteobacteria	Alphaproteobacteria	Rhizobiales	Hyphomicrobiaceae	Hyphomicrobium	unknown species	1	2	0	0	0	0	0	0	1	0	0	0	0	1	0	0	0	0	2	0	0	0	0	1	0	7	0	0	0	0	0	0	0	0	0	0	0	0	1	0	0	0	0
Bacteria	Proteobacteria	Alphaproteobacteria	Rhizobiales	Hyphomicrobiaceae	Pedomicrobium	unknown species	0	0	0	0	0	0	1	0	2	1	0	0	0	0	0	0	0	0	0	2	3	3	0	1	0	0	0	0	1	0	2	0	4	5	0	0	0	1	3	0	1	1	0
Bacteria	Proteobacteria	Alphaproteobacteria	Rickettsiales	unknown family	unknown genus	unknown species	0	0	0	0	0	0	7	0	0	32	0	0	0	0	0	0	0	0	4	0	0	0	0	0	0	0	0	0	0	0	0	0	0	0	0	0	0	0	0	0	0	0	0
Bacteria	Proteobacteria	Betaproteobacteria	Burkholderiales	Comamonadaceae	Acidovorax	unknown species	0	0	0	2	0	0	0	0	0	0	0	0	0	0	0	0	0	0	1	0	0	0	0	4	0	0	0	0	0	0	0	0	0	15	0	3	1	0	0	0	0	1	0
Bacteria	Verrucomicrobia	Verrucomicrobiae	Verrucomicrobiales	Verrucomicrobiaceae	Luteolibacter	Verrucomicrobium sp.	0	0	0	0	0	0	0	1	0	0	0	0	0	0	0	0	0	0	0	0	0	0	0	0	3	0	0	2	1	1	0	5	1	0	0	0	0	0	1	0	4	1	2
Bacteria	Planctomycetes	Planctomycetacia	Planctomycetales	Planctomycetaceae	Gemmata	unknown species	0	1	0	0	0	0	0	0	0	0	0	0	0	6	5	4	0	2	2	8	2	4	4	1	2	0	0	0	0	0	0	0	0	0	0	0	0	0	0	0	0	0	0
Bacteria	Planctomycetes	Planctomycetacia	Planctomycetales	Planctomycetaceae	Planctomyces	unknown species	0	0	1	0	0	0	0	0	0	0	0	0	0	1	2	2	0	1	1	4	6	8	4	1	1	5	0	0	0	0	0	0	0	0	0	0	0	0	0	0	0	0	0
Bacteria	Verrucomicrobia	Opitutae	Opitutales	Opitutaceae	Opitutus	unknown species	0	0	0	0	0	0	0	0	0	4	0	0	0	0	0	0	0	0	1	0	0	0	2	38	0	0	0	0	0	0	0	0	0	0	0	0	0	0	0	0	0	0	0
Bacteria	Cyanobacteria	ML635J-21	unknown order	unknown family	unknown genus	unknown species	0	0	0	0	0	0	4	0	0	0	0	1	0	0	0	0	0	0	0	0	0	0	0	0	0	0	0	0	0	0	0	0	0	6	1	0	0	24	0	0	0	0	0
Bacteria	Actinobacteria	Acidimicrobiia	Acidimicrobiales	unknown family	unknown genus	unknown species	14	3	11	0	1	0	0	0	0	0	0	0	0	0	0	0	0	0	0	0	0	0	0	0	0	0	0	0	0	0	0	0	0	0	0	0	0	0	0	0	0	0	0
Bacteria	Bacteroidetes	Cytophagia	Cytophagales	Cytophagaceae	unknown genus	unknown species	0	0	0	0	0	0	0	0	3	0	0	0	0	0	9	0	0	0	2	0	0	0	0	31	0	0	0	0	0	0	0	0	0	0	0	0	0	0	0	0	0	0	0
Bacteria	Bacteroidetes	Flavobacteriia	Flavobacteriales	Flavobacteriaceae	Cloacibacterium	Multi-affiliation	1	0	0	0	0	0	0	1	0	0	0	1	0	1	1	1	0	2	0	0	0	0	0	0	0	0	0	0	0	1	0	1	1	0	1	1	0	0	3	0	0	0	0
Bacteria	Bacteroidetes	Flavobacteriia	Flavobacteriales	Flavobacteriaceae	Chryseobacterium	Chryseobacterium sp.	0	0	0	0	0	0	0	0	0	0	1	0	0	1	1	2	3	2	4	0	0	0	0	0	0	0	0	0	0	0	0	0	0	0	0	0	0	0	0	0	4	0	1
Bacteria	Proteobacteria	Betaproteobacteria	Burkholderiales	Comamonadaceae	Ideonella	Multi-affiliation	0	5	0	0	5	0	0	0	0	0	0	0	2	0	0	1	0	1	1	0	0	0	0	0	0	0	0	0	0	1	0	0	0	0	0	2	1	3	0	1	0	2	0
Bacteria	Proteobacteria	Betaproteobacteria	Burkholderiales	Comamonadaceae	Comamonas	Multi-affiliation	0	0	0	0	0	0	0	0	0	0	0	0	0	0	0	0	0	0	0	0	0	0	0	0	0	0	0	1	0	0	0	0	0	0	0	0	0	0	0	0	0	3	0
Bacteria	Proteobacteria	Gammaproteobacteria	Pseudomonadales	Pseudomonadaceae	Pseudomonas	Multi-affiliation	0	0	0	0	0	0	0	2	1	0	0	0	1	0	0	1	0	0	0	0	0	0	0	0	0	0	0	3	4	0	0	5	0	0	0	0	0	0	0	0	3	1	0
Bacteria	Proteobacteria	Gammaproteobacteria	Enterobacteriales	Enterobacteriaceae	Multi-affiliation	Multi-affiliation	0	0	0	0	13	0	0	0	0	0	0	0	0	0	0	0	0	0	0	0	0	0	0	0	0	0	0	0	0	0	0	0	0	0	1	0	0	0	0	0	0	3	0
Bacteria	Proteobacteria	Alphaproteobacteria	Rickettsiales	Rickettsiales Incertae Sedis	Candidatus Captivus	unknown species	0	0	0	0	0	0	0	0	0	0	0	0	0	0	0	0	0	0	0	0	0	0	0	0	0	0	0	0	0	0	0	0	2	0	0	0	0	0	0	0	0	0	0
Bacteria	SR1 (Absconditabacteria)	unknown class	unknown order	unknown family	unknown genus	unknown species	0	0	0	0	0	0	17	0	0	3	0	0	0	0	0	0	0	0	0	3	0	0	0	0	10	0	0	0	0	0	0	0	0	0	0	0	0	0	0	0	0	0	0
Bacteria	Planctomycetes	Planctomycetacia	Planctomycetales	Planctomycetaceae	Pirellula	unknown species	3	1	1	0	1	0	0	0	0	0	0	0	1	2	3	2	0	0	1	1	0	0	0	0	0	0	0	0	0	0	0	0	1	0	1	0	0	0	0	0	0	0	0
Bacteria	Bacteroidetes	Cytophagia	Cytophagales	Cytophagaceae	Cytophaga	unknown species	0	0	0	0	0	0	0	0	0	0	0	0	0	0	0	0	0	0	0	0	0	0	0	0	0	0	0	0	0	0	0	0	0	0	0	0	0	0	0	0	3	4	1
Bacteria	Bacteroidetes	Cytophagia	Cytophagales	Cytophagaceae	Cytophaga	unknown species	0	0	0	0	0	0	1	0	0	2	1	1	0	1	0	0	0	0	0	11	6	10	3	2	1	3	0	0	0	0	0	0	0	0	0	0	0	0	0	0	0	0	0
Bacteria	Bacteroidetes	Flavobacteriia	Flavobacteriales	Cryomorphaceae	Fluviicola	unknown species	14	1	5	0	0	4	1	0	0	0	11	0	0	5	0	0	0	0	0	0	0	0	0	0	0	0	3	0	0	0	0	0	0	0	0	0	0	0	0	0	0	0	0
Bacteria	Bacteroidetes	Flavobacteriia	Flavobacteriales	Flavobacteriaceae	Flavobacterium	Multi-affiliation	0	0	0	0	0	0	21	1	0	0	2	0	7	0	0	0	0	0	0	0	0	0	0	0	0	0	0	0	0	2	0	0	0	0	0	0	0	0	0	0	0	0	0
Bacteria	Bacteroidetes	Flavobacteriia	Flavobacteriales	Flavobacteriaceae	Bergeyella	unknown species	0	0	0	0	0	0	0	0	0	0	2	0	0	0	0	0	0	0	0	0	0	0	0	0	0	0	0	0	0	0	0	0	0	0	0	0	0	0	0	0	1	0	0
Bacteria	Proteobacteria	Deltaproteobacteria	Myxococcales	KD3-10	unknown genus	unknown species	0	0	1	0	0	0	9	0	0	0	0	0	0	0	0	0	0	0	0	0	0	0	0	0	0	4	0	0	0	0	0	0	0	17	3	0	0	0	0	0	0	0	0
Bacteria	Proteobacteria	Betaproteobacteria	Burkholderiales	Comamonadaceae	Hydrogenophaga	Multi-affiliation	10	11	3	0	6	0	0	0	0	0	0	0	0	1	0	0	0	1	1	0	0	0	0	0	0	0	0	0	0	0	0	0	0	0	0	0	0	0	0	0	0	1	0
Bacteria	Proteobacteria	Betaproteobacteria	Burkholderiales	Comamonadaceae	Comamonas	unknown species	0	0	0	0	0	0	2	0	1	0	0	2	0	0	0	0	0	0	0	0	0	0	0	0	0	0	0	0	0	1	0	3	0	0	0	0	0	1	0	0	0	0	0
Bacteria	Proteobacteria	Gammaproteobacteria	Xanthomonadales	Xanthomonadales Incertae Sedis	unknown genus	unknown species	2	0	0	3	2	0	1	0	0	4	3	0	0	0	0	2	4	0	0	0	0	0	0	8	0	0	0	0	0	0	0	0	0	0	0	0	14	1	0	0	0	0	0
Bacteria	Proteobacteria	Gammaproteobacteria	Pseudomonadales	Pseudomonadaceae	Pseudomonas	unknown species	0	0	0	0	0	0	1	0	4	3	1	0	0	0	0	0	0	0	0	0	0	0	0	0	0	0	0	3	2	0	0	6	6	0	1	0	0	0	0	0	0	1	1
Bacteria	Proteobacteria	Gammaproteobacteria	Pseudomonadales	Pseudomonadaceae	Pseudomonas	Multi-affiliation	0	0	0	0	0	0	0	1	0	0	0	0	0	0	0	0	0	0	0	0	0	0	0	0	0	0	0	0	0	0	0	0	0	0	0	0	0	0	0	0	6	3	12
Bacteria	Proteobacteria	Gammaproteobacteria	Multi-affiliation	Multi-affiliation	Multi-affiliation	Multi-affiliation	0	0	0	0	0	0	1	0	6	1	6	4	7	0	0	0	0	0	0	1	1	0	0	0	1	6	0	0	0	0	0	0	0	0	2	0	0	0	0	0	0	1	0
Bacteria	Proteobacteria	Alphaproteobacteria	Rhizobiales	Hyphomicrobiaceae	Pedomicrobium	unknown species	1	2	2	0	0	0	0	0	6	3	1	2	0	0	0	1	1	0	0	0	0	0	1	1	0	0	0	0	0	0	2	0	0	1	0	0	3	0	0	0	2	0	0
Bacteria	Verrucomicrobia	Verrucomicrobiae	Verrucomicrobiales	Verrucomicrobiaceae	Luteolibacter	Luteolibacter sp.	0	1	0	0	0	0	0	0	0	11	9	0	0	0	0	1	0	0	0	1	0	8	7	0	0	2	0	0	0	0	0	0	0	0	0	0	0	0	0	0	0	0	0
Bacteria	Planctomycetes	Planctomycetacia	Planctomycetales	Planctomycetaceae	Pirellula	unknown species	0	0	0	0	0	0	0	0	0	0	0	0	0	0	0	0	0	0	0	0	0	0	0	0	0	0	0	2	0	2	0	0	0	0	0	0	0	0	0	0	0	0	0
Bacteria	Cyanobacteria	Melainabacteria	Obscuribacterales	unknown family	unknown genus	bioreactor metagenome	3	5	1	0	0	0	0	0	0	0	0	0	0	0	0	6	0	1	6	0	0	0	0	0	0	0	0	0	0	0	3	0	0	0	0	0	0	0	0	0	0	0	0
Bacteria	Actinobacteria	Actinobacteria	Propionibacteriales	Propionibacteriaceae	Propionibacterium	Multi-affiliation	0	0	0	1	0	0	0	0	0	0	0	0	0	0	0	0	0	0	0	0	0	0	0	0	0	0	0	0	0	0	0	0	0	0	0	0	0	0	0	0	0	0	0
Bacteria	Bacteroidetes	Cytophagia	Cytophagales	Cytophagaceae	unknown genus	unknown species	9	0	0	0	0	3	4	0	0	0	0	0	0	0	0	1	5	0	9	0	0	0	0	0	0	0	0	0	0	0	0	0	0	0	0	0	11	0	0	0	0	1	0
Bacteria	Bacteroidetes	Sphingobacteriia	Sphingobacteriales	env.OPS 17	unknown genus	unknown species	4	0	0	0	0	0	0	0	0	8	0	0	0	0	0	0	0	0	0	0	0	0	0	16	0	0	0	0	0	0	0	0	0	0	0	0	15	0	0	0	0	0	0
Bacteria	Bacteroidetes	Flavobacteriia	Flavobacteriales	Flavobacteriaceae	Flavobacterium	Flavobacterium sp.	0	0	0	0	7	6	0	0	0	0	1	0	0	1	6	4	0	11	2	0	0	0	0	0	0	0	0	0	0	0	0	0	0	0	0	0	0	0	0	0	0	0	0
Bacteria	Proteobacteria	Deltaproteobacteria	SAR324 clade(Marine group B)	unknown family	unknown genus	unknown species	1	0	0	0	0	1	4	4	17	0	0	0	0	0	0	1	0	0	0	1	0	0	0	1	0	0	0	0	0	0	0	0	0	0	1	0	5	0	0	2	0	0	0
Bacteria	Proteobacteria	Deltaproteobacteria	Myxococcales	Polyangiaceae	unknown genus	unknown species	0	0	0	0	0	0	1	0	8	0	0	16	14	0	0	0	0	0	0	0	0	0	0	0	0	0	2	0	0	0	0	1	0	0	0	0	0	1	0	0	0	0	0
Bacteria	Proteobacteria	Betaproteobacteria	Burkholderiales	Comamonadaceae	Curvibacter	Limnohabitans sp.	0	0	0	0	0	0	0	2	0	1	1	0	2	0	0	0	0	0	0	0	0	0	0	0	0	0	14	5	5	10	0	3	0	0	0	0	0	0	0	0	0	0	0
Bacteria	Proteobacteria	SPOTSOCT00m83	unknown order	unknown family	unknown genus	unknown species	1	0	0	0	0	0	0	0	0	1	0	0	0	0	0	0	0	0	0	0	9	0	3	7	0	5	0	0	0	0	0	0	0	0	0	0	0	6	0	0	0	0	0
Bacteria	Proteobacteria	Gammaproteobacteria	Pseudomonadales	Pseudomonadaceae	Pseudomonas	unknown species	1	0	0	0	0	0	0	0	4	1	0	0	0	0	0	0	0	0	0	0	0	0	0	0	0	0	0	1	1	1	0	3	3	0	0	0	0	0	0	0	10	0	7
Bacteria	Proteobacteria	Gammaproteobacteria	Multi-affiliation	Multi-affiliation	Multi-affiliation	Multi-affiliation	0	0	0	0	0	0	2	18	0	6	0	10	3	0	0	0	0	0	0	0	0	0	0	0	0	0	0	0	0	0	0	1	0	0	0	0	0	0	0	0	0	0	0
Bacteria	Proteobacteria	Gammaproteobacteria	Enterobacteriales	Enterobacteriaceae	Pectobacterium	Multi-affiliation	0	0	0	0	0	0	0	0	0	0	24	0	0	0	0	0	0	0	0	0	0	0	0	0	0	0	0	0	0	0	0	0	0	0	0	0	0	0	0	0	0	0	0
Bacteria	Proteobacteria	Alphaproteobacteria	Sphingomonadales	Sphingomonadaceae	Multi-affiliation	Multi-affiliation	1	2	1	0	3	0	2	0	0	2	0	4	1	1	0	2	0	0	0	1	0	0	1	0	0	0	0	0	2	0	0	0	0	1	0	1	0	1	5	0	1	0	0
Bacteria	Proteobacteria	Alphaproteobacteria	Rhizobiales	Methylobacteriaceae	Meganema	unknown species	1	0	0	0	0	0	2	0	0	0	0	0	0	2	2	2	0	2	0	3	2	4	3	0	0	2	0	0	0	0	3	0	0	0	0	0	0	0	3	0	0	1	0
Bacteria	Proteobacteria	Alphaproteobacteria	Rhizobiales	Hyphomicrobiaceae	Hyphomicrobium	unknown species	0	0	0	0	0	0	0	0	0	0	0	0	0	0	0	0	0	0	0	0	0	3	0	9	0	1	0	0	0	0	0	0	0	0	0	0	0	0	0	11	0	2	0
Bacteria	Proteobacteria	Alphaproteobacteria	Rhizobiales	Hyphomicrobiaceae	Pedomicrobium	unknown species	2	3	1	0	0	14	0	0	0	0	0	0	0	5	2	0	0	0	3	0	0	0	0	0	0	0	0	0	0	0	0	0	0	0	0	0	0	0	0	0	0	0	0
Bacteria	Proteobacteria	Betaproteobacteria	Rhodocyclales	Rhodocyclaceae	unknown genus	Azospira oryzae	0	0	0	0	0	0	1	3	0	2	0	1	0	0	0	1	0	0	1	0	0	0	0	0	0	0	0	0	2	2	0	1	1	0	2	0	0	0	2	0	0	0	2
Bacteria	Proteobacteria	Alphaproteobacteria	Rhodobacterales	Rhodobacteraceae	Rhodobacter	Rhodobacter sp.	4	4	5	0	16	0	0	3	0	1	1	1	0	0	0	0	0	0	0	0	0	0	0	0	0	0	0	1	0	0	0	0	0	0	0	0	0	0	0	0	0	0	0
Bacteria	Parcubacteria	Candidatus Azambacteria	unknown order	unknown family	unknown genus	unknown species	0	0	0	0	0	0	0	0	0	0	0	0	0	0	0	0	0	0	0	0	0	0	0	0	0	0	0	0	0	0	0	0	0	0	0	0	0	0	0	0	0	0	0
Bacteria	Planctomycetes	Phycisphaerae	Tepidisphaerales	Tepidisphaeraceae	unknown genus	unknown species	0	0	0	0	0	0	12	0	0	0	1	0	0	0	0	0	0	0	0	0	0	0	0	0	0	0	0	0	0	0	0	0	0	0	0	0	0	3	0	0	0	0	0
Bacteria	Actinobacteria	Acidimicrobiia	Acidimicrobiales	unknown family	unknown genus	unknown species	0	0	0	0	0	0	3	0	0	0	0	0	0	0	0	6	0	0	0	0	0	0	0	1	0	0	0	0	0	0	0	0	1	0	0	3	0	0	0	0	0	0	0
Bacteria	Acidobacteria	Solibacteres	Solibacterales	Solibacteraceae (Subgroup 3)	Bryobacter	unknown species	0	0	0	0	0	0	12	0	3	0	0	0	0	0	0	0	0	0	0	0	0	0	0	0	0	0	0	2	2	0	0	0	0	0	0	0	0	0	0	0	0	0	0
Bacteria	Bacteroidetes	Flavobacteriia	Flavobacteriales	Flavobacteriaceae	Flavobacterium	unknown species	0	0	0	0	0	0	2	3	0	3	0	0	0	0	0	0	0	0	0	2	1	0	0	0	0	0	0	0	0	0	0	0	0	0	1	0	0	0	1	0	2	1	0
Bacteria	Bacteroidetes	Flavobacteriia	Flavobacteriales	Flavobacteriaceae	Cloacibacterium	Multi-affiliation	0	0	0	0	0	0	0	0	0	0	2	1	0	0	1	0	0	0	0	0	0	0	0	0	0	0	0	0	1	5	0	0	0	0	3	1	0	0	7	2	0	1	0
Bacteria	Chlamydiae	Chlamydiae	Chlamydiales	Chlamydiaceae	unknown genus	unknown species	1	1	3	0	0	0	1	0	0	0	0	0	0	0	0	0	8	0	0	0	0	0	0	0	0	0	0	0	0	0	6	0	0	0	0	0	0	0	0	0	0	0	0
Bacteria	Proteobacteria	Betaproteobacteria	Burkholderiales	Comamonadaceae	Pseudorhodoferax	Multi-affiliation	0	0	0	0	0	0	0	0	1	0	0	0	0	0	0	0	0	0	0	0	0	0	0	0	0	0	0	0	0	0	0	0	0	0	0	0	0	0	0	0	10	0	0
Bacteria	Proteobacteria	Betaproteobacteria	Burkholderiales	Comamonadaceae	Multi-affiliation	Multi-affiliation	1	0	0	0	0	0	0	0	0	1	2	0	0	0	0	0	0	1	0	1	1	4	1	1	0	0	0	0	0	0	0	0	0	0	0	0	0	0	0	0	0	1	0
Bacteria	Proteobacteria	Alphaproteobacteria	Sphingomonadales	Sphingomonadaceae	Sphingobium	Sphingomonas sp.	0	0	0	0	0	0	0	0	0	0	0	0	0	0	0	0	0	0	0	0	0	0	0	0	0	0	0	0	0	0	0	0	0	0	0	0	0	0	0	0	0	0	0
Bacteria	Proteobacteria	Alphaproteobacteria	Rhizobiales	Brucellaceae	Ochrobactrum	Multi-affiliation	0	0	0	0	0	0	0	8	0	0	2	0	0	0	0	0	0	3	7	1	0	0	0	4	0	0	1	0	0	2	0	1	2	0	0	0	9	0	0	0	0	0	0
Bacteria	Proteobacteria	Alphaproteobacteria	Rhizobiales	JG35-K1-AG5	unknown genus	unknown species	0	0	0	0	0	0	0	0	9	2	2	1	6	0	0	0	0	0	0	0	0	0	0	0	3	2	0	0	0	1	0	0	0	0	2	0	0	0	0	0	0	3	0
Bacteria	Proteobacteria	Alphaproteobacteria	Caulobacterales	Caulobacteraceae	Brevundimonas	Multi-affiliation	0	0	0	2	0	4	0	0	0	0	0	0	0	0	0	0	0	4	1	0	0	0	0	0	0	0	0	0	0	0	0	0	0	0	0	0	0	0	0	0	0	0	1
Bacteria	Proteobacteria	Alphaproteobacteria	Alphaproteobacteria Incertae Sedis	unknown family	unknown genus	unknown species	0	0	0	0	0	0	0	0	0	0	0	0	0	0	0	0	0	0	0	0	0	0	0	0	0	0	0	0	0	0	0	0	0	16	1	0	0	2	0	0	0	0	0
Bacteria	Proteobacteria	Alphaproteobacteria	Rhodospirillales	Rhodospirillaceae	unknown genus	unknown species	1	0	2	34	0	0	0	0	0	0	0	0	0	0	0	0	0	0	0	0	0	0	0	0	0	0	0	0	0	0	0	0	0	0	0	0	0	0	0	0	0	0	0
Bacteria	Nitrospirae	Nitrospira	Nitrospirales	Nitrospiraceae	Nitrospira	Multi-affiliation	1	3	2	0	1	0	5	0	0	0	1	0	0	4	2	5	0	1	1	0	2	0	0	0	0	0	0	0	1	0	4	0	0	0	0	0	0	0	0	0	0	0	0
Bacteria	Verrucomicrobia	Verrucomicrobiae	Verrucomicrobiales	Verrucomicrobiaceae	Luteolibacter	Verrucomicrobium sp.	2	2	0	0	2	0	1	0	0	0	1	0	0	0	0	0	0	0	0	0	1	2	0	0	0	0	0	1	1	1	0	0	0	0	0	0	0	0	0	1	0	3	1
Bacteria	Planctomycetes	OM190	unknown order	unknown family	unknown genus	unknown species	0	0	0	0	0	0	0	1	1	0	0	4	1	0	0	0	0	0	0	0	1	0	2	0	3	0	0	0	1	0	1	0	0	3	2	0	0	2	2	0	2	3	0
Bacteria	Proteobacteria	Epsilonproteobacteria	Campylobacterales	Campylobacteraceae	Campylobacter	Multi-affiliation	0	0	0	0	0	0	0	0	0	0	0	0	0	0	0	0	0	0	0	0	0	0	0	0	0	0	0	0	0	0	0	0	0	0	0	0	0	0	0	0	0	0	0
Bacteria	Bacteroidetes	Sphingobacteriia	Sphingobacteriales	Sphingobacteriaceae	Pedobacter	Multi-affiliation	0	2	0	23	0	2	1	0	0	7	0	0	0	0	0	0	5	0	0	0	0	0	0	0	0	0	0	0	0	0	0	0	0	0	0	0	0	0	0	0	0	0	0
Bacteria	Bacteroidetes	Flavobacteriia	Flavobacteriales	Flavobacteriaceae	Flavobacterium	unknown species	0	0	0	0	0	0	1	9	0	1	3	0	0	0	0	0	0	1	2	0	0	0	0	0	0	0	0	0	0	0	0	0	1	0	1	0	0	0	2	0	1	0	2
Bacteria	Bacteroidetes	Sphingobacteriia	Sphingobacteriales	Saprospiraceae	unknown genus	unknown species	0	0	0	0	2	8	0	1	0	3	1	0	0	1	0	1	1	0	0	0	0	0	0	3	0	0	0	0	0	0	0	0	0	0	0	0	0	0	0	0	4	4	2
Bacteria	Proteobacteria	Gammaproteobacteria	Xanthomonadales	Xanthomonadaceae	Lysobacter	unknown species	1	0	0	0	0	0	0	0	0	16	0	0	0	0	0	0	0	0	0	0	0	0	0	0	0	0	0	0	0	0	0	0	1	0	0	0	0	0	0	0	0	0	0
Bacteria	Proteobacteria	Betaproteobacteria	Burkholderiales	Comamonadaceae	Rhodoferax	unknown species	0	0	0	0	0	0	0	0	0	9	0	0	0	0	0	0	0	0	0	0	0	0	0	0	0	0	0	0	0	0	0	0	0	0	0	0	0	6	0	0	0	26	0
Bacteria	Proteobacteria	Betaproteobacteria	Burkholderiales	Comamonadaceae	Multi-affiliation	Multi-affiliation	0	0	0	0	0	0	0	0	0	2	0	0	0	0	0	1	0	0	0	0	0	1	0	0	0	0	0	0	0	0	1	0	0	2	0	0	0	0	0	0	0	1	0
Bacteria	Proteobacteria	Gammaproteobacteria	X35	unknown family	unknown genus	unknown species	0	0	0	0	0	0	0	0	0	0	0	0	0	0	0	0	0	0	0	0	0	0	0	0	0	0	0	0	0	0	0	0	0	0	0	0	0	0	0	0	0	0	0
Bacteria	Proteobacteria	Alphaproteobacteria	Rickettsiales	SM2D12	unknown genus	unknown species	0	0	1	0	0	3	0	0	0	0	0	0	0	0	0	0	0	1	0	0	0	4	0	0	0	2	0	0	0	0	0	0	0	0	0	0	12	0	10	0	0	0	0
Bacteria	Proteobacteria	Alphaproteobacteria	Sphingomonadales	Sphingomonadaceae	Sphingopyxis	Multi-affiliation	0	0	0	0	0	0	30	0	0	0	1	0	0	0	0	0	0	0	0	0	0	0	0	0	0	0	0	0	0	0	0	0	0	0	0	0	0	0	0	0	0	4	0
Bacteria	Proteobacteria	Alphaproteobacteria	Rhizobiales	JG35-K1-AG5	unknown genus	unknown species	1	0	0	0	0	0	1	0	2	0	0	3	4	0	0	0	0	0	0	0	0	0	0	1	0	0	0	1	4	1	4	0	0	3	1	0	1	1	0	0	0	3	0
Bacteria	Proteobacteria	Alphaproteobacteria	Rhizobiales	JG35-K1-AG5	unknown genus	unknown species	0	0	0	0	1	0	5	0	6	0	2	3	0	0	0	0	0	0	0	0	0	0	0	0	0	0	0	0	6	1	6	0	0	0	0	0	1	8	0	0	0	0	0
Bacteria	Proteobacteria	Alphaproteobacteria	Rhodobacterales	Rhodobacteraceae	Gemmobacter	unknown species	2	5	0	0	1	0	1	1	0	0	1	1	0	0	0	1	2	0	0	1	1	1	0	0	0	1	0	0	2	0	0	2	0	0	0	0	0	0	1	0	0	1	0
Bacteria	Proteobacteria	Alphaproteobacteria	Caulobacterales	Hyphomonadaceae	unknown genus	unknown species	2	3	0	0	0	0	9	0	1	0	0	0	0	0	0	0	0	0	0	0	0	0	0	0	0	0	0	0	0	0	15	0	0	0	0	0	10	0	0	0	0	0	0
Bacteria	Proteobacteria	Alphaproteobacteria	Rhizobiales	Multi-affiliation	Multi-affiliation	Multi-affiliation	2	1	0	0	11	0	0	0	0	0	0	0	0	0	0	0	0	0	0	0	0	0	0	0	0	0	0	0	0	0	0	0	0	0	0	0	0	2	0	0	0	0	0
Bacteria	Proteobacteria	Alphaproteobacteria	Rhodospirillales	Rhodospirillales Incertae Sedis	Reyranella	unknown species	1	3	2	0	0	1	0	0	0	0	0	0	0	2	3	2	1	2	0	0	1	1	0	0	0	0	0	0	0	0	0	0	0	0	1	0	0	0	1	0	0	0	0
Bacteria	Fusobacteria	Fusobacteriia	Fusobacteriales	Leptotrichiaceae	Leptotrichia	unknown species	0	0	0	0	0	0	0	0	0	0	0	0	0	0	0	0	0	0	0	0	0	0	0	0	0	0	0	0	0	0	0	0	0	0	0	0	0	0	0	0	0	0	0
Bacteria	Tenericutes	Mollicutes	Mycoplasmatales	Mycoplasmataceae	Mycoplasma	Multi-affiliation	0	0	0	0	0	1	0	0	0	0	2	0	0	0	0	0	0	0	0	0	0	1	0	0	0	0	0	0	0	0	0	0	0	0	7	2	0	4	5	4	0	2	0
Bacteria	SR1 (Absconditabacteria)	unknown class	unknown order	unknown family	unknown genus	unknown species	2	0	0	0	0	0	0	0	0	0	0	0	15	0	0	0	0	0	0	0	0	0	0	0	0	0	0	0	0	0	0	0	0	0	0	0	0	0	0	0	0	0	0
Bacteria	Planctomycetes	Planctomycetacia	Planctomycetales	Planctomycetaceae	Gemmata	unknown species	9	9	2	0	0	0	0	0	0	0	0	0	0	5	1	3	0	0	3	0	0	0	0	1	1	0	0	0	0	0	0	0	0	0	0	0	0	0	0	0	0	0	0
Bacteria	Planctomycetes	Planctomycetacia	Planctomycetales	Planctomycetaceae	unknown genus	unknown species	1	1	1	0	16	12	0	0	0	0	0	0	0	2	5	0	0	1	1	0	0	0	0	0	0	0	0	0	0	0	0	0	0	0	0	0	0	0	0	0	0	0	0
Bacteria	Verrucomicrobia	Opitutae	Opitutales	Opitutaceae	Opitutus	Multi-affiliation	2	0	0	0	4	0	0	0	2	8	0	0	0	1	2	2	0	0	2	0	1	0	0	1	0	0	0	0	0	0	0	0	0	0	2	0	2	0	1	0	0	1	0
Bacteria	Bacteroidetes	Sphingobacteriia	Sphingobacteriales	KD3-93	unknown genus	unknown species	6	7	4	0	2	0	3	0	0	0	0	0	0	0	1	3	0	2	2	0	0	0	2	0	0	0	0	0	0	0	0	0	0	0	0	0	0	0	0	0	0	0	3
Bacteria	Bacteroidetes	Flavobacteriia	Flavobacteriales	Cryomorphaceae	Fluviicola	unknown species	0	0	0	0	0	0	23	0	0	4	1	7	0	0	0	0	0	0	0	0	0	0	0	0	0	0	0	0	3	0	0	0	0	0	0	0	0	2	0	0	0	0	0
Bacteria	Bacteroidetes	Flavobacteriia	Flavobacteriales	Flavobacteriaceae	Flavobacterium	unknown species	1	0	2	0	0	1	0	0	0	0	0	0	0	2	3	8	2	1	3	0	0	0	0	0	0	0	0	6	1	1	0	3	6	0	0	0	0	0	0	0	0	0	0
Bacteria	Bacteroidetes	Flavobacteriia	Flavobacteriales	Flavobacteriaceae	Capnocytophaga	Multi-affiliation	0	0	0	0	0	0	0	0	0	0	0	0	0	0	0	0	0	0	0	0	0	0	0	0	0	0	0	0	0	0	0	0	0	0	0	0	0	0	0	0	0	0	0
Bacteria	Bacteroidetes	Sphingobacteriia	Sphingobacteriales	Chitinophagaceae	Chitinophaga	unknown species	0	0	0	0	0	8	2	0	0	1	3	0	0	0	0	0	0	2	0	5	0	3	0	4	1	0	0	1	0	0	0	0	0	0	2	0	0	0	0	0	0	0	0
Bacteria	Chlamydiae	Chlamydiae	Chlamydiales	Parachlamydiaceae	Neochlamydia	Neochlamydia hartmannellae	1	0	0	16	0	3	0	0	0	0	0	0	0	1	2	3	4	5	3	0	0	0	0	0	0	0	0	0	1	0	0	0	0	0	0	0	0	0	0	0	0	0	0
Bacteria	Proteobacteria	Deltaproteobacteria	Oligoflexales	0319-6G20	unknown genus	unknown species	6	0	0	0	0	2	5	0	0	0	0	3	0	0	0	0	0	1	2	0	0	0	0	0	0	0	0	0	0	0	4	0	0	0	0	0	0	0	0	0	0	0	0
Bacteria	Proteobacteria	Deltaproteobacteria	Bdellovibrionales	Bdellovibrionaceae	Bdellovibrio	Bdellovibrio bacteriovorus	0	0	0	0	0	0	0	0	0	5	0	4	0	0	0	0	0	0	0	0	1	0	0	4	0	0	1	0	0	0	22	0	0	0	0	0	0	0	0	0	0	0	0
Bacteria	Proteobacteria	Betaproteobacteria	Burkholderiales	Comamonadaceae	Paucibacter	Pelomonas sp.	1	0	1	0	4	0	0	0	0	0	3	0	0	5	8	1	0	1	4	0	0	0	0	0	0	0	0	1	1	2	0	1	0	0	1	0	0	0	0	2	0	0	0
Bacteria	Proteobacteria	Betaproteobacteria	Neisseriales	Neisseriaceae	unknown genus	unknown species	0	0	0	0	0	0	0	0	0	0	0	0	0	0	0	0	0	0	0	0	0	0	0	0	0	0	0	0	0	0	0	0	0	0	0	0	0	0	0	0	0	0	0
Bacteria	Proteobacteria	Gammaproteobacteria	Pseudomonadales	Pseudomonadaceae	Pseudomonas	Pseudomonas sp.	0	0	0	0	0	0	0	1	0	0	0	0	0	0	0	0	2	0	0	0	0	0	0	0	0	0	0	0	1	0	0	0	0	0	1	0	0	0	0	0	4	1	9
Bacteria	Proteobacteria	Alphaproteobacteria	Sphingomonadales	Erythrobacteraceae	Altererythrobacter	unknown species	0	0	0	0	0	2	0	0	0	2	0	0	0	1	4	0	0	2	0	0	0	1	0	5	0	4	0	0	0	0	0	0	1	0	7	0	0	7	0	0	0	0	0
Bacteria	Proteobacteria	Alphaproteobacteria	Rhizobiales	JG35-K1-AG5	unknown genus	unknown species	0	0	0	0	0	0	1	0	0	0	1	0	0	0	0	0	0	0	1	0	0	0	0	0	1	0	0	0	2	2	0	1	0	5	1	1	0	5	1	0	0	0	0
Bacteria	Proteobacteria	Alphaproteobacteria	Rhizobiales	Hyphomicrobiaceae	Hyphomicrobium	unknown species	0	0	0	0	0	0	0	0	0	0	0	0	0	2	0	0	2	0	0	0	1	0	0	5	0	0	0	0	0	0	0	0	0	0	2	2	0	0	1	2	0	0	0
Bacteria	Proteobacteria	Alphaproteobacteria	Rhizobiales	Hyphomicrobiaceae	Multi-affiliation	Multi-affiliation	0	0	0	0	0	2	0	1	0	0	0	1	0	0	0	2	0	0	0	0	1	1	0	4	0	0	0	0	0	1	0	0	0	0	1	6	2	1	1	0	0	0	0
Bacteria	Proteobacteria	Alphaproteobacteria	Alphaproteobacteria Incertae Sedis	unknown family	unknown genus	unknown species	0	0	0	0	0	0	0	0	0	2	0	0	0	0	0	0	0	0	0	0	0	0	0	0	0	0	0	0	0	0	0	0	0	0	0	0	0	0	0	0	0	22	0
Bacteria	Proteobacteria	Alphaproteobacteria	Rhodospirillales	Acetobacteraceae	unknown genus	unknown species	6	3	0	0	1	6	0	0	0	0	0	0	0	10	0	0	0	1	6	0	0	0	0	0	0	0	0	0	0	0	0	0	0	0	0	0	0	3	0	0	0	0	0
Bacteria	Proteobacteria	Alphaproteobacteria	Rickettsiales	Anaplasmataceae	Neorickettsia	unknown species	0	0	0	0	0	0	0	0	0	0	0	1	0	1	1	0	0	0	0	0	0	0	0	13	3	0	0	0	0	1	0	0	0	3	0	0	0	0	0	0	0	0	0
Bacteria	Tenericutes	Mollicutes	Mycoplasmatales	Mycoplasmataceae	Mycoplasma	bacterium WH8-10	0	0	0	0	0	0	0	0	0	0	0	0	0	0	0	0	0	0	0	0	0	0	0	0	0	0	0	0	0	0	0	0	0	0	1	0	0	0	8	0	0	0	0
Bacteria	Cyanobacteria	Chloroplast	unknown order	unknown family	unknown genus	unknown species	0	0	0	0	0	0	0	0	0	0	1	7	0	0	0	0	0	0	0	0	0	0	0	0	0	0	0	0	0	0	0	0	0	0	0	0	0	31	0	0	0	0	0
Bacteria	Cyanobacteria	Chloroplast	unknown order	unknown family	unknown genus	Multi-affiliation	0	4	0	0	0	0	2	2	0	1	0	0	0	2	1	1	0	1	4	4	0	0	1	0	0	0	0	3	0	3	0	3	3	0	0	0	0	0	1	0	0	0	0
Bacteria	Verrucomicrobia	Verrucomicrobiae	Verrucomicrobiales	Verrucomicrobiaceae	Luteolibacter	Verrucomicrobium sp.	2	0	1	0	0	0	0	0	0	0	0	0	0	0	0	0	0	0	0	0	1	0	0	2	0	0	0	1	0	0	0	4	1	0	0	0	0	0	0	0	2	2	0
Bacteria	Bacteroidetes	Cytophagia	Cytophagales	Cytophagaceae	unknown genus	Multi-affiliation	0	0	0	0	0	0	14	0	0	3	0	4	0	0	0	0	0	0	0	0	0	0	0	3	0	0	0	0	0	3	0	0	0	0	0	0	0	0	0	0	0	0	0
Bacteria	Bacteroidetes	Sphingobacteriia	Sphingobacteriales	NS11-12 marine group	unknown genus	unknown species	4	1	4	0	0	1	0	1	0	0	0	0	0	0	1	0	0	0	0	0	0	0	1	0	2	0	0	0	0	0	0	2	1	0	0	0	0	0	0	0	1	0	5
Bacteria	Bacteroidetes	Flavobacteriia	Flavobacteriales	Flavobacteriaceae	Chryseobacterium	Multi-affiliation	1	1	3	0	0	6	0	0	0	0	0	0	0	2	0	8	11	3	4	0	0	0	0	0	0	0	0	0	0	0	0	0	0	0	0	0	0	0	0	0	0	0	0
Bacteria	Proteobacteria	Deltaproteobacteria	Oligoflexales	0319-6G20	unknown genus	unknown species	0	0	0	0	0	4	1	0	0	0	0	0	0	0	0	0	0	0	0	0	1	4	1	6	0	0	0	0	0	0	0	0	0	0	0	0	14	0	0	0	0	0	0
Bacteria	Proteobacteria	Gammaproteobacteria	Xanthomonadales	Xanthomonadaceae	Multi-affiliation	Multi-affiliation	3	2	4	0	0	0	0	0	0	1	0	0	0	8	3	3	0	0	3	4	0	2	2	1	0	0	0	2	0	0	0	0	0	0	0	0	0	0	0	0	0	0	0
Bacteria	Proteobacteria	Betaproteobacteria	Burkholderiales	Comamonadaceae	Rubrivivax	unknown species	1	0	0	0	1	0	0	1	0	1	0	0	0	0	1	0	2	2	1	2	3	0	1	1	0	0	0	1	0	0	0	2	1	0	0	0	1	0	0	0	0	0	0
Bacteria	Proteobacteria	Betaproteobacteria	Rhodocyclales	Rhodocyclaceae	Methyloversatilis	Multi-affiliation	0	0	0	0	0	0	0	0	0	1	0	0	0	0	0	0	0	0	0	0	0	0	0	0	0	0	0	0	0	0	0	0	0	1	0	1	0	3	0	0	0	1	1
Bacteria	Proteobacteria	Gammaproteobacteria	Pseudomonadales	Pseudomonadaceae	Pseudomonas	Multi-affiliation	0	0	0	0	0	0	0	0	0	0	0	0	0	0	0	0	0	0	0	0	0	0	0	0	0	0	0	0	0	0	0	0	0	0	0	0	0	0	0	0	2	1	14
Bacteria	Proteobacteria	Gammaproteobacteria	Enterobacteriales	Enterobacteriaceae	Citrobacter	unknown species	0	0	0	0	0	0	0	3	0	0	0	0	0	1	8	1	2	0	3	0	0	0	0	0	0	0	0	0	0	0	0	3	0	0	1	0	0	0	1	0	0	0	1
Bacteria	Proteobacteria	Alphaproteobacteria	Rickettsiales	SM2D12	unknown genus	unknown species	0	0	0	0	0	16	5	0	0	0	0	0	0	0	2	0	0	0	0	0	5	2	0	0	0	0	0	0	0	0	0	0	0	0	0	0	0	0	0	0	0	0	0
Bacteria	Proteobacteria	Alphaproteobacteria	Rhizobiales	Methylobacteriaceae	Meganema	unknown species	3	1	0	0	1	0	1	0	0	0	0	1	1	1	0	0	0	0	0	0	0	0	0	0	0	0	0	1	0	0	0	0	0	3	0	2	2	0	0	0	1	0	0
Bacteria	Proteobacteria	Alphaproteobacteria	Rickettsiales	Holosporaceae	unknown genus	unknown species	0	0	0	0	0	0	10	0	5	4	0	0	0	0	0	0	0	8	0	0	0	0	0	0	0	0	0	0	0	0	0	0	2	0	0	0	0	0	0	0	0	0	0
Bacteria	Saccharibacteria	unknown class	unknown order	unknown family	unknown genus	unknown species	0	0	0	0	0	0	0	0	0	0	0	0	0	0	0	0	0	0	0	0	0	0	0	0	0	0	0	0	0	0	0	0	0	0	0	0	0	0	0	0	0	0	0
Bacteria	Verrucomicrobia	Opitutae	Opitutales	Opitutaceae	Opitutus	Hypsibius dujardini	4	0	6	0	0	0	13	0	0	5	0	0	0	0	0	0	0	3	0	0	0	0	0	0	0	0	0	0	0	0	0	0	0	0	0	0	0	0	0	0	0	0	0
Bacteria	Bacteroidetes	Cytophagia	Cytophagales	Cytophagaceae	unknown genus	unknown species	0	0	0	0	0	0	0	2	0	0	0	0	0	0	0	0	0	0	0	0	0	0	0	0	0	0	0	0	0	0	0	0	0	0	0	0	0	0	0	0	4	1	0
Bacteria	Proteobacteria	Deltaproteobacteria	Bdellovibrionales	Bdellovibrionaceae	Bdellovibrio	unknown species	0	0	0	0	0	0	1	0	0	0	0	0	0	0	0	0	0	0	0	0	0	0	0	0	0	0	0	0	0	0	0	0	0	0	0	0	0	5	0	0	0	0	0
Bacteria	Proteobacteria	Gammaproteobacteria	Xanthomonadales	Xanthomonadaceae	Multi-affiliation	Multi-affiliation	2	3	1	0	0	0	0	0	0	1	0	0	0	0	1	1	1	1	2	5	4	4	1	0	0	1	0	0	0	0	0	0	0	0	0	0	0	0	0	0	0	0	0
Bacteria	Proteobacteria	Alphaproteobacteria	Sphingomonadales	Sphingomonadaceae	Novosphingobium	unknown species	1	1	0	0	4	0	2	0	0	1	0	1	1	1	0	0	0	0	0	1	0	0	0	0	2	0	0	2	0	0	0	1	0	1	2	0	0	1	0	0	0	0	0
Bacteria	Proteobacteria	Alphaproteobacteria	Rhizobiales	JG35-K1-AG5	unknown genus	unknown species	2	5	0	0	1	1	0	0	1	0	0	0	1	1	0	0	0	0	0	1	0	0	0	0	0	0	0	0	0	0	0	0	0	3	0	5	1	2	0	0	1	3	0
Bacteria	Proteobacteria	Alphaproteobacteria	Rhizobiales	AKYG1088	unknown genus	unknown species	8	3	3	0	0	0	0	0	0	0	0	0	0	0	4	0	0	4	1	0	0	0	0	0	0	0	0	0	0	0	0	0	0	0	0	0	0	0	0	0	0	0	0
Bacteria	Proteobacteria	Alphaproteobacteria	Rhizobiales	Xanthobacteraceae	Variibacter	unknown species	10	3	9	0	0	0	0	0	0	0	0	0	0	0	13	0	0	0	2	0	0	0	0	0	0	0	0	0	0	0	0	0	0	0	0	0	0	1	0	0	0	0	0
Bacteria	Proteobacteria	Alphaproteobacteria	Rhizobiales	Beijerinckiaceae	unknown genus	unknown species	0	0	0	0	0	0	0	0	0	2	0	0	0	2	0	0	0	0	0	0	0	0	0	0	0	0	0	0	0	0	0	0	0	0	0	0	18	0	0	0	0	8	0
Bacteria	Proteobacteria	Alphaproteobacteria	Rhizobiales	Hyphomicrobiaceae	Hyphomicrobium	unknown species	0	0	0	0	1	1	1	1	1	0	0	1	0	0	0	0	0	0	0	0	0	0	2	1	0	0	0	0	2	0	0	0	0	5	1	3	0	0	1	1	1	3	0
Bacteria	Proteobacteria	Alphaproteobacteria	Rhodobacterales	Rhodobacteraceae	Multi-affiliation	Multi-affiliation	1	1	2	0	0	0	0	0	0	0	0	0	0	0	1	0	0	0	1	4	5	3	6	0	0	1	0	0	0	0	0	1	1	0	0	0	0	0	0	0	0	0	0
Bacteria	Verrucomicrobia	Verrucomicrobiae	Verrucomicrobiales	Verrucomicrobiaceae	Prosthecobacter	unknown species	0	0	0	0	0	0	1	0	0	0	0	0	0	0	0	0	0	0	0	0	0	0	0	0	0	0	0	0	0	0	0	0	0	0	0	0	0	0	0	0	0	0	0
Bacteria	Planctomycetes	Planctomycetacia	Planctomycetales	Planctomycetaceae	Planctomyces	unknown species	0	0	0	0	0	0	1	1	6	0	0	0	0	1	4	6	3	1	3	0	0	0	0	0	1	0	0	1	0	0	0	0	0	0	0	1	0	0	0	0	0	0	0
Bacteria	Bacteroidetes	Sphingobacteriia	Sphingobacteriales	Chitinophagaceae	Niabella	unknown species	2	8	0	0	5	0	3	0	0	3	2	0	0	0	0	3	0	0	0	0	0	0	0	0	0	0	0	0	0	0	0	0	1	0	0	0	0	0	0	0	0	0	0
Bacteria	Bacteroidetes	Flavobacteriia	Flavobacteriales	Flavobacteriaceae	Cloacibacterium	Multi-affiliation	0	0	0	0	0	2	0	0	0	1	0	1	0	1	1	3	1	1	1	0	0	0	0	0	0	0	0	0	0	0	0	2	0	0	0	0	0	0	0	0	1	0	1
Bacteria	Bacteroidetes	Flavobacteriia	Flavobacteriales	Flavobacteriaceae	Chryseobacterium	Multi-affiliation	0	0	0	0	0	0	0	0	0	1	0	0	0	1	0	0	0	0	0	0	0	0	0	0	0	0	0	2	4	5	0	0	0	0	0	0	0	0	0	0	0	0	0
Bacteria	Proteobacteria	Deltaproteobacteria	Bdellovibrionales	Bdellovibrionaceae	Bdellovibrio	unknown species	0	0	0	0	0	0	3	0	0	0	0	0	0	0	0	0	0	0	0	0	0	0	0	0	2	0	0	0	0	0	0	0	0	0	0	0	0	1	22	0	0	0	0
Bacteria	Proteobacteria	Gammaproteobacteria	Xanthomonadales	Xanthomonadaceae	Stenotrophomonas	Stenotrophomonas sp.	0	0	0	0	0	0	0	0	0	0	0	0	0	0	0	0	0	0	0	0	0	0	0	0	0	0	0	0	0	0	0	0	0	0	0	0	0	0	0	0	0	0	0
Bacteria	Proteobacteria	Betaproteobacteria	Burkholderiales	Comamonadaceae	unknown genus	unknown species	1	1	0	0	1	0	0	0	0	0	1	0	0	0	0	1	0	0	0	0	1	1	1	1	0	2	0	0	0	0	0	0	0	0	0	0	0	0	0	0	0	0	0
Bacteria	Proteobacteria	Betaproteobacteria	Burkholderiales	Comamonadaceae	Paucibacter	Pelomonas sp.	0	0	0	0	0	1	0	0	0	0	0	0	0	1	0	2	0	2	0	0	0	0	0	0	0	0	0	0	1	1	0	4	3	0	0	0	0	0	0	0	6	1	2
Bacteria	Proteobacteria	Betaproteobacteria	Methylophilales	Methylophilaceae	unknown genus	unknown species	3	1	0	0	0	0	0	2	0	1	1	1	4	1	0	0	0	0	1	0	0	0	0	0	0	0	0	0	1	1	2	0	0	1	0	0	1	0	0	0	0	0	0
Bacteria	Proteobacteria	Gammaproteobacteria	Enterobacteriales	Enterobacteriaceae	Multi-affiliation	Multi-affiliation	0	0	0	0	0	0	0	1	0	0	1	1	0	0	1	0	0	0	0	0	0	0	0	0	3	0	0	2	1	1	0	0	1	0	4	1	0	0	2	0	1	1	2
Bacteria	Proteobacteria	Alphaproteobacteria	Sphingomonadales	Sphingomonadaceae	Zymomonas	unknown species	2	0	0	0	2	0	2	0	1	3	0	1	1	0	0	1	0	0	1	0	0	0	0	0	0	0	0	0	1	0	0	0	0	1	0	1	0	0	1	0	0	2	0
Bacteria	Proteobacteria	Alphaproteobacteria	Rhizobiales	Phyllobacteriaceae	Mesorhizobium	Mesorhizobium sp.	0	0	0	0	0	0	0	0	0	2	0	0	0	0	0	0	0	0	0	2	0	0	0	0	0	0	0	0	0	0	0	0	2	0	0	0	0	2	0	0	0	0	0
Bacteria	Proteobacteria	Alphaproteobacteria	Rhizobiales	Hyphomicrobiaceae	Hyphomicrobium	unknown species	0	0	0	0	1	0	2	1	2	0	0	0	0	0	0	0	0	0	0	0	0	0	0	0	1	0	0	0	3	0	0	1	0	3	1	1	0	0	1	0	1	0	1
Bacteria	Verrucomicrobia	Opitutae	Opitutae vadinHA64	unknown family	unknown genus	unknown species	2	0	0	0	0	0	0	8	0	8	3	0	0	1	0	1	0	0	1	0	0	0	0	0	0	0	0	4	0	0	0	2	1	0	0	0	0	0	0	0	0	0	0
Bacteria	Proteobacteria	Alphaproteobacteria	Rhodobacterales	Rhodobacteraceae	Multi-affiliation	Multi-affiliation	0	0	0	2	0	1	7	0	0	0	0	0	0	1	3	2	2	0	1	0	0	0	0	0	0	0	0	0	1	1	1	0	1	0	0	2	1	0	1	0	0	0	0
Bacteria	Proteobacteria	Alphaproteobacteria	Rhizobiales	Bradyrhizobiaceae	Bosea	Multi-affiliation	0	0	0	0	1	0	0	2	1	0	2	0	0	0	0	0	0	0	0	0	0	0	0	0	0	0	0	1	0	2	0	5	1	0	0	0	0	0	0	0	2	1	5
Bacteria	Proteobacteria	Alphaproteobacteria	Rhodospirillales	Rhodospirillaceae	unknown genus	unknown species	0	2	0	0	0	0	0	0	0	0	0	0	0	0	0	0	0	1	1	6	3	6	10	0	0	2	0	0	0	0	0	2	0	0	0	0	0	0	0	0	0	0	0
Bacteria	Proteobacteria	Alphaproteobacteria	Rhodospirillales	Acetobacteraceae	Acidocella	unknown species	4	3	3	0	1	1	0	0	0	0	0	0	0	0	0	1	1	0	4	3	0	1	1	0	0	3	0	0	0	0	0	0	0	0	0	0	0	0	0	0	0	0	0
Bacteria	Proteobacteria	Alphaproteobacteria	Rickettsiales	Anaplasmataceae	Neorickettsia	unknown species	0	0	0	0	0	0	2	0	0	0	0	1	0	0	0	0	0	0	0	0	0	0	0	5	1	0	0	0	0	0	0	0	1	11	0	4	2	0	0	0	0	1	0
Bacteria	Armatimonadetes	Fimbriimonadia	Fimbriimonadales	Fimbriimonadaceae	unknown genus	unknown species	0	0	0	0	0	0	0	0	0	0	0	0	0	0	0	0	0	0	0	0	0	0	0	0	0	0	0	0	0	0	0	0	0	0	0	0	0	0	0	0	0	0	0
Bacteria	Cyanobacteria	Chloroplast	unknown order	unknown family	unknown genus	Multi-affiliation	0	2	2	0	0	0	2	2	0	1	3	0	0	1	2	2	0	0	4	1	1	0	2	1	0	1	0	1	1	0	0	1	2	0	0	0	0	0	0	0	0	0	0
Bacteria	Verrucomicrobia	Verrucomicrobiae	Verrucomicrobiales	Verrucomicrobiaceae	Haloferula	unknown species	0	0	0	0	0	0	0	0	0	0	0	0	0	0	0	0	0	0	0	0	1	0	1	0	0	0	0	1	0	1	0	2	0	0	0	0	0	0	0	0	0	0	0
Bacteria	Verrucomicrobia	Verrucomicrobiae	Verrucomicrobiales	Verrucomicrobiaceae	Luteolibacter	Verrucomicrobium sp.	2	1	4	0	0	0	0	0	0	1	2	0	0	1	0	0	0	0	0	0	0	0	1	0	0	0	0	1	1	1	0	1	3	0	0	0	0	0	0	0	1	0	1
Bacteria	Verrucomicrobia	OPB35 soil group	unknown order	unknown family	unknown genus	unknown species	5	2	1	0	2	0	0	0	0	4	0	7	0	0	0	0	0	2	1	0	2	0	3	2	0	1	0	0	0	0	0	0	0	0	0	0	0	0	0	0	0	0	0
Bacteria	Planctomycetes	Planctomycetacia	Planctomycetales	Planctomycetaceae	Gemmata	unknown species	0	2	0	0	0	5	0	0	0	0	0	0	0	2	4	18	2	2	0	0	0	0	1	0	0	0	0	0	0	0	0	0	0	0	0	0	0	0	0	0	0	0	0
Bacteria	Planctomycetes	Planctomycetacia	Planctomycetales	Planctomycetaceae	Gemmata	Gemmata sp.	3	10	5	0	0	0	0	0	0	0	0	0	0	0	0	0	0	0	0	0	1	0	0	0	0	0	0	0	0	0	0	0	0	0	0	0	0	0	0	0	0	0	0
Bacteria	Armatimonadetes	Armatimonadia	Armatimonadales	unknown family	unknown genus	unknown species	0	0	0	0	0	0	0	0	0	1	0	0	0	0	0	0	0	0	0	0	0	0	0	1	0	0	0	1	0	0	1	0	0	2	0	0	0	1	2	3	0	1	0
Bacteria	Cyanobacteria	Melainabacteria	Obscuribacterales	unknown family	unknown genus	unknown species	0	0	2	0	0	0	0	3	0	10	0	0	0	0	0	0	6	0	0	0	0	0	0	0	0	0	0	0	0	0	0	0	0	0	0	0	0	15	0	0	0	0	0
Bacteria	Firmicutes	Clostridia	Halanaerobiales	ODP1230B8.23	unknown genus	unknown species	7	4	4	0	2	1	0	0	0	1	0	0	0	0	0	1	0	0	1	1	0	1	0	0	0	0	0	1	0	1	2	0	1	0	0	0	0	0	0	0	0	0	0
Bacteria	Chloroflexi	Thermomicrobia	JG30-KF-CM45	unknown family	unknown genus	unknown species	10	5	4	0	10	0	0	0	0	0	0	0	0	0	0	0	0	1	0	0	4	0	0	0	0	0	0	0	0	0	0	0	0	0	0	0	0	0	0	0	0	0	0
Bacteria	Bacteroidetes	Cytophagia	Cytophagales	Cytophagaceae	Cytophaga	unknown species	0	0	0	0	1	0	1	0	0	0	6	0	0	0	0	0	0	0	0	4	1	7	4	1	0	2	0	0	0	0	0	0	0	0	0	0	0	0	0	0	1	0	1
Bacteria	Bacteroidetes	Bacteroidia	Bacteroidales	Prevotellaceae	Prevotella	Multi-affiliation	0	0	0	0	0	0	0	0	0	0	0	0	0	0	0	0	0	0	0	0	0	0	0	0	0	0	0	0	0	0	0	0	0	0	0	0	0	0	0	0	0	0	0
Bacteria	Bacteroidetes	Flavobacteriia	Flavobacteriales	Flavobacteriaceae	Flavobacterium	unknown species	0	1	1	0	1	0	1	0	0	1	0	0	0	0	0	2	0	0	0	1	0	1	0	4	0	0	0	0	0	0	0	0	0	0	0	0	0	0	1	0	0	0	0
Bacteria	Bacteroidetes	Bacteroidia	Bacteroidales	Porphyromonadaceae	Porphyromonas	unknown species	0	0	0	0	0	0	0	0	0	0	0	0	0	0	0	0	0	0	0	0	0	0	0	0	0	0	0	0	0	0	0	0	0	0	0	0	0	0	0	0	0	0	0
Bacteria	Proteobacteria	Deltaproteobacteria	Myxococcales	mle1-27	unknown genus	unknown species	0	0	0	0	0	0	0	0	2	0	0	0	0	0	0	0	0	0	0	0	0	0	0	0	0	0	0	0	0	0	0	2	0	0	0	0	0	0	0	0	0	0	0
Bacteria	Proteobacteria	Deltaproteobacteria	Myxococcales	P3OB-42	unknown genus	unknown species	0	0	0	0	0	0	0	1	0	0	0	0	0	0	0	0	0	0	0	0	0	0	0	0	0	0	0	0	0	0	0	0	0	0	0	0	0	0	0	0	0	0	0
Bacteria	Proteobacteria	Deltaproteobacteria	Oligoflexales	0319-6G20	unknown genus	unknown species	3	2	0	0	4	0	0	0	0	0	1	0	0	1	2	0	1	2	0	0	6	0	4	0	0	0	0	0	0	0	0	0	0	0	0	0	0	0	0	0	0	0	0
Bacteria	Proteobacteria	Betaproteobacteria	Burkholderiales	Comamonadaceae	Rubrivivax	unknown species	0	0	0	0	0	0	0	0	3	0	0	2	0	0	0	2	0	0	0	0	0	0	0	0	0	0	0	0	0	0	0	0	0	0	0	0	0	0	0	0	0	0	0
Bacteria	Proteobacteria	Betaproteobacteria	Burkholderiales	Comamonadaceae	Acidovorax	unknown species	0	0	0	0	0	0	0	0	0	0	0	0	0	0	0	5	0	0	0	0	0	0	0	0	0	0	0	0	0	0	0	0	0	0	0	0	0	0	0	0	0	0	0
Bacteria	Proteobacteria	Betaproteobacteria	Burkholderiales	Comamonadaceae	Multi-affiliation	Multi-affiliation	0	0	0	0	0	0	0	2	0	0	0	0	6	0	0	0	0	0	0	0	0	0	0	0	0	0	0	1	0	0	0	2	1	0	0	0	0	0	0	0	1	4	2
Bacteria	Proteobacteria	Betaproteobacteria	Burkholderiales	Comamonadaceae	Comamonas	Multi-affiliation	0	0	0	0	0	0	0	0	2	0	0	0	5	0	0	0	0	0	0	0	0	0	0	0	0	0	0	0	0	0	0	0	0	0	0	0	8	0	0	0	0	0	0
Bacteria	Proteobacteria	Betaproteobacteria	Burkholderiales	Oxalobacteraceae	Duganella	unknown species	0	0	0	0	0	10	0	0	0	0	0	0	0	1	0	4	0	0	1	0	0	0	0	0	0	1	0	0	0	0	0	0	0	0	0	0	0	0	0	0	0	0	0
Bacteria	Proteobacteria	Gammaproteobacteria	Enterobacteriales	Enterobacteriaceae	Multi-affiliation	Multi-affiliation	0	0	0	0	1	1	0	0	0	0	0	0	0	1	8	0	0	3	0	0	0	0	0	0	1	0	0	0	0	1	0	0	0	12	0	3	0	1	1	0	0	0	0
Bacteria	Proteobacteria	Alphaproteobacteria	Sphingomonadales	Sphingomonadaceae	Zymomonas	unknown species	2	2	0	0	4	0	1	0	2	0	0	2	1	0	0	0	0	1	1	0	0	0	0	0	0	0	0	0	0	0	0	0	0	2	0	0	0	0	0	0	1	1	0
Bacteria	Proteobacteria	Alphaproteobacteria	Rhodobacterales	Rhodobacteraceae	Multi-affiliation	Multi-affiliation	1	3	1	0	0	0	0	0	0	0	0	0	0	0	0	0	0	0	1	3	2	3	3	0	0	0	0	0	0	0	0	1	0	0	0	0	0	0	0	0	0	0	0
Bacteria	Acidobacteria	Blastocatellia	Blastocatellales	Blastocatellaceae (Subgroup 4)	Blastocatella	Multi-affiliation	0	0	0	0	0	0	0	0	0	0	0	0	0	0	0	0	0	0	0	0	0	0	0	0	0	0	0	0	0	0	0	0	0	0	0	0	0	0	0	0	0	0	0
Bacteria	Verrucomicrobia	Verrucomicrobiae	Verrucomicrobiales	Verrucomicrobiaceae	Haloferula	Haloferula sargassicola	0	0	0	0	0	0	0	2	0	0	1	0	0	0	0	0	0	0	0	0	0	0	0	0	0	0	0	3	0	0	0	0	0	0	0	0	0	0	0	0	0	0	0
Bacteria	Planctomycetes	Planctomycetacia	Planctomycetales	Planctomycetaceae	Pir4 lineage	unknown species	5	5	3	0	0	0	0	0	0	0	0	0	0	3	1	0	1	3	3	0	0	0	0	0	0	0	0	0	0	0	0	0	0	0	0	0	0	0	0	0	0	0	0
Bacteria	Proteobacteria	Deltaproteobacteria	Myxococcales	Sandaracinaceae	unknown genus	unknown species	2	0	0	0	0	0	0	0	0	1	0	0	0	0	0	1	0	1	0	0	4	0	2	0	0	0	0	1	0	0	0	2	0	0	0	0	0	0	0	0	2	0	1
Bacteria	Proteobacteria	Gammaproteobacteria	Xanthomonadales	Xanthomonadaceae	Multi-affiliation	Multi-affiliation	4	3	1	0	0	0	0	0	0	0	0	0	0	6	2	3	2	3	2	0	0	0	0	0	0	0	0	1	0	1	0	0	0	0	0	0	0	0	0	0	0	0	0
Bacteria	Proteobacteria	Gammaproteobacteria	Xanthomonadales	Xanthomonadaceae	Multi-affiliation	Multi-affiliation	0	0	3	0	0	0	0	0	0	0	0	0	0	10	3	2	1	3	9	0	0	1	0	0	0	0	0	0	0	0	0	0	0	0	0	0	0	0	0	0	0	0	0
Bacteria	Proteobacteria	Betaproteobacteria	Burkholderiales	Comamonadaceae	Hydrogenophaga	Hydrogenophaga sp.	0	0	0	0	0	0	0	0	0	0	0	0	0	0	0	0	0	0	0	0	1	4	0	1	0	1	0	0	0	0	0	0	0	0	0	0	2	0	0	0	0	0	0
Bacteria	Proteobacteria	Betaproteobacteria	Methylophilales	Methylophilaceae	unknown genus	unknown species	0	1	0	0	1	0	0	0	3	0	0	0	0	0	0	0	0	0	0	0	0	0	0	0	0	0	0	0	0	0	0	0	0	0	0	0	0	0	0	0	0	0	0
Bacteria	Proteobacteria	Gammaproteobacteria	Pseudomonadales	Pseudomonadaceae	Pseudomonas	Multi-affiliation	1	1	0	0	0	0	0	0	0	0	0	0	0	0	0	2	0	4	4	0	0	0	0	0	0	0	0	0	0	0	0	0	0	0	0	0	0	0	0	0	8	0	0
Bacteria	Proteobacteria	Gammaproteobacteria	Alteromonadales	Shewanellaceae	Shewanella	gamma proteobacterium enrichment culture clone WF11-1	0	0	0	0	0	0	0	0	9	0	2	3	2	0	0	0	0	0	0	0	0	0	0	0	0	1	0	0	0	0	0	0	0	0	3	0	0	0	0	0	0	0	0
Bacteria	Proteobacteria	Alphaproteobacteria	Sphingomonadales	Sphingomonadaceae	Multi-affiliation	Multi-affiliation	1	0	0	0	0	0	0	0	0	0	1	0	0	0	0	0	0	0	0	0	0	4	1	0	0	0	0	0	0	1	0	0	0	0	1	0	0	0	0	0	0	0	0
Bacteria	Proteobacteria	Alphaproteobacteria	Rhizobiales	A0839	unknown genus	unknown species	0	0	0	0	0	0	0	0	0	4	0	0	0	0	0	0	0	0	0	0	0	0	0	0	0	0	0	0	0	0	0	0	0	0	0	0	0	0	0	7	0	11	0
Bacteria	Proteobacteria	Betaproteobacteria	Burkholderiales	Alcaligenaceae	Achromobacter	unknown species	0	0	0	0	0	0	2	2	0	0	1	0	0	0	1	0	1	1	2	2	2	1	2	0	0	0	0	1	2	1	0	1	1	0	0	0	0	0	1	0	0	0	0
Bacteria	Proteobacteria	Alphaproteobacteria	Caulobacterales	Caulobacteraceae	Brevundimonas	unknown species	0	0	0	0	0	0	0	4	1	10	0	0	12	0	0	0	0	0	0	0	0	0	0	0	0	0	0	1	0	0	0	0	0	0	0	0	0	0	0	0	0	6	0
Bacteria	Cyanobacteria	Cyanobacteria	SubsectionIII	FamilyI	Phormidium	Oscillatoriales cyanobacterium WBK15	0	0	0	0	0	0	0	0	0	6	0	0	0	0	0	0	0	0	0	0	0	0	0	0	0	0	0	0	0	0	17	0	2	0	2	0	0	7	0	0	0	0	0
Bacteria	Verrucomicrobia	Verrucomicrobiae	Verrucomicrobiales	Verrucomicrobiaceae	Haloferula	Haloferula luteola	0	0	0	0	0	0	0	0	0	0	0	0	0	0	0	0	0	0	0	0	0	0	0	0	0	0	0	1	0	1	0	1	0	0	0	0	0	0	0	0	1	0	0
Bacteria	Verrucomicrobia	Verrucomicrobiae	Verrucomicrobiales	Verrucomicrobiaceae	Haloferula	Haloferula luteola	0	0	0	0	0	0	0	0	1	1	0	0	0	0	0	1	0	0	0	0	0	1	0	0	0	0	0	1	0	1	0	0	1	0	0	0	0	0	1	0	1	0	0
Bacteria	Verrucomicrobia	Spartobacteria	Chthoniobacterales	Chthoniobacteraceae	Chthoniobacter	unknown species	0	0	1	0	0	0	0	0	0	0	0	0	0	1	0	0	0	0	0	6	3	7	3	1	1	3	0	0	0	0	0	0	0	0	0	0	0	0	0	0	0	0	0
Bacteria	Firmicutes	Clostridia	Clostridiales	Peptostreptococcaceae	Multi-affiliation	Multi-affiliation	1	0	1	0	0	0	0	0	0	0	0	4	0	0	14	2	9	0	0	0	0	0	0	0	2	0	0	0	0	0	0	1	0	0	0	0	0	0	0	0	0	0	0
Bacteria	Bacteroidetes	Cytophagia	Cytophagales	Cytophagaceae	Cytophaga	unknown species	0	1	0	0	0	0	0	2	0	2	7	0	0	0	0	0	0	0	0	1	0	0	1	0	0	1	0	1	2	0	0	0	0	0	0	0	0	0	0	0	0	0	0
Bacteria	Bacteroidetes	Flavobacteriia	Flavobacteriales	Cryomorphaceae	Fluviicola	unknown species	1	0	0	0	0	0	1	1	0	0	2	0	0	0	0	0	0	0	0	0	0	0	0	0	0	0	0	3	1	2	0	0	4	0	0	0	0	0	0	0	2	0	1
Bacteria	Bacteroidetes	Cytophagia	Cytophagales	Cytophagaceae	Flectobacillus	Flectobacillus lacus	0	0	0	0	0	0	0	0	0	0	0	2	1	0	0	0	0	1	0	0	0	0	0	0	0	0	0	0	0	0	0	0	0	0	0	0	0	0	0	0	0	0	0
Bacteria	Proteobacteria	Deltaproteobacteria	Bdellovibrionales	Bacteriovoracaceae	Peredibacter	Peredibacter starrii	0	0	0	0	0	0	3	0	6	0	0	8	0	0	0	0	0	0	0	0	0	0	0	0	0	0	1	0	2	4	10	0	0	0	0	0	0	0	0	0	0	0	0
Bacteria	Proteobacteria	Deltaproteobacteria	SAR324 clade(Marine group B)	unknown family	unknown genus	unknown species	0	0	0	0	0	0	0	0	0	0	0	0	0	0	0	0	0	0	0	0	0	0	0	0	0	0	0	0	0	0	0	0	0	0	0	0	0	0	0	0	0	0	0
Bacteria	Proteobacteria	Deltaproteobacteria	Bdellovibrionales	Bdellovibrionaceae	Bdellovibrio	unknown species	0	0	0	0	0	0	0	0	0	1	0	0	0	0	0	0	0	0	0	0	0	0	0	3	0	0	0	0	0	0	0	0	0	0	0	0	0	0	0	0	0	17	0
Bacteria	Proteobacteria	Betaproteobacteria	Burkholderiales	Comamonadaceae	Comamonas	unknown species	0	0	0	0	0	0	0	0	0	0	0	0	0	0	0	0	0	0	0	0	0	0	0	0	0	0	0	0	0	0	0	0	0	0	0	0	0	0	0	0	0	0	3
Bacteria	Proteobacteria	Gammaproteobacteria	Cardiobacteriales	Cardiobacteriaceae	Cardiobacterium	unknown species	0	0	0	0	0	0	0	0	0	0	0	0	0	0	0	0	0	0	0	0	0	0	0	0	0	0	0	0	0	0	0	0	0	0	0	0	0	0	0	0	0	0	0
Bacteria	Proteobacteria	Gammaproteobacteria	Enterobacteriales	Enterobacteriaceae	Pantoea	Multi-affiliation	0	0	0	0	0	20	0	0	0	0	0	0	0	0	4	0	0	0	7	0	0	0	0	0	0	0	1	0	0	0	0	1	0	0	0	0	0	0	0	0	0	0	0
Bacteria	Proteobacteria	Alphaproteobacteria	Rhizobiales	Xanthobacteraceae	Ancylobacter	Multi-affiliation	1	1	0	0	0	0	0	0	0	0	0	0	0	0	1	0	0	0	0	0	11	1	0	7	0	5	0	0	0	0	0	0	0	0	0	0	0	0	0	0	0	0	0
Bacteria	Proteobacteria	Alphaproteobacteria	Rhizobiales	Hyphomicrobiaceae	Hyphomicrobium	unknown species	0	0	0	0	0	0	2	6	0	3	0	0	1	0	0	0	0	0	0	0	0	0	0	0	0	0	0	1	4	0	0	1	3	0	3	0	0	0	2	0	0	0	0
Bacteria	Proteobacteria	Alphaproteobacteria	Caulobacterales	Hyphomonadaceae	Woodsholea	unknown species	0	0	0	0	0	0	2	0	0	7	0	0	0	0	0	0	0	0	0	0	1	0	0	4	0	0	0	0	0	0	0	0	0	0	0	0	0	2	0	0	0	9	0
Bacteria	Proteobacteria	Alphaproteobacteria	Rhodospirillales	I-10	unknown genus	unknown species	0	0	0	0	0	0	0	0	10	0	0	0	0	0	0	0	0	0	0	0	0	0	0	0	0	0	0	0	0	0	21	0	0	0	0	0	0	2	0	0	0	0	0
Bacteria	TM6 (Dependentiae)	unknown class	unknown order	unknown family	unknown genus	unknown species	1	1	1	0	0	0	0	0	0	0	0	0	0	2	3	0	20	3	2	0	0	0	0	0	0	0	0	0	0	0	0	0	0	0	0	0	0	0	0	0	0	0	0
Bacteria	Verrucomicrobia	Verrucomicrobiae	Verrucomicrobiales	Verrucomicrobiaceae	Luteolibacter	Verrucomicrobium sp.	0	1	0	0	0	0	0	0	0	0	1	0	0	0	0	0	0	0	0	1	1	0	2	0	0	0	0	4	0	0	0	1	0	0	0	1	0	0	0	0	0	2	0
Bacteria	Planctomycetes	OM190	unknown order	unknown family	unknown genus	unknown species	0	0	0	0	0	0	0	0	1	0	0	1	0	0	0	0	0	0	0	0	0	0	0	0	0	0	0	1	0	0	0	0	0	0	0	0	0	0	0	0	0	0	0
Bacteria	Verrucomicrobia	Opitutae	Opitutae vadinHA64	unknown family	unknown genus	unknown species	7	0	2	0	3	0	0	0	0	1	4	0	0	0	0	1	0	0	0	0	0	0	0	0	0	0	0	0	0	1	0	0	0	0	0	0	0	0	0	0	0	0	3
Bacteria	Bacteroidetes	Cytophagia	Cytophagales	Cytophagaceae	Cytophaga	unknown species	1	0	0	0	0	0	0	0	0	1	1	0	0	0	0	1	0	0	0	5	12	3	5	0	2	1	0	0	0	0	0	0	0	0	0	0	0	0	0	0	0	0	0
Bacteria	Bacteroidetes	Bacteroidia	Bacteroidales	Porphyromonadaceae	Porphyromonas	unknown species	0	0	0	0	0	0	0	0	0	0	0	0	0	0	0	0	0	0	0	0	0	0	0	0	0	0	0	0	0	0	0	0	0	0	0	0	0	0	0	0	0	0	0
Bacteria	Proteobacteria	Deltaproteobacteria	Bdellovibrionales	Bdellovibrionaceae	Bdellovibrio	unknown species	0	0	0	0	0	0	0	0	0	0	0	0	0	2	0	0	0	0	0	4	7	3	3	11	1	2	0	0	0	0	0	0	0	0	0	0	0	0	0	0	0	0	0
Bacteria	Proteobacteria	Betaproteobacteria	Burkholderiales	Comamonadaceae	Aquabacterium	unknown species	0	0	0	0	0	0	0	0	0	0	4	0	0	0	0	0	0	0	0	1	1	0	1	0	0	0	0	0	0	1	0	0	1	0	0	0	0	0	0	0	0	1	2
Bacteria	Proteobacteria	Betaproteobacteria	Burkholderiales	Comamonadaceae	Multi-affiliation	Multi-affiliation	5	0	0	0	0	2	0	0	0	0	0	0	0	5	4	2	3	0	1	0	2	0	1	0	0	0	0	0	0	1	0	0	0	0	0	0	0	0	0	0	0	0	0
Bacteria	Proteobacteria	Betaproteobacteria	Burkholderiales	Comamonadaceae	Multi-affiliation	Multi-affiliation	0	0	0	0	1	0	0	0	0	0	1	0	0	1	0	3	1	4	2	0	0	0	0	0	0	0	0	0	1	0	1	1	1	0	0	0	0	1	0	1	0	1	1
Bacteria	Proteobacteria	Betaproteobacteria	Burkholderiales	Comamonadaceae	Variovorax	Acidovorax sp.	0	0	0	0	0	0	0	0	0	0	0	0	0	0	4	1	2	8	1	0	0	0	1	0	0	0	0	1	0	0	0	2	0	0	0	0	0	0	0	0	0	1	0
Bacteria	Proteobacteria	Betaproteobacteria	Burkholderiales	Comamonadaceae	Comamonas	unknown species	0	0	0	0	0	0	0	0	0	0	0	0	0	0	0	0	3	0	0	0	0	0	0	0	0	0	2	4	0	12	0	2	9	0	0	0	0	0	0	0	0	0	0
Bacteria	Proteobacteria	Gammaproteobacteria	Pseudomonadales	Pseudomonadaceae	Pseudomonas	gamma proteobacterium enrichment culture clone JF9-3	0	0	0	0	0	0	1	1	7	0	4	7	2	0	0	0	0	0	0	0	0	0	0	0	0	1	0	0	0	0	0	0	0	0	0	0	0	0	0	0	0	0	0
Bacteria	Proteobacteria	Gammaproteobacteria	Alteromonadales	Shewanellaceae	Shewanella	Multi-affiliation	0	0	1	0	0	0	1	1	2	0	7	5	0	0	0	0	0	0	0	1	0	1	0	0	0	4	0	0	0	0	0	0	0	0	1	0	0	0	0	0	0	1	0
Bacteria	Proteobacteria	Alphaproteobacteria	Sphingomonadales	Sphingomonadaceae	Zymomonas	unknown species	0	0	0	0	1	1	0	0	6	0	0	3	2	0	0	0	0	0	0	0	0	0	0	0	0	0	0	0	0	0	0	0	0	1	2	0	0	0	0	0	0	1	0
Bacteria	Proteobacteria	Alphaproteobacteria	Rhizobiales	Hyphomicrobiaceae	Multi-affiliation	Multi-affiliation	0	0	0	0	0	0	1	1	1	0	1	1	2	0	0	0	0	0	0	0	0	0	0	0	0	0	0	0	2	0	1	0	2	1	2	0	0	0	2	0	1	0	1
Bacteria	Proteobacteria	Alphaproteobacteria	Caulobacterales	Hyphomonadaceae	Woodsholea	unknown species	0	0	0	0	0	0	4	0	0	0	1	0	0	0	0	0	0	0	0	0	0	0	0	0	0	0	0	0	5	0	0	0	0	0	0	0	0	4	0	0	0	0	0
Bacteria	Proteobacteria	Alphaproteobacteria	Rickettsiales	Rickettsiales Incertae Sedis	Candidatus Odyssella	unknown species	0	0	0	0	0	0	0	0	0	0	0	0	0	0	0	0	0	0	0	3	0	6	5	0	0	0	0	0	0	0	0	1	0	0	0	0	0	0	0	0	0	2	0
Bacteria	Verrucomicrobia	OPB35 soil group	unknown order	unknown family	unknown genus	unknown species	0	0	0	0	0	0	11	0	0	0	1	3	0	0	0	0	0	0	0	0	0	0	0	0	0	0	0	0	0	0	5	0	0	0	0	0	0	0	0	0	0	0	0
Bacteria	Planctomycetes	Planctomycetacia	Planctomycetales	Planctomycetaceae	Planctomyces	unknown species	0	0	0	0	0	0	3	0	6	0	0	0	0	0	0	0	0	0	0	0	0	0	3	0	0	0	0	0	0	0	0	0	0	0	1	0	0	0	1	0	0	0	0
Bacteria	Actinobacteria	Actinobacteria	Corynebacteriales	Mycobacteriaceae	Mycobacterium	Mycobacterium sp.	0	0	1	0	0	2	0	0	0	0	0	0	0	3	0	0	4	1	0	0	0	0	0	21	0	0	0	0	0	0	0	0	0	0	0	0	0	0	0	0	0	0	0
Bacteria	Bacteroidetes	Flavobacteriia	Flavobacteriales	Cryomorphaceae	Fluviicola	unknown species	3	2	5	0	1	0	0	0	0	0	4	0	0	1	0	1	0	0	0	0	0	0	0	0	0	0	0	5	0	0	0	3	2	0	0	0	0	0	0	0	0	0	0
Bacteria	Bacteroidetes	Sphingobacteriia	Sphingobacteriales	unknown family	unknown genus	unknown species	0	0	0	0	0	0	1	0	3	0	0	0	0	0	0	0	0	0	0	0	0	0	0	0	0	0	0	0	2	0	0	0	0	0	0	0	0	0	0	0	0	0	0
Bacteria	Proteobacteria	Gammaproteobacteria	Xanthomonadales	Xanthomonadaceae	Multi-affiliation	Multi-affiliation	0	0	0	0	0	0	0	1	0	3	0	0	0	1	2	6	0	2	0	1	1	0	0	9	0	0	0	0	0	0	0	0	0	0	0	0	0	1	0	0	0	0	0
Bacteria	Proteobacteria	Betaproteobacteria	Burkholderiales	Comamonadaceae	Aquabacterium	unknown species	0	0	0	0	0	0	0	0	0	1	0	0	0	0	0	0	0	0	0	0	1	0	1	0	0	0	0	2	0	0	0	0	0	0	0	0	0	0	0	0	0	12	4
Bacteria	Proteobacteria	Betaproteobacteria	Nitrosomonadales	Nitrosomonadaceae	unknown genus	unknown species	0	0	0	1	1	0	0	0	0	1	0	2	0	0	0	1	1	0	0	2	1	0	8	2	1	0	0	0	0	0	0	0	0	0	0	0	0	0	0	0	1	0	0
Bacteria	Proteobacteria	Betaproteobacteria	Rhodocyclales	Rhodocyclaceae	Uliginosibacterium	Multi-affiliation	0	0	0	0	0	0	0	0	0	2	5	0	0	0	0	0	0	0	0	0	0	1	0	1	0	1	0	4	2	0	0	1	0	0	0	0	0	0	0	0	1	0	0
Bacteria	Proteobacteria	Betaproteobacteria	Rhodocyclales	Rhodocyclaceae	Uliginosibacterium	Multi-affiliation	0	0	0	0	0	0	0	0	0	2	2	0	0	0	0	0	0	0	0	4	0	1	1	0	0	0	0	0	0	1	0	1	2	0	1	0	0	0	0	0	0	0	0
Bacteria	Proteobacteria	Betaproteobacteria	Methylophilales	Methylophilaceae	Methylophilus	unknown species	0	0	0	0	0	0	1	0	0	0	1	0	1	0	0	1	0	0	1	0	0	0	0	0	0	0	0	1	0	0	0	0	0	0	1	0	0	0	1	0	0	3	1
Bacteria	Proteobacteria	Betaproteobacteria	Burkholderiales	Oxalobacteraceae	Massilia	Multi-affiliation	0	0	0	0	0	0	1	0	0	0	0	0	0	0	0	0	0	0	0	0	1	2	0	0	4	0	1	1	4	3	0	3	11	0	0	0	0	0	0	0	0	0	0
Bacteria	Proteobacteria	Betaproteobacteria	SC-I-84	unknown family	unknown genus	unknown species	6	1	9	0	0	0	0	0	3	0	1	0	0	0	2	2	0	0	0	0	0	0	0	0	0	0	0	0	0	0	0	0	0	0	0	0	0	1	0	0	0	0	0
Bacteria	Proteobacteria	Gammaproteobacteria	Pseudomonadales	Moraxellaceae	Acinetobacter	unknown species	0	0	0	0	0	0	0	0	0	0	0	0	0	0	0	0	0	0	0	0	0	0	0	0	0	0	0	0	0	0	0	0	0	22	0	0	0	0	0	0	0	0	0
Bacteria	Proteobacteria	Gammaproteobacteria	Aeromonadales	Aeromonadaceae	Aeromonas	Aeromonas sobria	5	1	0	0	7	0	0	0	0	0	0	0	0	0	0	0	0	0	1	0	0	0	0	0	0	0	0	0	0	0	0	0	0	0	0	0	0	0	0	1	0	3	0
Bacteria	Proteobacteria	Alphaproteobacteria	Sphingomonadales	Sphingomonadaceae	Multi-affiliation	Multi-affiliation	0	0	0	0	0	0	0	0	0	0	0	0	0	1	0	0	0	0	0	1	0	0	0	0	0	0	0	1	0	0	0	0	0	0	0	0	0	0	0	0	0	1	0
Bacteria	Proteobacteria	Alphaproteobacteria	Sphingomonadales	Sphingomonadaceae	Sphingobium	unknown species	0	0	0	0	7	8	0	0	0	3	0	0	0	0	0	0	0	0	0	0	0	0	0	0	0	0	0	0	0	0	0	0	0	0	1	0	0	0	0	0	0	0	0
Bacteria	Proteobacteria	Alphaproteobacteria	Rhodobacterales	Rhodobacteraceae	unknown genus	unknown species	2	2	1	0	3	0	1	0	1	0	0	1	1	1	1	0	5	3	2	0	1	0	0	1	0	0	0	0	0	0	0	0	0	0	0	0	0	0	0	0	0	0	0
Bacteria	Proteobacteria	Alphaproteobacteria	Rickettsiales	Rickettsiales Incertae Sedis	unknown genus	unknown species	0	0	0	0	0	0	0	2	0	0	0	0	0	0	0	0	0	0	0	0	0	0	0	0	0	0	0	0	0	0	5	0	0	0	0	0	0	0	0	0	0	0	4
Bacteria	Tenericutes	Mollicutes	Mycoplasmatales	Mycoplasmataceae	Mycoplasma	Aplysia californica (California sea hare)	0	0	0	0	0	1	0	1	0	0	0	1	4	1	1	0	0	0	0	0	0	0	0	0	0	0	0	0	0	0	0	0	0	1	0	0	0	0	0	0	0	0	0
Bacteria	Cyanobacteria	Chloroplast	unknown order	unknown family	unknown genus	Multi-affiliation	1	4	0	0	0	0	0	2	0	3	0	0	0	0	1	1	1	0	0	3	1	3	1	0	0	0	1	1	0	2	0	0	1	0	1	0	0	0	0	0	0	0	0
Bacteria	Nitrospirae	Nitrospira	Nitrospirales	Nitrospiraceae	Nitrospira	Nitrospira cf. moscoviensis SBR1015	2	0	0	0	0	0	4	0	5	0	0	0	0	0	0	0	0	0	0	0	2	0	0	0	0	0	0	0	0	0	1	0	4	0	0	0	1	3	0	0	0	0	0
Bacteria	Verrucomicrobia	Verrucomicrobiae	Verrucomicrobiales	Verrucomicrobiaceae	Luteolibacter	Verrucomicrobium sp.	0	0	0	0	0	0	0	0	0	0	0	0	0	0	0	0	0	0	0	0	0	0	0	0	0	1	0	1	0	2	0	2	1	0	0	0	0	0	0	0	0	0	0
Bacteria	Verrucomicrobia	Spartobacteria	Chthoniobacterales	Chthoniobacterales Incertae Sedis	Terrimicrobium	unknown species	0	0	0	0	0	0	0	0	0	0	4	0	0	0	0	0	0	0	0	7	0	5	1	0	0	0	0	3	0	0	0	0	0	0	11	0	0	0	0	0	0	0	0
Bacteria	Acidobacteria	Subgroup 6	unknown order	unknown family	unknown genus	unknown species	0	0	0	0	0	0	0	3	0	0	0	0	0	0	0	0	0	0	0	0	0	1	3	1	0	0	0	0	0	0	0	0	0	0	0	0	12	0	0	0	0	0	0
Bacteria	Actinobacteria	Acidimicrobiia	Acidimicrobiales	unknown family	unknown genus	unknown species	0	0	0	0	0	0	1	0	0	0	1	0	0	0	0	0	0	0	0	0	0	0	0	0	0	0	0	0	0	0	0	0	0	0	0	0	0	0	0	0	0	0	0
Bacteria	Firmicutes	Bacilli	Lactobacillales	Multi-affiliation	Multi-affiliation	Multi-affiliation	0	0	0	0	0	0	0	0	0	0	0	0	0	0	0	0	0	0	0	0	0	0	0	0	0	0	0	0	0	0	0	0	0	0	0	0	0	0	0	0	0	0	0
Bacteria	Bacteroidetes	Sphingobacteriia	Sphingobacteriales	Chitinophagaceae	unknown genus	unknown species	0	2	0	0	0	0	29	0	0	0	0	0	0	0	0	0	0	0	0	0	0	0	0	0	0	0	0	0	0	0	0	0	0	0	0	0	0	0	0	0	0	0	0
Bacteria	Bacteroidetes	Sphingobacteriia	Sphingobacteriales	Chitinophagaceae	Niabella	unknown species	1	2	1	0	0	0	1	3	0	1	2	0	0	2	1	0	2	0	2	0	0	4	0	0	0	3	0	0	0	0	0	1	0	0	0	0	0	0	0	0	0	0	0
Bacteria	Proteobacteria	Deltaproteobacteria	Bdellovibrionales	Bacteriovoracaceae	Peredibacter	unknown species	0	0	0	0	0	0	0	1	0	2	0	0	0	0	0	0	0	0	0	0	0	0	0	0	0	0	1	14	1	5	0	2	2	0	0	0	0	0	0	0	0	0	0
Bacteria	Proteobacteria	Deltaproteobacteria	Oligoflexales	Oligoflexaceae	unknown genus	unknown species	0	0	0	0	0	0	0	0	1	0	0	0	0	0	0	0	0	0	0	1	0	0	0	6	0	4	0	0	0	0	0	0	0	0	0	0	0	0	0	0	0	0	0
Bacteria	Proteobacteria	Deltaproteobacteria	Myxococcales	Polyangiaceae	Sorangium	unknown species	0	0	0	0	0	0	0	0	0	0	0	0	0	0	0	0	0	0	0	0	0	0	0	0	0	0	0	0	0	1	0	0	0	0	0	0	0	0	0	0	0	0	0
Bacteria	Proteobacteria	Deltaproteobacteria	Myxococcales	bacteriap25	unknown genus	unknown species	0	0	0	0	0	0	0	0	0	0	0	1	0	0	0	0	0	0	0	0	0	0	0	4	0	1	0	0	8	0	0	0	0	0	0	0	0	0	0	0	0	0	0
Bacteria	Proteobacteria	Gammaproteobacteria	Xanthomonadales	Xanthomonadaceae	Multi-affiliation	Multi-affiliation	0	0	0	0	0	1	1	2	0	0	0	0	0	1	0	0	0	0	2	0	0	0	0	0	0	0	0	1	0	0	0	0	3	0	0	0	0	0	0	0	3	2	2
Bacteria	Proteobacteria	Betaproteobacteria	Burkholderiales	Comamonadaceae	Multi-affiliation	Multi-affiliation	0	0	0	0	0	0	0	0	0	0	0	4	0	0	0	0	0	0	0	0	0	0	0	0	0	0	0	0	0	0	0	0	4	0	0	0	2	17	0	0	0	0	0
Bacteria	Proteobacteria	Betaproteobacteria	Burkholderiales	Oxalobacteraceae	Massilia	Multi-affiliation	0	0	0	0	0	0	0	0	0	0	0	0	0	0	0	0	0	0	0	0	0	0	0	0	0	0	0	2	1	0	0	1	0	0	0	0	0	0	0	0	0	0	0
Bacteria	Proteobacteria	Gammaproteobacteria	Xanthomonadales	Solimonadaceae	unknown genus	unknown species	0	0	0	0	0	0	0	0	0	0	0	0	0	0	0	0	0	1	0	1	1	16	8	0	0	0	0	0	0	0	0	0	0	0	0	0	0	0	0	0	0	0	2
Bacteria	Proteobacteria	Gammaproteobacteria	Legionellales	Legionellaceae	Legionella	unknown species	0	0	0	0	0	0	0	0	0	0	0	0	0	0	0	0	0	0	0	0	0	0	0	0	0	0	0	0	0	0	0	0	0	0	0	0	0	0	0	0	0	0	0
Bacteria	Proteobacteria	Gammaproteobacteria	Pseudomonadales	Pseudomonadaceae	Pseudomonas	Multi-affiliation	2	0	0	0	2	4	0	0	0	0	0	0	0	0	0	2	0	2	0	0	0	0	0	0	0	0	0	0	0	0	0	0	0	0	0	0	0	0	0	0	2	0	1
Bacteria	Proteobacteria	Gammaproteobacteria	Pseudomonadales	Moraxellaceae	Acinetobacter	unknown species	0	0	0	0	0	0	0	0	0	0	0	0	0	0	0	0	0	0	0	0	0	0	0	0	0	0	0	0	0	0	0	0	0	0	0	0	0	0	0	0	0	0	0
Bacteria	Proteobacteria	Alphaproteobacteria	Rhizobiales	Rhizobiales Incertae Sedis	Phreatobacter	unknown species	0	1	0	0	0	4	0	0	0	0	0	0	0	4	0	1	0	0	1	0	0	0	0	0	0	0	0	0	0	0	0	0	0	0	0	0	0	0	0	0	0	0	0
Bacteria	Proteobacteria	Alphaproteobacteria	Rhizobiales	BCf3-20	unknown genus	unknown species	1	0	0	0	0	0	0	0	0	0	0	0	0	1	6	0	0	1	0	1	0	0	0	0	0	1	0	0	0	1	0	0	0	1	2	0	1	2	1	0	0	0	0
Bacteria	Proteobacteria	Alphaproteobacteria	Rhodospirillales	Rhodospirillaceae	Ferrovibrio	unknown species	1	0	0	0	0	0	0	0	0	0	0	0	0	0	0	0	0	3	3	1	7	11	3	0	0	0	0	0	0	0	0	0	0	0	0	0	0	1	0	0	0	0	0
Bacteria	Proteobacteria	Alphaproteobacteria	Rickettsiales	Rickettsiales Incertae Sedis	Candidatus Odyssella	unknown species	0	0	0	0	0	0	0	0	0	0	0	0	0	0	0	0	0	0	0	0	0	0	0	0	0	0	0	0	0	0	0	0	0	0	0	0	0	0	0	0	0	0	0
Bacteria	Cyanobacteria	Chloroplast	unknown order	unknown family	unknown genus	Multi-affiliation	0	1	0	0	0	0	0	0	0	2	3	0	0	1	1	2	1	1	2	0	0	2	1	0	0	0	0	2	1	5	0	0	4	0	0	0	0	0	0	0	0	0	0
Bacteria	Planctomycetes	Planctomycetacia	Planctomycetales	Planctomycetaceae	unknown genus	unknown species	1	1	2	0	0	0	0	2	0	2	1	0	0	2	4	0	0	0	3	0	0	1	0	0	0	0	0	0	0	5	0	1	1	0	0	0	0	0	0	0	0	0	0
Bacteria	Planctomycetes	Planctomycetacia	Planctomycetales	Planctomycetaceae	Planctomyces	unknown species	3	0	0	0	0	7	0	0	0	0	0	0	0	3	0	0	2	14	0	0	0	1	0	0	0	0	0	0	0	0	0	0	0	0	0	0	0	0	0	0	0	0	0
Bacteria	Planctomycetes	Planctomycetacia	Planctomycetales	Planctomycetaceae	unknown genus	unknown species	4	0	1	0	0	0	0	0	0	0	0	0	0	2	0	1	0	6	0	0	0	0	0	0	0	0	0	0	0	0	13	0	0	0	0	0	0	0	0	0	0	0	0
Bacteria	Planctomycetes	Planctomycetacia	Planctomycetales	Planctomycetaceae	unknown genus	unknown species	0	0	0	0	0	0	0	0	0	0	0	0	0	0	0	0	0	0	0	9	3	9	3	0	0	2	0	0	0	0	0	0	0	0	0	0	0	0	0	0	0	0	0
Bacteria	Firmicutes	Clostridia	Clostridiales	Ruminococcaceae	Ruminococcaceae UCG-014	unknown species	0	0	0	0	0	0	0	0	0	0	0	0	0	0	0	0	0	0	0	0	0	0	0	0	0	0	0	0	0	0	0	0	0	0	0	0	0	0	0	0	0	0	0
Bacteria	Bacteroidetes	Cytophagia	Cytophagales	Cytophagaceae	unknown genus	unknown species	0	0	0	0	0	0	0	0	0	0	0	3	0	0	0	0	0	0	0	0	0	0	0	0	0	0	0	1	3	0	0	0	0	0	0	0	0	0	0	0	0	0	0
Bacteria	Bacteroidetes	Flavobacteriia	Flavobacteriales	Cryomorphaceae	Fluviicola	unknown species	0	0	0	0	0	0	0	3	0	0	0	0	0	0	0	0	0	0	1	0	0	0	0	0	0	0	0	3	0	0	0	0	0	0	0	0	0	0	0	0	0	0	0
Bacteria	Bacteroidetes	Flavobacteriia	Flavobacteriales	Flavobacteriaceae	Flavobacterium	unknown species	1	0	0	0	0	0	0	0	0	2	1	0	0	1	0	2	1	0	2	2	0	3	2	0	0	2	0	0	0	0	0	0	0	0	0	0	0	0	0	0	0	0	0
Bacteria	Proteobacteria	Deltaproteobacteria	Oligoflexales	Oligoflexaceae	unknown genus	unknown species	0	0	0	0	0	0	0	0	0	0	0	0	0	0	0	0	6	0	0	0	2	1	2	0	0	0	0	0	0	0	0	0	0	0	0	0	0	0	7	0	0	0	0
Bacteria	Proteobacteria	Deltaproteobacteria	Myxococcales	Polyangiaceae	Sorangium	unknown species	2	2	1	0	7	0	0	0	0	0	0	0	0	0	0	0	6	6	0	0	0	0	0	0	0	0	0	0	0	0	0	0	0	0	0	0	0	1	0	0	0	0	0
Bacteria	Proteobacteria	Deltaproteobacteria	Bdellovibrionales	Bdellovibrionaceae	Bdellovibrio	unknown species	6	2	1	0	0	0	0	0	0	0	0	0	0	0	0	0	7	0	0	0	5	0	0	0	0	0	0	0	0	0	0	0	0	0	0	0	0	0	0	0	0	0	0
Bacteria	Proteobacteria	Betaproteobacteria	Burkholderiales	Comamonadaceae	unknown genus	unknown species	0	0	0	0	0	0	2	0	0	5	2	0	0	0	0	0	0	0	0	0	0	0	0	0	0	0	0	0	0	0	0	0	0	0	0	0	0	5	0	0	0	4	0
Bacteria	Proteobacteria	Betaproteobacteria	Burkholderiales	Comamonadaceae	Multi-affiliation	Multi-affiliation	0	0	0	0	0	0	0	0	0	0	0	0	0	0	0	0	0	0	0	0	0	0	0	0	0	0	0	0	1	0	0	0	0	4	3	3	0	2	0	1	0	0	0
Bacteria	Proteobacteria	Betaproteobacteria	Burkholderiales	Comamonadaceae	Ideonella	unknown species	0	0	0	0	0	0	0	0	0	2	1	0	0	0	0	0	0	0	0	0	0	0	0	0	0	0	0	0	0	0	0	2	1	0	2	0	0	0	2	1	1	0	0
Bacteria	Proteobacteria	Betaproteobacteria	Neisseriales	Neisseriaceae	unknown genus	unknown species	0	0	0	0	0	0	0	0	0	0	0	0	0	0	0	0	0	0	0	0	0	0	0	0	0	0	0	0	0	0	0	0	0	0	0	0	6	0	0	0	0	0	0
Bacteria	Proteobacteria	Betaproteobacteria	Rhodocyclales	Rhodocyclaceae	Uliginosibacterium	Uliginosibacterium sp.	0	0	0	0	0	0	0	1	0	0	13	1	0	0	0	0	0	0	0	0	0	0	0	0	2	3	0	0	0	0	0	0	0	0	1	0	0	0	0	0	0	0	0
Bacteria	Proteobacteria	Betaproteobacteria	Rhodocyclales	Rhodocyclaceae	Uliginosibacterium	Multi-affiliation	0	0	0	0	0	0	0	0	0	3	4	0	0	0	1	0	0	0	0	0	0	0	0	0	0	0	0	0	1	0	0	5	3	0	0	0	0	0	0	0	1	0	0
Bacteria	Proteobacteria	Betaproteobacteria	Burkholderiales	Oxalobacteraceae	Duganella	unknown species	0	0	0	0	0	2	0	0	0	0	0	0	0	2	0	6	13	0	7	0	0	0	0	0	0	0	0	0	0	0	0	0	0	0	0	0	0	0	0	0	0	0	0
Bacteria	Proteobacteria	Gammaproteobacteria	Pseudomonadales	Pseudomonadaceae	Pseudomonas	unknown species	0	0	0	0	0	0	0	4	0	0	1	0	0	0	0	0	0	0	0	0	0	0	0	0	0	0	0	3	0	0	0	2	0	0	0	0	0	0	1	0	1	0	0
Bacteria	Proteobacteria	Gammaproteobacteria	Enterobacteriales	Enterobacteriaceae	Multi-affiliation	Multi-affiliation	0	0	0	0	0	0	0	0	0	0	0	1	0	0	0	0	0	0	2	0	0	0	0	0	2	0	0	0	0	1	0	1	1	1	2	2	0	1	1	0	0	1	1
Bacteria	Proteobacteria	Alphaproteobacteria	Sphingomonadales	Sphingomonadaceae	Sphingobium	Multi-affiliation	0	1	0	0	0	0	1	0	3	0	0	0	1	0	1	0	0	0	0	0	0	0	0	0	0	0	0	0	2	0	2	0	1	1	1	0	0	2	0	0	0	0	0
Bacteria	Proteobacteria	Alphaproteobacteria	Rhizobiales	Hyphomicrobiaceae	Hyphomicrobium	unknown species	0	0	0	0	0	0	0	1	0	0	0	0	0	0	0	1	0	2	1	0	1	0	1	1	0	0	0	0	0	1	0	0	0	0	1	1	0	0	1	0	0	0	0
Bacteria	Proteobacteria	Betaproteobacteria	Burkholderiales	Comamonadaceae	Simplicispira	unknown species	0	0	0	0	0	0	0	0	0	0	0	0	0	0	0	0	0	0	0	0	0	0	0	0	0	0	0	0	0	0	0	0	0	0	0	0	0	0	0	0	0	0	0
Bacteria	Proteobacteria	Alphaproteobacteria	Rhodobacterales	Rhodobacteraceae	Multi-affiliation	Multi-affiliation	0	0	0	0	0	0	0	1	0	0	6	0	0	0	1	0	0	0	0	0	0	1	2	0	0	0	0	0	0	0	0	0	2	0	1	0	0	0	1	0	0	0	0
Bacteria	Proteobacteria	Alphaproteobacteria	Rhodospirillales	DA111	unknown genus	unknown species	3	5	0	0	0	0	0	0	0	0	1	0	0	0	0	0	0	0	0	0	1	1	0	0	0	0	0	0	0	0	0	0	0	0	0	0	0	8	0	0	0	0	0
Bacteria	Verrucomicrobia	Verrucomicrobiae	Verrucomicrobiales	Verrucomicrobiaceae	unknown genus	unknown species	0	0	0	0	0	0	0	0	5	0	0	0	0	0	0	0	0	0	0	0	0	0	0	0	0	0	0	0	0	0	0	1	0	0	0	0	0	0	4	0	0	0	0
Bacteria	Planctomycetes	Planctomycetacia	Planctomycetales	Planctomycetaceae	unknown genus	unknown species	5	9	5	0	0	0	0	0	0	0	0	0	0	1	7	0	0	0	0	0	0	0	0	0	0	0	0	0	0	0	0	0	0	0	0	0	0	0	0	0	0	0	0
Bacteria	Planctomycetes	Planctomycetacia	Planctomycetales	Planctomycetaceae	Gemmata	unknown species	12	1	1	0	0	0	0	0	0	0	0	0	0	0	5	0	4	5	1	0	0	0	0	0	0	0	0	0	0	0	0	0	0	0	0	0	0	0	0	0	0	0	0
Bacteria	Planctomycetes	Planctomycetacia	Planctomycetales	Planctomycetaceae	Gemmata	unknown species	10	7	1	0	1	0	0	0	0	0	0	0	0	4	0	1	0	1	2	0	0	0	0	0	0	0	0	0	0	0	0	0	0	0	0	0	0	0	0	0	0	0	0
Bacteria	Planctomycetes	Planctomycetacia	Planctomycetales	Planctomycetaceae	Blastopirellula	unknown species	0	0	0	0	0	0	0	0	0	0	0	0	0	0	2	0	0	0	0	0	1	1	0	0	0	1	0	0	0	0	0	0	0	2	2	0	0	0	0	0	0	0	0
Bacteria	Acidobacteria	Solibacteres	Solibacterales	Solibacteraceae (Subgroup 3)	Bryobacter	Multi-affiliation	1	0	1	0	0	0	0	0	0	0	0	0	0	0	0	0	0	0	1	7	1	2	6	1	0	1	0	0	0	0	0	0	0	0	0	0	0	0	0	0	0	0	0
Bacteria	Firmicutes	Clostridia	Clostridiales	Clostridiaceae 1	Clostridium sensu stricto 13	unknown species	0	1	1	0	0	23	0	0	0	0	0	0	0	0	0	3	0	0	1	0	0	0	0	0	0	0	0	0	0	0	0	0	0	0	0	0	0	0	0	0	0	0	0
Bacteria	Firmicutes	Clostridia	Clostridiales	Lachnospiraceae	unknown genus	unknown species	0	0	0	0	0	0	0	0	0	0	0	0	0	0	0	0	0	0	0	0	0	0	0	0	0	0	0	0	0	0	0	0	0	0	0	0	0	0	0	0	0	0	0
Bacteria	Bacteroidetes	Cytophagia	Cytophagales	Cytophagaceae	unknown genus	Emticicia sp.	0	0	0	27	0	0	0	0	0	0	0	0	0	0	0	0	2	0	0	0	0	0	0	0	0	0	0	0	0	0	0	0	0	0	0	0	0	0	0	0	0	0	0
Bacteria	Bacteroidetes	Bacteroidia	Bacteroidales	Prevotellaceae	Prevotella 7	Multi-affiliation	0	0	0	0	0	0	0	0	0	0	0	0	0	0	0	0	0	0	0	0	0	0	0	0	0	0	0	0	0	0	0	0	0	0	0	0	0	0	0	0	0	0	0
Bacteria	Bacteroidetes	Sphingobacteriia	Sphingobacteriales	Chitinophagaceae	Niabella	unknown species	3	1	0	0	2	0	2	0	0	1	1	0	0	2	2	0	0	0	2	3	0	1	1	2	0	0	0	0	0	0	0	0	0	0	0	0	0	0	0	0	0	0	0
Bacteria	Bacteroidetes	Sphingobacteriia	Sphingobacteriales	Saprospiraceae	unknown genus	unknown species	2	1	0	0	2	0	0	0	0	10	0	1	0	0	1	0	0	0	1	0	1	1	0	0	0	0	0	2	0	0	0	0	0	0	0	0	0	0	0	0	1	0	0
Bacteria	Proteobacteria	Gammaproteobacteria	Xanthomonadales	Xanthomonadaceae	Multi-affiliation	Multi-affiliation	1	0	2	0	0	2	1	0	0	0	0	0	0	1	1	1	2	6	5	0	0	0	0	0	0	0	0	0	0	0	0	0	0	0	0	0	0	0	0	0	0	0	0
Bacteria	Proteobacteria	Gammaproteobacteria	Xanthomonadales	Xanthomonadaceae	Stenotrophomonas	Multi-affiliation	0	0	0	0	0	0	0	0	0	0	0	0	0	0	0	0	0	0	0	1	0	1	3	0	0	0	9	3	0	0	1	1	1	0	0	0	0	0	0	0	0	0	0
Bacteria	Proteobacteria	Betaproteobacteria	Burkholderiales	Comamonadaceae	Aquabacterium	unknown species	1	2	2	0	0	0	0	0	0	0	0	0	0	0	0	0	0	0	0	0	0	0	0	0	0	0	0	0	0	0	0	0	0	0	0	0	0	0	0	0	0	0	0
Bacteria	Proteobacteria	Betaproteobacteria	Burkholderiales	Comamonadaceae	Leptothrix	unknown species	0	0	0	0	0	0	0	0	0	0	0	0	0	0	0	0	0	0	0	1	0	0	0	0	0	1	0	0	0	0	0	0	0	0	0	0	1	0	0	0	0	0	0
Bacteria	Proteobacteria	Betaproteobacteria	Rhodocyclales	Rhodocyclaceae	Uliginosibacterium	unknown species	0	0	0	0	0	0	0	0	0	1	2	0	0	0	0	0	0	0	0	1	1	0	0	0	0	0	0	5	1	1	0	0	0	0	0	0	0	0	1	0	0	0	0
Bacteria	Proteobacteria	Betaproteobacteria	SC-I-84	unknown family	unknown genus	unknown species	4	3	4	0	1	0	0	0	0	1	0	0	0	0	0	0	0	0	2	2	0	0	1	0	0	0	0	0	0	0	0	0	0	0	0	0	0	0	0	0	0	0	0
Bacteria	Proteobacteria	Gammaproteobacteria	Legionellales	Coxiellaceae	Coxiella	unknown species	1	3	4	0	1	1	0	0	0	0	0	0	0	0	1	0	0	3	0	0	0	0	0	0	0	0	0	0	0	0	0	0	0	0	0	0	0	0	0	0	0	0	0
Bacteria	Proteobacteria	Gammaproteobacteria	Pseudomonadales	Pseudomonadaceae	Pseudomonas	Multi-affiliation	0	0	0	0	0	0	1	0	1	0	0	1	5	0	0	0	0	0	0	0	0	0	0	0	0	0	0	0	0	0	0	0	0	0	0	0	0	0	0	0	2	5	2
Bacteria	Proteobacteria	Gammaproteobacteria	Pseudomonadales	Pseudomonadaceae	Pseudomonas	Multi-affiliation	0	0	0	0	0	0	0	1	0	0	0	1	2	0	0	0	0	0	0	0	0	0	0	0	0	0	0	0	1	1	0	0	0	0	1	0	0	0	0	0	0	0	0
Bacteria	Proteobacteria	Gammaproteobacteria	Multi-affiliation	Multi-affiliation	Multi-affiliation	Multi-affiliation	0	1	0	0	6	0	0	0	0	0	0	0	0	0	0	0	0	0	0	0	0	0	0	0	1	0	0	0	0	0	0	0	0	0	0	0	0	0	0	0	0	12	0
Bacteria	Proteobacteria	Alphaproteobacteria	Sphingomonadales	MN 122.2a	unknown genus	unknown species	0	0	0	0	0	0	27	0	0	0	0	0	0	0	0	0	0	0	0	0	0	0	0	0	0	0	0	0	0	0	0	0	0	0	0	0	0	0	0	0	0	0	0
Bacteria	Proteobacteria	Alphaproteobacteria	Rhizobiales	Rhizobiaceae	Rhizobium	Multi-affiliation	0	0	0	0	0	0	0	0	0	0	0	0	0	0	0	0	0	0	0	5	5	6	3	0	1	2	0	2	0	1	0	1	0	0	0	0	0	0	0	0	0	0	0
Bacteria	Proteobacteria	Alphaproteobacteria	Rhodobacterales	Rhodobacteraceae	Multi-affiliation	Multi-affiliation	4	8	1	0	3	0	0	0	0	1	1	0	0	1	0	2	0	0	0	0	0	2	0	0	0	0	0	0	0	0	0	0	0	0	0	0	0	0	0	0	0	0	0
Bacteria	Proteobacteria	Alphaproteobacteria	Rhizobiales	Bradyrhizobiaceae	Bosea	Multi-affiliation	0	0	0	0	0	0	0	2	0	0	0	0	0	1	1	0	0	0	0	0	0	0	0	0	0	0	0	3	2	1	0	7	0	0	0	0	0	0	0	0	0	0	0
Bacteria	Proteobacteria	Alphaproteobacteria	Rhodobacterales	Rhodobacteraceae	unknown genus	unknown species	0	0	0	0	0	0	1	1	2	0	0	1	1	0	0	0	0	0	0	0	0	0	0	0	0	0	0	0	1	1	0	0	2	4	0	0	0	1	0	1	0	2	0
Bacteria	Proteobacteria	Alphaproteobacteria	Rhodospirillales	Rhodospirillaceae	unknown genus	unknown species	1	0	0	0	0	0	0	0	0	0	0	0	0	0	0	0	1	0	0	6	4	3	2	0	0	3	0	0	0	0	0	1	0	0	0	1	0	0	0	0	0	0	0
Bacteria	Tenericutes	Mollicutes	Mycoplasmatales	Mycoplasmataceae	unknown genus	unknown species	0	0	0	0	0	0	0	0	0	0	2	0	0	0	0	0	0	0	0	0	0	0	0	0	0	0	0	0	0	0	0	0	0	0	0	0	0	0	0	0	0	0	1
Bacteria	Planctomycetes	Planctomycetacia	Planctomycetales	Planctomycetaceae	Blastopirellula	unknown species	0	0	0	0	0	0	1	4	0	0	0	0	0	0	0	0	0	0	0	0	1	2	0	0	0	1	0	0	0	0	0	0	0	0	0	0	0	0	0	0	0	0	0
Bacteria	Planctomycetes	Phycisphaerae	Phycisphaerales	Phycisphaeraceae	unknown genus	unknown species	0	0	0	0	0	0	0	7	0	0	2	0	0	0	0	0	0	0	0	3	3	0	3	0	0	5	0	0	0	0	0	0	0	0	2	0	0	0	0	0	0	0	0
Bacteria	Verrucomicrobia	Opitutae	Opitutae vadinHA64	unknown family	unknown genus	unknown species	2	0	0	0	0	0	0	0	0	0	0	0	0	0	0	0	0	0	0	0	0	0	0	0	0	0	0	0	0	0	0	0	0	13	4	1	0	0	0	0	0	1	1
Bacteria	Actinobacteria	Acidimicrobiia	Acidimicrobiales	Acidimicrobiaceae	Ilumatobacter	unknown species	0	0	0	0	0	0	0	0	2	0	0	0	1	0	0	0	0	0	0	0	1	0	0	4	1	0	0	0	2	1	1	1	1	0	0	0	0	1	0	0	0	1	0
Bacteria	Firmicutes	Clostridia	Clostridiales	Clostridiaceae 1	Clostridium sensu stricto 12	unknown species	7	4	3	0	0	13	0	0	0	0	0	0	0	0	0	0	0	0	1	0	0	0	0	0	0	0	0	0	0	0	0	0	0	0	0	0	0	0	0	0	0	0	0
Bacteria	Bacteroidetes	Cytophagia	Cytophagales	Cytophagaceae	Cytophaga	unknown species	4	3	3	0	2	0	5	0	0	0	0	1	0	0	0	0	0	0	0	0	0	0	2	0	0	0	0	0	0	0	0	0	0	0	0	0	0	0	0	0	0	0	0
Bacteria	Bacteroidetes	Flavobacteriia	Flavobacteriales	Cryomorphaceae	Fluviicola	unknown species	0	0	2	0	0	0	1	0	0	0	0	0	0	0	0	0	0	0	0	0	0	0	0	0	0	0	0	2	1	0	0	2	0	0	0	0	0	0	0	0	2	0	1
Bacteria	Bacteroidetes	Sphingobacteriia	Sphingobacteriales	Chitinophagaceae	Niabella	unknown species	3	1	1	0	0	0	0	1	0	2	3	0	0	0	0	0	0	0	0	2	1	0	0	0	0	0	0	0	1	1	0	1	1	0	0	0	0	0	0	0	0	0	1
Bacteria	Proteobacteria	Deltaproteobacteria	Oligoflexales	0319-6G20	unknown genus	unknown species	0	0	1	0	0	0	0	3	0	2	2	0	0	0	0	0	0	0	0	1	0	4	1	0	0	0	0	1	0	0	0	0	0	0	0	0	0	0	0	0	0	0	0
Bacteria	Proteobacteria	Betaproteobacteria	Burkholderiales	Comamonadaceae	Comamonas	Multi-affiliation	0	0	0	0	0	0	0	0	0	0	0	0	0	0	0	0	0	0	0	0	0	0	0	0	0	0	3	5	3	4	0	8	3	0	0	0	0	0	0	0	0	0	0
Bacteria	Proteobacteria	Betaproteobacteria	Burkholderiales	Comamonadaceae	Rivibacter	unknown species	0	0	0	0	0	0	0	0	0	0	0	0	0	0	0	0	0	0	0	0	0	1	0	0	0	3	0	0	0	0	7	0	0	0	0	0	0	0	0	0	0	0	0
Bacteria	Proteobacteria	Gammaproteobacteria	Pasteurellales	Pasteurellaceae	Haemophilus	Multi-affiliation	0	0	0	0	0	0	0	0	0	0	0	0	0	0	0	0	0	0	0	0	0	0	0	0	0	0	0	0	0	0	0	0	0	0	0	0	0	0	0	0	0	0	0
Bacteria	Proteobacteria	Gammaproteobacteria	Legionellales	Legionellaceae	Legionella	Legionella sp.	3	1	2	0	0	0	0	0	0	0	0	0	0	0	0	12	0	4	5	0	0	0	0	0	0	0	0	0	0	0	0	0	0	0	0	0	0	0	0	0	0	0	0
Bacteria	Proteobacteria	Gammaproteobacteria	Pseudomonadales	Pseudomonadaceae	Pseudomonas	unknown species	0	0	0	0	0	1	1	0	0	1	0	1	2	0	0	0	0	0	1	0	0	0	0	0	0	0	0	0	2	0	0	1	0	0	1	0	0	0	0	0	0	0	0
Bacteria	Proteobacteria	Alphaproteobacteria	Rhizobiales	JG35-K1-AG5	unknown genus	unknown species	0	0	0	0	0	0	1	1	5	1	0	2	0	0	0	0	0	0	0	0	0	0	0	0	0	0	1	2	4	0	2	0	5	0	0	0	0	0	1	0	0	0	0
Bacteria	Proteobacteria	Alphaproteobacteria	Rhizobiales	JG35-K1-AG5	unknown genus	unknown species	0	1	1	0	0	0	1	0	1	2	1	0	0	1	0	0	0	0	0	2	1	0	1	2	1	1	0	0	0	1	1	0	1	0	1	0	0	0	2	0	0	0	0
Bacteria	Proteobacteria	Alphaproteobacteria	Rhizobiales	Hyphomicrobiaceae	Pedomicrobium	unknown species	0	0	0	0	0	0	0	0	3	0	1	0	1	0	0	0	0	0	0	0	0	0	0	1	0	0	0	0	4	0	2	2	1	1	2	1	0	0	1	0	0	0	0
Bacteria	Proteobacteria	Betaproteobacteria	Burkholderiales	Oxalobacteraceae	Candidatus Profftella	unknown species	0	1	0	0	0	0	1	0	0	2	1	0	0	1	0	2	0	0	1	0	4	0	1	0	0	0	0	1	0	1	0	1	0	0	2	0	0	0	0	0	0	0	2
Bacteria	Proteobacteria	Alphaproteobacteria	Rhodobacterales	Rhodobacteraceae	Gemmobacter	Gemmobacter sp.	0	0	0	0	0	0	0	0	0	0	0	0	0	0	0	0	0	0	0	2	1	1	0	0	0	0	0	1	0	1	0	0	2	0	0	0	0	0	0	0	2	2	2
Bacteria	Proteobacteria	Alphaproteobacteria	Rhodobacterales	Rhodobacteraceae	Gemmobacter	Gemmobacter sp.	0	0	0	0	0	0	0	0	0	0	1	0	0	0	1	0	0	0	0	1	0	2	1	0	0	0	0	1	0	1	0	0	0	0	0	0	0	0	0	0	1	1	0
Bacteria	Proteobacteria	Alphaproteobacteria	Rhizobiales	Multi-affiliation	Multi-affiliation	Multi-affiliation	0	0	0	0	0	0	2	6	3	0	0	0	1	0	0	0	0	0	0	0	0	0	0	0	0	0	0	0	0	0	1	0	1	1	0	3	0	0	3	0	0	0	0
Bacteria	Proteobacteria	Alphaproteobacteria	Caulobacterales	Caulobacteraceae	Phenylobacterium	Multi-affiliation	0	0	0	0	0	0	0	0	0	0	0	0	0	0	0	0	0	0	0	3	0	3	1	0	0	0	1	0	0	0	0	0	0	0	0	0	0	0	0	0	0	0	0
Bacteria	Proteobacteria	Alphaproteobacteria	Rhodospirillales	Rhodospirillales Incertae Sedis	Reyranella	Multi-affiliation	5	1	2	0	1	2	0	0	0	0	0	0	0	4	1	3	0	0	2	0	0	1	0	0	0	0	0	0	0	0	0	0	0	0	0	0	0	0	0	0	0	0	0
Bacteria	Cyanobacteria	Chloroplast	unknown order	unknown family	unknown genus	Multi-affiliation	1	0	0	0	0	0	0	1	0	2	1	0	0	2	1	0	0	0	0	0	3	1	4	0	0	0	0	1	0	0	0	2	0	0	0	0	0	0	1	0	0	0	0
Bacteria	Saccharibacteria	unknown class	unknown order	unknown family	unknown genus	unknown species	0	0	0	0	1	15	0	0	0	0	0	0	0	2	0	0	3	3	3	0	0	0	0	0	0	0	0	0	0	0	0	0	0	0	0	0	0	0	0	0	0	0	0
Bacteria	Nitrospirae	Nitrospira	Nitrospirales	Nitrospiraceae	Nitrospira	Multi-affiliation	0	0	0	0	0	0	1	0	0	1	1	0	0	0	0	1	1	0	0	0	0	0	0	8	0	0	0	0	0	0	1	0	0	0	0	0	0	3	0	0	0	0	0
Bacteria	Verrucomicrobia	Verrucomicrobiae	Verrucomicrobiales	unknown family	unknown genus	unknown species	0	0	0	0	0	0	0	0	6	0	0	0	1	0	0	3	0	0	0	0	0	0	0	0	0	0	0	0	0	0	0	0	0	0	0	0	8	0	0	0	0	0	0
Bacteria	Planctomycetes	Planctomycetacia	Planctomycetales	Planctomycetaceae	Gemmata	unknown species	2	2	4	0	1	0	0	0	0	0	0	0	0	0	0	2	0	4	3	0	0	0	0	0	0	0	0	0	0	0	0	0	0	0	0	0	0	0	0	0	0	0	0
Bacteria	Planctomycetes	Planctomycetacia	Planctomycetales	Planctomycetaceae	unknown genus	unknown species	5	0	3	0	0	0	0	0	0	0	0	0	0	0	6	0	0	1	0	0	0	0	0	0	0	0	0	0	0	0	0	0	0	0	0	0	0	0	0	0	0	0	0
Bacteria	Planctomycetes	Planctomycetacia	Planctomycetales	Planctomycetaceae	Gemmata	unknown species	0	0	1	0	0	1	0	0	1	2	0	0	0	1	5	3	0	3	3	1	0	1	0	0	1	0	0	0	0	0	0	0	0	0	1	0	0	0	0	0	0	0	0
Bacteria	Planctomycetes	Planctomycetacia	Planctomycetales	Planctomycetaceae	Gemmata	unknown species	0	0	0	0	0	0	0	0	0	0	0	0	0	0	0	0	0	0	0	1	0	0	1	0	0	0	0	0	0	0	0	0	0	0	0	0	5	0	0	0	0	0	0
Bacteria	Planctomycetes	Planctomycetacia	Planctomycetales	Planctomycetaceae	unknown genus	unknown species	2	0	2	0	0	0	0	0	0	0	0	0	0	0	0	0	0	0	0	1	9	8	2	0	0	0	0	0	0	0	0	0	0	0	0	0	0	0	0	0	0	0	0
Bacteria	Planctomycetes	Planctomycetacia	Planctomycetales	Planctomycetaceae	Blastopirellula	unknown species	0	0	0	0	0	0	0	0	0	0	0	0	0	0	0	0	0	0	0	0	0	0	0	0	0	0	0	0	0	0	0	0	0	0	0	0	0	0	0	0	0	0	0
Bacteria	Actinobacteria	Actinobacteria	Actinomycetales	Actinomycetaceae	Actinomyces	Multi-affiliation	0	0	0	0	0	0	0	0	0	0	0	0	0	0	0	0	0	0	0	0	0	0	0	0	0	0	0	0	0	0	0	0	0	0	0	0	0	0	0	0	0	0	0
Bacteria	Actinobacteria	Actinobacteria	Corynebacteriales	Mycobacteriaceae	Mycobacterium	Multi-affiliation	1	0	1	0	0	0	0	3	0	0	0	0	0	3	0	3	0	0	1	0	1	0	0	2	0	0	0	0	0	0	0	0	0	0	0	0	0	0	0	0	0	0	0
Bacteria	Firmicutes	Bacilli	Lactobacillales	Streptococcaceae	Streptococcus	unknown species	0	0	0	0	0	0	0	0	0	0	0	0	0	0	0	0	0	0	0	0	0	0	0	0	0	0	0	0	0	0	0	0	0	0	0	0	0	0	0	0	0	0	0
Bacteria	Firmicutes	Negativicutes	Selenomonadales	Veillonellaceae	Selenomonas 3	Multi-affiliation	0	0	0	0	0	0	0	0	0	0	0	0	0	0	0	0	0	0	0	0	0	0	0	0	0	0	0	0	0	0	0	0	0	0	0	0	0	0	0	0	0	0	0
Bacteria	Bacteroidetes	Bacteroidia	Bacteroidales	Prevotellaceae	Prevotella 2	Multi-affiliation	0	0	0	0	0	0	0	0	0	0	0	0	0	0	0	0	0	0	0	0	0	0	0	0	0	0	0	0	0	0	0	0	0	0	0	0	0	0	0	0	0	0	0
Bacteria	Bacteroidetes	Flavobacteriia	Flavobacteriales	Cryomorphaceae	Crocinitomix	unknown species	0	0	0	0	0	0	11	0	0	0	0	7	0	0	0	0	0	0	0	0	0	0	0	9	0	0	0	0	0	0	0	0	0	0	0	0	0	0	0	0	0	0	0
Bacteria	Bacteroidetes	Sphingobacteriia	Sphingobacteriales	Chitinophagaceae	Ferruginibacter	unknown species	0	4	0	0	4	0	2	0	0	6	0	0	1	0	0	0	1	1	0	0	0	0	0	0	0	0	0	2	1	0	0	0	2	0	0	0	0	0	0	0	0	0	0
Bacteria	Bacteroidetes	Flavobacteriia	Flavobacteriales	Flavobacteriaceae	Bergeyella	unknown species	0	0	0	0	0	0	0	0	0	0	2	0	0	0	0	0	0	0	0	0	0	0	0	0	0	0	0	1	0	1	0	0	1	0	0	1	0	0	2	0	0	0	0
Bacteria	Bacteroidetes	Sphingobacteriia	Sphingobacteriales	unknown family	unknown genus	unknown species	0	0	0	0	0	0	0	2	0	1	0	0	1	0	0	0	0	0	0	0	0	0	0	0	0	0	0	2	2	1	0	0	0	1	1	0	0	0	0	2	0	2	0
Bacteria	Proteobacteria	Deltaproteobacteria	Bdellovibrionales	Bdellovibrionaceae	Bdellovibrio	unknown species	0	0	0	0	0	0	0	0	0	2	2	0	0	0	0	0	0	0	0	0	0	0	0	0	0	0	2	5	0	1	0	1	7	0	0	0	0	0	4	0	0	0	0
Bacteria	Proteobacteria	Deltaproteobacteria	Bdellovibrionales	Bdellovibrionaceae	Bdellovibrio	unknown species	0	2	0	0	13	0	0	0	0	1	0	0	0	0	0	0	0	0	0	0	0	0	0	0	0	3	0	0	0	0	0	0	0	0	0	0	0	0	0	0	0	0	0
Bacteria	Proteobacteria	Deltaproteobacteria	Bdellovibrionales	Bdellovibrionaceae	Bdellovibrio	unknown species	0	0	0	0	0	0	0	0	0	0	0	0	0	0	0	0	0	0	0	0	0	0	0	0	0	0	0	0	0	0	0	0	0	0	0	0	5	0	0	0	0	0	0
Bacteria	Proteobacteria	Gammaproteobacteria	Xanthomonadales	Xanthomonadaceae	Multi-affiliation	Multi-affiliation	2	2	1	0	0	0	0	2	0	0	0	0	0	4	1	1	1	2	1	0	0	1	1	0	0	0	0	0	0	1	0	2	1	0	0	0	0	0	0	0	0	0	0
Bacteria	Proteobacteria	Gammaproteobacteria	Xanthomonadales	Xanthomonadaceae	Thermomonas	unknown species	3	0	2	0	1	0	0	2	0	1	0	0	0	2	4	2	0	0	2	2	0	2	0	0	0	2	0	0	0	0	0	0	0	0	0	0	0	0	0	0	0	0	0
Bacteria	Proteobacteria	Gammaproteobacteria	Xanthomonadales	Xanthomonadaceae	Multi-affiliation	Multi-affiliation	0	1	2	0	0	0	0	0	0	0	0	0	0	2	2	0	2	2	2	0	3	1	2	0	0	1	0	0	0	0	0	1	0	0	0	0	0	0	0	0	0	0	0
Bacteria	Proteobacteria	Gammaproteobacteria	Xanthomonadales	Xanthomonadaceae	Dokdonella	unknown species	4	0	2	0	1	0	0	0	0	0	0	0	0	4	5	0	1	1	2	0	2	2	3	0	0	0	0	0	0	0	0	0	0	0	0	0	0	0	0	0	0	0	0
Bacteria	Proteobacteria	Betaproteobacteria	Burkholderiales	Comamonadaceae	unknown genus	unknown species	0	0	0	0	2	0	0	0	0	0	0	0	0	0	0	0	0	0	0	0	1	0	0	1	2	0	0	0	0	0	0	0	0	8	1	2	0	0	1	0	0	6	0
Bacteria	Proteobacteria	Betaproteobacteria	Rhodocyclales	Rhodocyclaceae	Uliginosibacterium	unknown species	0	0	0	0	0	0	0	1	0	1	2	0	0	0	0	0	0	0	0	1	0	0	3	0	0	1	0	0	0	0	0	0	0	0	2	0	0	0	1	0	1	0	0
Bacteria	Proteobacteria	Gammaproteobacteria	Pseudomonadales	Pseudomonadaceae	Pseudomonas	Multi-affiliation	0	0	0	0	0	0	0	0	0	0	0	0	0	0	0	0	0	0	0	0	0	0	0	0	26	0	0	0	0	0	0	0	0	0	0	0	0	0	0	0	0	0	0
Bacteria	Proteobacteria	Alphaproteobacteria	Rhizobiales	Phyllobacteriaceae	Phyllobacterium	Multi-affiliation	0	1	0	0	0	0	14	0	0	0	0	0	1	2	1	1	0	0	0	0	0	0	0	0	0	0	0	1	0	1	0	0	0	0	0	0	0	0	0	0	1	0	0
Bacteria	Proteobacteria	Betaproteobacteria	Hot Creek 32	unknown family	unknown genus	unknown species	0	1	0	0	0	0	0	0	0	0	0	0	0	1	0	0	0	0	0	1	0	3	1	0	0	2	0	0	0	0	0	0	0	0	0	0	1	0	0	0	0	1	0
Bacteria	Proteobacteria	Alphaproteobacteria	Rhizobiales	Hyphomicrobiaceae	Hyphomicrobium	unknown species	0	0	0	0	0	0	0	1	0	1	0	0	0	0	0	0	0	0	0	0	0	0	0	0	0	0	0	0	1	0	0	0	0	0	2	0	0	0	5	0	0	1	0
Bacteria	Proteobacteria	Alphaproteobacteria	Rhizobiales	Rhizobiaceae	Rhizobium	Multi-affiliation	0	0	0	0	0	0	0	1	0	0	1	1	0	0	0	0	0	0	0	0	0	0	0	0	0	0	0	2	1	3	0	3	4	0	0	0	0	0	0	0	0	0	0
Bacteria	Proteobacteria	Alphaproteobacteria	Caulobacterales	Hyphomonadaceae	Hyphomonas	unknown species	0	0	0	0	0	21	4	0	0	0	0	0	0	0	0	0	0	0	1	0	0	0	0	0	0	0	0	0	0	0	0	0	0	0	0	0	0	0	0	0	0	0	0
Bacteria	Proteobacteria	Alphaproteobacteria	Rhizobiales	Bradyrhizobiaceae	Bosea	Multi-affiliation	0	0	0	0	0	0	0	1	1	4	1	0	0	0	0	0	0	0	0	0	0	0	0	0	0	1	0	0	1	1	0	1	2	0	0	1	0	0	2	0	0	0	0
Bacteria	Proteobacteria	Alphaproteobacteria	Rhodobacterales	Rhodobacteraceae	unknown genus	unknown species	0	0	0	1	0	0	1	2	1	1	0	0	2	2	0	0	0	1	0	0	1	1	0	0	0	0	0	0	0	1	0	0	1	0	0	0	0	0	1	0	0	0	0
Bacteria	Proteobacteria	Alphaproteobacteria	Rhodospirillales	DA111	unknown genus	unknown species	1	8	0	0	0	0	0	0	0	4	0	0	0	0	0	0	0	0	0	0	0	0	0	0	0	0	0	0	0	0	0	0	0	0	0	0	4	0	0	0	0	0	0
Bacteria	TM6 (Dependentiae)	unknown class	unknown order	unknown family	unknown genus	unknown species	0	0	0	0	0	0	0	0	4	0	0	0	0	0	0	0	0	0	0	0	0	0	0	0	0	0	0	1	0	0	4	0	1	0	0	0	0	0	0	0	0	0	0
Bacteria	Parcubacteria	unknown class	unknown order	unknown family	unknown genus	unknown species	0	0	0	0	6	0	4	0	11	0	0	0	0	0	0	0	0	0	0	0	0	0	0	0	0	0	0	0	0	0	0	0	0	0	0	0	0	0	0	0	0	0	0
Bacteria	Cyanobacteria	Chloroplast	unknown order	unknown family	unknown genus	Auxenochlorella protothecoides	6	0	3	0	0	3	1	2	0	2	4	0	0	0	0	0	0	4	0	0	0	0	0	0	0	0	0	0	0	1	0	0	0	0	0	0	0	0	0	0	0	0	0
Bacteria	Verrucomicrobia	Verrucomicrobiae	Verrucomicrobiales	Verrucomicrobiaceae	Haloferula	unknown species	0	1	0	0	0	0	1	1	0	1	2	0	0	0	0	0	0	0	1	0	0	0	0	0	0	0	0	0	0	1	0	0	0	0	3	0	0	0	2	1	0	0	1
Bacteria	Verrucomicrobia	Verrucomicrobiae	Verrucomicrobiales	Verrucomicrobiaceae	Luteolibacter	unknown species	0	0	2	0	0	0	0	0	0	1	0	0	0	1	1	0	1	1	2	3	0	7	4	0	0	0	0	0	0	0	0	0	0	0	0	0	0	0	1	0	0	0	0
Bacteria	Verrucomicrobia	OPB35 soil group	unknown order	unknown family	unknown genus	unknown species	0	0	0	0	0	0	6	0	0	0	0	5	0	0	0	0	0	0	0	1	0	1	0	0	0	0	0	0	0	0	0	0	0	0	0	0	0	0	0	0	0	0	0
Bacteria	Planctomycetes	Planctomycetacia	Planctomycetales	Planctomycetaceae	Isosphaera	unknown species	0	0	0	0	0	0	0	0	0	0	0	0	0	0	0	0	0	0	0	0	0	6	0	0	0	0	0	0	0	0	0	0	0	0	0	0	0	0	0	0	0	0	0
Bacteria	Planctomycetes	Planctomycetacia	Planctomycetales	Planctomycetaceae	Planctomyces	unknown species	0	0	0	0	0	0	1	1	0	0	0	0	0	0	3	1	0	0	1	2	0	0	1	0	1	0	0	0	0	0	0	0	0	0	0	0	0	0	0	0	0	0	0
Bacteria	Planctomycetes	Planctomycetacia	Planctomycetales	Planctomycetaceae	Planctomyces	unknown species	1	0	6	0	0	0	0	0	2	3	1	0	0	0	0	1	0	0	0	0	0	0	0	0	0	0	0	0	0	0	0	0	0	0	0	0	0	1	0	0	0	0	0
Bacteria	Planctomycetes	Planctomycetacia	Planctomycetales	Planctomycetaceae	Planctomyces	unknown species	1	1	1	0	5	0	0	0	0	0	1	0	0	1	2	2	7	1	0	0	0	0	0	0	0	0	0	0	0	0	0	0	0	0	0	0	0	0	0	0	0	0	0
Bacteria	Planctomycetes	Planctomycetacia	Planctomycetales	Planctomycetaceae	Pirellula	unknown species	0	0	0	0	0	0	0	0	0	0	0	0	0	0	0	0	0	0	0	3	0	3	2	0	0	1	0	0	0	0	0	0	0	0	0	0	0	0	0	0	0	0	0
Bacteria	Planctomycetes	Planctomycetacia	Planctomycetales	Planctomycetaceae	Pirellula	unknown species	0	0	0	0	0	0	0	0	0	0	0	0	0	0	0	0	0	0	0	3	3	1	0	0	0	0	0	0	0	0	0	0	0	0	1	0	0	0	1	1	0	0	3
Bacteria	Planctomycetes	Planctomycetacia	Planctomycetales	Planctomycetaceae	Blastopirellula	unknown species	0	0	0	0	0	0	0	1	3	3	0	0	1	0	0	0	0	0	0	0	0	0	0	2	0	1	0	0	0	0	2	0	0	0	0	1	0	3	0	0	0	0	0
Bacteria	Verrucomicrobia	Opitutae	Opitutales	Opitutaceae	Opitutus	unknown species	0	0	0	0	0	0	0	0	0	0	0	0	0	0	0	0	0	0	0	0	0	0	0	0	0	0	0	0	0	0	0	0	0	0	0	0	0	0	0	0	0	0	0
Bacteria	Actinobacteria	Actinobacteria	Actinomycetales	Actinomycetaceae	Actinomyces	Multi-affiliation	0	0	0	0	0	0	0	0	0	0	0	0	0	0	0	0	0	0	0	0	0	0	0	0	0	0	0	0	0	0	0	0	0	0	0	0	0	0	0	0	0	0	0
Bacteria	Actinobacteria	Actinobacteria	Corynebacteriales	Corynebacteriaceae	Lawsonella	unknown species	0	0	0	0	0	0	0	0	0	0	0	0	0	0	0	0	0	0	0	0	0	0	0	0	0	0	0	0	0	0	0	0	0	0	0	0	0	0	0	0	0	0	0
Bacteria	Actinobacteria	Actinobacteria	Corynebacteriales	Corynebacteriaceae	Corynebacterium	unknown species	0	0	0	0	0	0	0	0	0	0	0	0	0	0	0	0	0	0	0	0	0	0	0	0	0	0	0	0	0	0	0	0	0	0	0	0	0	0	0	0	0	0	0
Bacteria	Chloroflexi	Anaerolineae	Anaerolineales	Anaerolineaceae	unknown genus	unknown species	1	0	0	0	0	0	2	0	0	0	0	0	0	0	0	0	0	0	0	0	0	0	0	1	0	0	0	0	0	0	0	0	0	0	0	0	22	0	0	0	0	0	0
Bacteria	Bacteroidetes	Bacteroidia	Bacteroidales	Prevotellaceae	Alloprevotella	unknown species	0	0	0	0	0	0	0	0	0	0	0	0	0	0	0	0	0	0	0	0	0	0	0	0	0	0	0	0	0	0	0	0	0	0	0	0	0	0	0	0	0	0	0
Bacteria	Bacteroidetes	Flavobacteriia	Flavobacteriales	Flavobacteriaceae	Flavobacterium	unknown species	0	0	0	0	0	0	0	0	0	0	0	0	0	2	0	0	0	0	0	0	0	0	0	0	0	0	0	0	0	0	0	0	0	0	0	0	0	0	0	0	0	0	0
Bacteria	Bacteroidetes	Sphingobacteriia	Sphingobacteriales	Chitinophagaceae	unknown genus	unknown species	0	0	0	0	0	0	6	0	0	0	0	3	0	0	0	0	0	0	0	0	0	0	0	0	0	0	0	0	0	0	0	0	3	0	0	0	0	5	0	0	0	0	0
Bacteria	Bacteroidetes	Flavobacteriia	Flavobacteriales	Flavobacteriaceae	Cloacibacterium	unknown species	0	0	0	0	0	0	0	0	0	0	0	2	0	0	0	0	0	1	0	0	0	0	0	0	0	0	0	1	0	1	0	0	1	0	1	0	0	1	1	0	1	0	1
Bacteria	Chlamydiae	Chlamydiae	Chlamydiales	Parachlamydiaceae	Candidatus Metachlamydia	Candidatus Metachlamydia lacustris	0	0	0	0	0	0	0	0	0	0	0	0	0	0	0	0	0	0	0	0	0	0	0	0	0	0	0	0	0	0	0	0	0	0	0	0	0	0	0	0	0	0	0
Bacteria	Proteobacteria	Betaproteobacteria	Burkholderiales	Comamonadaceae	unknown genus	Multi-affiliation	1	0	0	0	0	0	0	1	0	1	0	0	0	0	0	0	0	0	0	0	0	0	0	0	0	0	0	0	0	0	0	0	0	0	0	0	0	0	0	1	0	0	0
Bacteria	Proteobacteria	Betaproteobacteria	Burkholderiales	Comamonadaceae	Aquabacterium	unknown species	0	0	0	0	0	0	0	0	0	1	0	0	1	0	0	0	0	0	0	0	0	0	0	0	0	0	0	0	0	0	0	0	0	0	0	0	0	0	0	0	0	16	0
Bacteria	Proteobacteria	Betaproteobacteria	Burkholderiales	Comamonadaceae	Aquabacterium	Multi-affiliation	1	0	0	0	0	0	0	1	0	0	0	0	0	0	0	0	0	1	0	0	1	4	2	1	0	2	0	0	0	0	0	0	0	0	0	0	0	0	0	0	1	1	0
Bacteria	Proteobacteria	Betaproteobacteria	Burkholderiales	Comamonadaceae	Comamonas	unknown species	0	0	0	0	0	0	0	0	13	0	1	1	0	0	0	0	0	0	0	0	0	0	0	0	0	0	0	0	0	0	0	0	0	0	0	0	0	0	0	0	0	2	0
Bacteria	Proteobacteria	Betaproteobacteria	Burkholderiales	Comamonadaceae	Pelomonas	Multi-affiliation	0	0	0	0	0	0	0	0	2	0	0	3	0	0	0	0	0	0	0	0	0	0	0	0	0	0	0	0	0	0	0	0	0	0	0	0	0	0	0	0	0	0	0
Bacteria	Proteobacteria	Betaproteobacteria	Burkholderiales	Comamonadaceae	Hydrogenophaga	Multi-affiliation	0	0	0	0	0	0	0	0	2	0	0	1	0	0	0	0	0	0	0	0	0	0	0	0	0	1	0	0	0	0	0	0	0	1	0	1	0	1	1	0	0	0	0
Bacteria	Proteobacteria	Betaproteobacteria	Burkholderiales	Comamonadaceae	Comamonas	unknown species	0	0	0	0	0	0	0	0	0	0	0	0	0	0	0	0	0	0	0	0	0	0	0	0	0	0	0	0	0	0	0	0	0	0	0	0	0	0	0	0	0	0	0
Bacteria	Proteobacteria	Betaproteobacteria	Burkholderiales	Alcaligenaceae	unknown genus	unknown species	0	1	0	0	0	0	3	0	0	0	0	0	0	0	0	0	0	0	0	0	0	0	0	0	0	0	0	0	0	0	0	0	0	0	0	0	0	0	0	0	0	0	0
Bacteria	Proteobacteria	SPOTSOCT00m83	unknown order	unknown family	unknown genus	unknown species	0	0	0	0	0	0	0	0	0	3	2	0	0	0	0	0	0	0	0	0	0	0	0	2	0	0	0	0	0	0	0	0	0	0	0	0	9	0	0	0	0	5	0
Bacteria	Proteobacteria	Gammaproteobacteria	Enterobacteriales	Enterobacteriaceae	Multi-affiliation	Multi-affiliation	0	0	0	0	0	0	0	0	0	1	0	4	0	0	0	0	0	0	0	0	0	0	0	0	0	0	0	0	0	0	0	0	0	1	0	1	0	0	0	0	0	2	0
Bacteria	Proteobacteria	Gammaproteobacteria	Enterobacteriales	Enterobacteriaceae	Multi-affiliation	Multi-affiliation	3	0	0	0	0	0	0	0	0	0	0	0	0	4	2	0	4	5	8	0	0	0	0	0	0	0	0	0	0	0	0	0	0	0	0	0	0	0	0	0	0	0	0
Bacteria	Proteobacteria	Alphaproteobacteria	Sphingomonadales	Sphingomonadaceae	Zymomonas	unknown species	1	5	0	0	1	0	0	2	0	3	0	5	0	0	0	0	0	1	0	0	0	0	0	0	0	0	0	1	2	0	0	1	1	0	1	0	0	0	1	0	0	0	0
Bacteria	Proteobacteria	Alphaproteobacteria	Sphingomonadales	Sphingomonadaceae	Rhizorhapis	unknown species	0	1	0	0	8	0	0	1	3	0	0	2	2	0	1	0	0	0	0	0	0	0	0	0	0	0	0	0	0	0	1	0	0	1	0	0	0	0	0	1	0	0	0
Bacteria	Proteobacteria	Alphaproteobacteria	Sphingomonadales	Sphingomonadaceae	Zymomonas	unknown species	0	1	0	0	2	0	1	1	0	0	0	1	2	1	1	0	0	0	0	0	1	0	1	0	0	0	0	1	0	0	0	0	0	1	0	0	1	0	0	0	0	0	0
Bacteria	Proteobacteria	Alphaproteobacteria	Rhizobiales	Brucellaceae	Ochrobactrum	bacterium SV68AA1-4	0	0	1	0	0	0	0	0	0	0	0	0	0	0	0	0	0	0	0	0	0	0	0	0	0	0	0	1	0	0	0	0	0	0	0	0	0	0	0	0	0	0	0
Bacteria	Proteobacteria	Alphaproteobacteria	Rhizobiales	Hyphomicrobiaceae	Hyphomicrobium	unknown species	0	0	0	0	0	0	0	1	1	0	0	0	0	0	0	0	0	0	0	0	0	1	0	0	2	0	0	0	0	0	0	2	0	0	0	0	1	0	0	0	3	4	0
Bacteria	Proteobacteria	Alphaproteobacteria	Rhizobiales	Rhizobiales Incertae Sedis	Phreatobacter	unknown species	0	0	0	0	0	0	0	0	0	0	0	0	0	0	0	0	0	0	0	0	0	0	0	0	0	0	0	0	0	0	0	0	0	0	2	0	0	0	0	0	0	2	3
Bacteria	Proteobacteria	Alphaproteobacteria	Rhizobiales	Bradyrhizobiaceae	Bosea	Multi-affiliation	0	0	0	0	0	0	0	1	0	1	1	0	0	1	3	0	0	0	0	0	0	0	0	0	0	0	0	0	1	0	0	0	0	0	1	1	1	0	4	0	0	1	0
Bacteria	Proteobacteria	Alphaproteobacteria	Rickettsiales	bac2nit3	unknown genus	unknown species	0	1	0	0	0	0	8	0	4	3	0	0	0	0	0	0	0	0	0	0	0	0	1	6	0	0	0	2	0	0	0	0	0	0	0	0	0	0	0	0	0	0	0
Bacteria	Proteobacteria	Alphaproteobacteria	Rickettsiales	Rickettsiales Incertae Sedis	Candidatus Finniella	unknown species	0	0	0	0	0	0	0	2	2	0	0	0	0	0	0	0	0	0	0	0	0	0	0	0	0	0	3	0	0	3	0	0	0	0	0	0	0	0	0	0	0	2	8
Bacteria	Acidobacteria	Blastocatellia	Blastocatellales	Blastocatellaceae (Subgroup 4)	Multi-affiliation	Multi-affiliation	0	0	2	0	0	0	1	1	0	1	0	0	0	3	3	1	0	1	2	0	0	0	0	0	0	0	0	0	0	0	0	0	0	0	1	0	0	0	0	0	0	0	0
Bacteria	Verrucomicrobia	Verrucomicrobiae	Verrucomicrobiales	Verrucomicrobiaceae	Haloferula	unknown species	2	0	0	0	0	0	0	0	1	0	0	0	0	0	0	0	0	0	0	0	0	0	0	0	0	0	0	3	1	0	0	0	1	0	0	0	0	0	0	0	0	0	0
Bacteria	Planctomycetes	Planctomycetacia	Planctomycetales	Planctomycetaceae	Gemmata	unknown species	2	0	2	0	0	0	0	0	0	0	0	0	0	10	4	0	0	4	3	0	0	0	0	0	0	0	0	0	0	0	0	0	0	0	0	0	0	0	0	0	0	0	0
Bacteria	Proteobacteria	Betaproteobacteria	Rhodocyclales	Rhodocyclaceae	Azoarcus	unknown species	0	0	0	0	0	0	0	0	0	0	0	0	0	4	9	1	0	1	0	0	0	0	0	0	0	0	0	0	0	1	0	1	0	0	1	0	0	0	0	0	0	0	0
Bacteria	Planctomycetes	Planctomycetacia	Planctomycetales	Planctomycetaceae	unknown genus	unknown species	2	1	1	0	0	0	0	0	0	0	0	0	0	2	4	2	1	0	3	1	3	0	0	0	0	0	0	0	0	0	0	0	0	0	0	0	0	0	0	0	0	0	0
Bacteria	Planctomycetes	Planctomycetacia	Planctomycetales	Planctomycetaceae	Planctomyces	unknown species	1	1	0	0	0	0	0	0	0	0	0	0	0	0	9	6	0	4	0	0	0	0	0	0	0	0	0	0	0	0	0	0	0	0	0	0	0	0	0	0	0	0	0
Bacteria	Planctomycetes	Phycisphaerae	Tepidisphaerales	Tepidisphaeraceae	Tepidisphaera	unknown species	3	0	0	0	0	0	1	0	13	0	0	0	0	0	0	0	0	0	0	0	0	1	0	0	0	5	0	0	0	0	0	0	0	0	0	0	0	0	0	0	0	0	0
Bacteria	Actinobacteria	Actinobacteria	Pseudonocardiales	Pseudonocardiaceae	Pseudonocardia	Multi-affiliation	5	3	4	0	0	0	0	0	0	0	0	0	0	0	0	0	2	0	4	0	0	0	0	0	0	0	0	0	0	3	0	0	1	0	0	0	0	0	0	0	0	0	0
Bacteria	Bacteroidetes	Bacteroidia	Bacteroidales	Prevotellaceae	Prevotella	Multi-affiliation	0	0	0	0	0	0	0	0	0	0	0	0	0	0	0	0	0	0	0	0	0	0	0	0	0	0	0	0	0	0	0	0	0	0	0	0	0	0	0	0	0	0	0
Bacteria	Bacteroidetes	Flavobacteriia	Flavobacteriales	Flavobacteriaceae	Chryseobacterium	Multi-affiliation	0	1	0	0	6	0	0	0	0	1	0	0	0	1	0	0	0	0	0	0	0	0	1	2	0	0	0	1	0	4	0	0	0	0	0	0	0	0	2	0	0	0	0
Bacteria	Bacteroidetes	Flavobacteriia	Flavobacteriales	Flavobacteriaceae	Flavobacterium	unknown species	0	0	0	0	0	0	0	0	3	0	0	0	0	0	0	0	0	0	0	0	0	0	0	0	0	0	0	0	0	0	0	0	0	6	0	0	0	0	0	0	1	0	1
Bacteria	Bacteroidetes	Flavobacteriia	Flavobacteriales	Flavobacteriaceae	Flavobacterium	Multi-affiliation	0	0	0	0	0	0	0	0	0	0	0	0	0	0	0	0	0	0	0	0	0	0	0	0	0	0	0	0	0	0	0	0	0	0	0	0	0	0	0	0	0	0	0
Bacteria	Proteobacteria	Deltaproteobacteria	Bdellovibrionales	Bacteriovoracaceae	Peredibacter	microbial mat metagenome	0	0	0	0	0	0	0	0	0	0	0	0	0	0	0	0	0	0	0	0	0	0	0	0	0	0	0	0	4	2	12	0	0	0	0	0	0	7	0	0	0	0	0
Bacteria	Proteobacteria	Deltaproteobacteria	Myxococcales	Haliangiaceae	Haliangium	unknown species	0	5	0	0	0	0	0	0	20	0	0	0	0	0	0	0	0	0	0	0	0	0	0	0	0	0	0	0	0	0	0	0	0	0	0	0	0	0	0	0	0	0	0
Bacteria	Proteobacteria	Deltaproteobacteria	Oligoflexales	0319-6G20	unknown genus	unknown species	0	0	0	0	0	0	0	0	0	0	0	0	0	0	0	0	0	1	3	0	0	0	1	0	0	0	0	0	0	1	0	0	0	0	0	0	7	0	0	0	0	0	0
Bacteria	Proteobacteria	Deltaproteobacteria	Bdellovibrionales	Bdellovibrionaceae	Bdellovibrio	Multi-affiliation	0	0	0	0	0	0	0	0	0	0	0	14	0	0	0	0	0	0	0	0	0	0	0	0	0	0	0	0	1	0	0	0	0	0	0	0	0	2	0	0	0	0	0
Bacteria	Proteobacteria	Gammaproteobacteria	Xanthomonadales	Xanthomonadaceae	Multi-affiliation	Multi-affiliation	2	0	0	0	0	0	0	0	0	2	0	0	0	6	1	2	0	0	2	0	0	1	4	0	0	0	0	1	0	0	0	0	0	0	0	0	0	0	0	0	0	0	0
Bacteria	Proteobacteria	Betaproteobacteria	Burkholderiales	Comamonadaceae	Multi-affiliation	Multi-affiliation	1	1	0	0	0	0	0	1	0	2	0	0	0	1	0	0	1	3	0	0	0	0	2	0	0	0	0	0	0	0	0	0	0	0	1	0	1	0	1	0	0	0	0
Bacteria	Proteobacteria	Betaproteobacteria	Burkholderiales	Comamonadaceae	Hydrogenophaga	unknown species	0	0	0	0	2	0	0	0	0	0	0	0	0	0	0	0	0	0	0	0	0	0	0	0	0	0	0	0	0	0	0	0	0	16	0	0	1	0	2	0	0	3	0
Bacteria	Proteobacteria	Betaproteobacteria	Burkholderiales	Comamonadaceae	Multi-affiliation	Multi-affiliation	0	0	0	0	0	0	0	0	0	0	0	0	0	0	0	0	0	0	0	0	0	0	0	0	0	0	0	0	0	0	0	0	0	0	1	0	1	0	0	0	0	0	0
Bacteria	Proteobacteria	Betaproteobacteria	Burkholderiales	Comamonadaceae	Acidovorax	unknown species	0	0	0	0	0	0	1	1	0	0	0	0	1	0	0	0	0	0	0	0	0	0	0	0	0	0	0	0	0	0	1	0	0	0	0	0	0	0	0	0	2	5	3
Bacteria	Proteobacteria	Betaproteobacteria	Burkholderiales	Comamonadaceae	Hydrogenophaga	Multi-affiliation	2	2	0	0	0	0	0	0	0	0	1	0	0	0	0	1	0	0	1	0	0	0	0	0	0	0	0	0	0	0	0	0	1	0	0	0	0	0	1	1	1	0	0
Bacteria	Proteobacteria	Betaproteobacteria	Burkholderiales	Comamonadaceae	Multi-affiliation	Multi-affiliation	0	0	0	0	0	0	0	0	0	2	4	0	0	0	0	0	0	0	0	1	0	2	3	0	0	1	0	0	0	0	0	0	0	0	0	0	0	0	2	0	0	0	0
Bacteria	Proteobacteria	Betaproteobacteria	Rhodocyclales	Rhodocyclaceae	Uliginosibacterium	unknown species	0	0	0	0	0	0	0	0	0	1	1	0	0	0	0	0	0	0	0	0	0	0	1	0	0	1	0	3	0	2	0	0	0	0	1	0	0	0	2	0	1	0	0
Bacteria	Proteobacteria	Betaproteobacteria	Methylophilales	Methylophilaceae	Methylotenera	Multi-affiliation	1	0	0	0	0	0	0	0	0	0	0	0	0	0	0	0	0	0	0	0	0	0	0	0	0	0	0	0	0	0	0	0	0	0	10	0	0	0	0	0	0	1	2
Bacteria	Proteobacteria	Gammaproteobacteria	Pseudomonadales	Pseudomonadaceae	Pseudomonas	Pseudomonas sp.	0	0	0	0	0	0	0	0	0	0	0	0	0	0	0	0	0	0	0	0	0	0	0	0	0	0	0	0	0	0	0	0	0	0	0	0	0	0	0	0	0	0	2
Bacteria	Proteobacteria	Gammaproteobacteria	Pseudomonadales	Pseudomonadaceae	Pseudomonas	Multi-affiliation	0	0	0	0	0	0	0	0	0	2	2	0	0	0	0	0	0	0	0	0	0	0	0	0	0	0	0	2	6	0	0	6	3	0	0	0	0	0	0	0	0	0	0
Bacteria	Proteobacteria	Gammaproteobacteria	Alteromonadales	Shewanellaceae	Shewanella	Multi-affiliation	0	0	0	0	1	0	0	1	3	0	0	0	0	0	0	0	0	0	0	1	1	0	0	1	1	6	0	0	0	0	0	0	0	0	1	0	0	0	0	0	0	0	0
Bacteria	Proteobacteria	Gammaproteobacteria	Enterobacteriales	Enterobacteriaceae	Citrobacter	unknown species	0	0	0	0	0	0	0	0	0	0	0	0	0	0	0	0	0	0	1	0	0	0	0	0	0	0	0	0	0	1	0	0	0	0	1	0	0	0	2	0	0	0	0
Bacteria	Proteobacteria	Alphaproteobacteria	Rhizobiales	Rhizobiaceae	Rhizobium	Multi-affiliation	0	0	0	0	0	0	1	0	0	0	0	0	0	0	0	0	0	0	0	3	1	0	0	0	0	2	0	0	2	2	0	4	0	0	1	0	0	0	1	0	1	0	0
Bacteria	Proteobacteria	Alphaproteobacteria	Rhizobiales	Hyphomicrobiaceae	Hyphomicrobium	Hyphomicrobium hollandicum	0	0	0	0	0	0	2	0	3	0	1	0	0	0	0	0	0	0	0	0	0	0	0	0	0	0	0	0	2	0	2	0	0	0	0	0	1	10	0	0	0	0	0
Bacteria	Proteobacteria	Alphaproteobacteria	Rhodobacterales	Rhodobacteraceae	Multi-affiliation	Multi-affiliation	3	2	4	0	0	0	0	0	0	0	0	0	0	0	0	0	1	1	0	2	2	1	1	0	0	0	0	0	0	0	0	0	0	0	0	0	0	0	0	0	0	0	0
Bacteria	Proteobacteria	Alphaproteobacteria	Rhodobacterales	Rhodobacteraceae	Gemmobacter	Gemmobacter sp.	0	0	0	0	0	0	1	0	0	0	0	0	0	0	0	0	0	0	0	1	0	1	1	0	0	0	0	0	0	0	0	0	0	0	0	0	0	0	0	0	1	0	2
Bacteria	Proteobacteria	Alphaproteobacteria	Rhizobiales	Rhizobiales Incertae Sedis	Bauldia	unknown species	2	0	1	0	0	3	2	0	0	0	0	0	0	1	0	0	2	1	1	0	4	0	0	0	0	1	0	0	0	0	0	0	0	0	0	0	0	0	0	0	0	0	0
Bacteria	Proteobacteria	Alphaproteobacteria	Caulobacterales	Hyphomonadaceae	unknown genus	unknown species	0	0	0	0	0	3	1	0	0	1	0	0	0	2	0	0	0	2	0	0	0	0	0	0	0	0	0	0	0	0	0	0	0	0	0	0	6	0	0	0	0	0	0
Bacteria	Proteobacteria	Alphaproteobacteria	Rhodospirillales	Rhodospirillales Incertae Sedis	Reyranella	unknown species	0	0	1	0	0	0	0	0	0	0	0	0	0	4	5	1	2	2	2	1	0	0	0	0	0	0	0	0	0	0	0	0	0	0	0	0	0	0	0	0	0	0	0
Bacteria	Proteobacteria	Alphaproteobacteria	Rhodospirillales	Rhodospirillales Incertae Sedis	Reyranella	unknown species	0	3	1	0	0	0	0	1	0	0	0	0	0	2	0	1	2	0	0	0	0	0	0	0	1	0	0	0	0	0	0	0	0	0	1	0	0	0	0	0	0	1	0
Bacteria	Proteobacteria	Alphaproteobacteria	Rickettsiales	[Caedibacter] caryophilus group	unknown genus	endosymbiont of Acanthamoeba sp. S40	0	0	1	0	0	0	0	0	0	0	0	0	0	0	0	0	0	0	0	0	0	0	0	0	0	0	3	0	0	3	0	1	2	0	0	0	0	0	0	0	0	0	4
Bacteria	Cyanobacteria	Chloroplast	unknown order	unknown family	unknown genus	Multi-affiliation	5	5	4	0	0	0	0	0	0	2	0	0	0	0	4	0	0	0	2	0	1	0	0	0	0	0	0	0	0	0	0	0	0	0	0	0	0	0	0	0	0	0	0
Bacteria	Saccharibacteria	unknown class	unknown order	unknown family	unknown genus	unknown species	0	0	0	0	0	0	0	0	0	0	0	0	0	0	0	0	0	0	0	0	0	0	0	0	0	0	0	0	0	0	0	0	0	0	0	0	0	0	0	0	0	0	0
Bacteria	Acidobacteria	Blastocatellia	Blastocatellales	Blastocatellaceae (Subgroup 4)	Elev-16S-573	unknown species	3	1	2	0	0	0	0	0	0	0	0	0	0	5	6	4	0	0	1	0	0	2	0	0	0	0	0	0	0	0	0	0	0	0	0	0	0	0	0	0	0	0	0
Bacteria	Nitrospirae	Nitrospira	Nitrospirales	Nitrospiraceae	Nitrospira	Nitrospira cf. moscoviensis SBR1015	3	1	0	0	0	0	2	0	0	0	1	1	0	2	0	0	0	0	0	0	1	0	0	0	0	0	0	2	0	0	0	1	2	0	0	0	0	1	0	0	0	0	0
Bacteria	Verrucomicrobia	Verrucomicrobiae	Verrucomicrobiales	Verrucomicrobiaceae	Luteolibacter	unknown species	0	4	1	0	3	0	0	0	0	1	0	0	0	1	1	0	0	0	0	0	0	0	0	0	0	0	0	0	0	0	0	0	0	0	0	0	0	0	0	0	0	0	0
Bacteria	Verrucomicrobia	OPB35 soil group	unknown order	unknown family	unknown genus	unknown species	0	0	0	0	0	0	0	0	0	0	0	0	0	0	0	0	0	0	0	0	2	5	1	7	0	0	0	0	0	0	0	0	0	0	0	0	7	0	0	0	0	0	0
Bacteria	Planctomycetes	Planctomycetacia	Planctomycetales	Planctomycetaceae	Gemmata	unknown species	0	1	0	0	1	1	0	0	0	0	0	0	0	1	0	0	0	1	2	3	0	2	0	0	1	0	0	1	0	0	0	0	0	0	0	0	0	0	0	0	0	0	2
Bacteria	Planctomycetes	Phycisphaerae	Tepidisphaerales	Tepidisphaeraceae	unknown genus	unknown species	2	0	1	0	0	0	0	0	0	0	0	0	0	0	0	0	0	0	0	1	15	1	1	0	0	0	0	0	0	0	0	0	0	0	0	0	0	0	0	0	0	0	0
Bacteria	Verrucomicrobia	Opitutae	Opitutales	Opitutaceae	Opitutus	Multi-affiliation	0	1	0	0	0	1	0	0	2	4	0	0	0	0	1	2	0	0	0	0	0	0	1	1	0	0	0	0	1	0	0	0	0	0	1	2	2	0	0	0	0	0	2
Bacteria	Verrucomicrobia	Opitutae	Opitutales	Opitutaceae	Opitutus	unknown species	0	0	0	0	0	0	7	0	0	0	1	3	0	0	0	0	0	0	0	0	0	0	0	0	0	0	0	0	4	0	0	0	0	0	0	0	0	0	0	0	0	0	0
Bacteria	Actinobacteria	Actinobacteria	Micrococcales	Micrococcaceae	Paenarthrobacter	Multi-affiliation	0	0	0	0	0	0	0	0	0	0	0	0	0	0	0	0	0	0	0	0	0	0	0	0	0	0	0	0	0	0	0	0	0	0	0	0	0	0	0	0	0	0	3
Bacteria	Actinobacteria	Actinobacteria	Corynebacteriales	Dietziaceae	Dietzia	Multi-affiliation	0	0	0	24	0	0	0	0	0	0	0	0	0	0	0	0	0	0	0	0	0	0	0	0	0	0	0	0	0	0	0	0	0	0	0	0	0	0	0	0	0	0	0
Bacteria	Bacteroidetes	Cytophagia	Cytophagales	Cytophagaceae	unknown genus	unknown species	1	0	0	0	0	0	0	0	0	0	0	0	0	1	0	1	0	0	0	0	0	0	0	1	0	0	0	0	0	0	0	0	0	0	0	0	0	4	0	0	0	2	0
Bacteria	Bacteroidetes	Flavobacteriia	Flavobacteriales	Cryomorphaceae	Fluviicola	unknown species	1	0	0	0	0	0	0	1	0	0	0	0	0	0	0	0	0	0	0	0	0	0	0	0	0	0	0	2	0	1	0	1	1	0	0	0	0	0	0	0	0	0	0
Bacteria	Bacteroidetes	Flavobacteriia	Flavobacteriales	Flavobacteriaceae	Flavobacterium	Multi-affiliation	0	0	0	0	0	2	0	0	0	0	0	0	0	1	4	2	2	1	2	0	0	0	0	0	0	0	0	1	0	0	0	2	1	0	0	0	0	0	0	0	0	0	3
Bacteria	Bacteroidetes	Flavobacteriia	Flavobacteriales	Flavobacteriaceae	Flavobacterium	unknown species	2	0	0	0	0	0	0	2	0	0	1	0	0	0	1	0	0	1	3	4	1	0	3	0	0	1	0	0	0	0	0	0	0	0	1	0	0	0	1	0	0	0	0
Bacteria	Bacteroidetes	Flavobacteriia	Flavobacteriales	Flavobacteriaceae	Flavobacterium	unknown species	0	1	2	0	0	0	0	0	0	0	0	0	0	0	1	1	0	0	0	2	0	3	6	0	0	0	0	0	0	0	0	0	0	0	0	0	0	0	0	0	0	0	1
Bacteria	Bacteroidetes	Sphingobacteriia	Sphingobacteriales	Chitinophagaceae	Sediminibacterium	unknown species	0	0	0	0	0	0	6	0	3	1	1	0	5	0	0	0	0	0	0	0	1	7	0	0	0	0	0	0	0	0	0	0	0	0	0	0	0	0	0	0	0	0	0
Bacteria	Proteobacteria	Deltaproteobacteria	Oligoflexales	0319-6G20	unknown genus	unknown species	0	0	0	0	0	0	0	0	0	12	0	0	0	0	0	0	0	0	0	0	0	0	0	3	0	0	0	0	0	0	0	0	0	0	0	0	0	0	0	0	0	5	0
Bacteria	Proteobacteria	Deltaproteobacteria	Bdellovibrionales	Bdellovibrionaceae	Bdellovibrio	unknown species	0	0	0	0	12	0	2	0	1	7	0	0	0	0	0	0	0	0	0	0	0	2	0	0	0	0	0	0	0	0	0	0	0	0	0	0	0	0	0	0	0	0	0
Bacteria	Proteobacteria	Gammaproteobacteria	Xanthomonadales	Xanthomonadaceae	Lysobacter	unknown species	0	0	0	0	0	0	0	0	0	0	0	0	0	0	0	0	0	0	0	0	0	0	0	0	0	0	0	0	0	0	13	0	0	0	0	0	0	0	0	0	0	0	0
Bacteria	Proteobacteria	Betaproteobacteria	Burkholderiales	Comamonadaceae	Aquabacterium	unknown species	0	0	0	0	0	0	0	0	0	0	0	1	0	0	0	0	0	0	0	0	0	0	0	0	0	0	0	0	0	0	0	0	0	0	0	1	0	0	0	0	1	5	7
Bacteria	Proteobacteria	Betaproteobacteria	Burkholderiales	Comamonadaceae	Multi-affiliation	Multi-affiliation	4	1	0	0	0	1	0	0	0	0	0	0	0	2	3	2	0	6	2	0	0	1	0	0	0	0	0	1	0	0	0	0	0	0	0	0	0	0	0	0	0	1	0
Bacteria	Proteobacteria	Betaproteobacteria	Burkholderiales	Comamonadaceae	Acidovorax	Multi-affiliation	0	0	0	0	0	0	0	0	0	0	0	0	0	0	0	0	0	0	0	0	0	0	0	0	0	0	1	1	0	0	0	4	0	0	0	0	0	0	0	0	12	0	0
Bacteria	Proteobacteria	Betaproteobacteria	Burkholderiales	Comamonadaceae	Acidovorax	Multi-affiliation	0	0	0	0	0	0	0	0	1	1	0	0	0	0	0	0	0	0	0	0	0	1	0	1	0	0	0	0	1	0	0	1	0	0	0	0	0	0	0	0	0	0	0
Bacteria	Proteobacteria	Betaproteobacteria	Burkholderiales	Comamonadaceae	Multi-affiliation	Multi-affiliation	0	0	0	0	0	0	1	0	0	0	0	0	0	0	0	0	0	0	0	0	0	0	0	0	0	0	0	0	0	1	0	3	1	0	0	0	0	0	0	0	2	1	4
Bacteria	Proteobacteria	Betaproteobacteria	Rhodocyclales	Rhodocyclaceae	unknown genus	Azospira oryzae	0	0	0	0	0	0	0	1	0	0	0	0	0	0	0	0	0	1	0	0	0	0	0	0	0	0	0	0	1	1	0	0	3	0	0	0	2	0	0	0	0	0	0
Bacteria	Proteobacteria	Betaproteobacteria	Rhodocyclales	Rhodocyclaceae	Azospira	Multi-affiliation	0	1	0	0	0	0	0	0	0	0	0	0	0	0	0	0	0	0	0	0	0	0	0	0	0	0	0	0	0	0	0	0	0	0	0	0	0	0	0	0	0	0	0
Bacteria	Proteobacteria	Betaproteobacteria	Rhodocyclales	Rhodocyclaceae	Methyloversatilis	unknown species	0	0	0	0	1	0	0	0	0	2	0	0	0	0	0	0	0	2	0	1	1	1	0	0	0	1	0	0	0	0	0	0	0	0	0	2	2	0	0	0	0	0	0
Bacteria	Proteobacteria	Betaproteobacteria	Methylophilales	Methylophilaceae	unknown genus	unknown species	0	0	0	0	0	0	0	0	0	0	0	0	16	0	0	0	0	0	0	0	0	0	0	0	0	0	0	0	0	0	0	0	0	0	0	6	0	0	0	0	0	0	0
Bacteria	Proteobacteria	Gammaproteobacteria	Multi-affiliation	Multi-affiliation	Multi-affiliation	Multi-affiliation	0	0	0	0	0	16	0	0	0	1	0	0	0	1	1	0	0	0	1	0	0	0	0	0	0	0	0	0	0	0	0	0	0	0	0	0	0	0	0	0	0	0	0
Bacteria	Proteobacteria	Gammaproteobacteria	Legionellales	Legionellaceae	Legionella	unknown species	0	0	0	0	0	0	0	0	0	0	0	0	0	1	2	0	0	3	0	2	6	2	0	6	0	2	0	0	0	0	0	0	0	0	0	0	0	0	0	0	0	0	0
Bacteria	Proteobacteria	Gammaproteobacteria	Pseudomonadales	Pseudomonadaceae	Pseudomonas	unknown species	0	0	1	0	0	2	0	0	0	4	0	0	0	0	0	1	0	0	0	1	0	0	0	0	0	0	0	0	0	0	0	0	1	0	1	0	0	0	0	0	0	0	0
Bacteria	Proteobacteria	Gammaproteobacteria	Pseudomonadales	Pseudomonadaceae	Pseudomonas	unknown species	0	0	0	0	0	0	0	0	0	3	0	2	0	0	0	0	0	0	0	0	0	0	0	0	0	0	0	1	1	0	0	2	0	0	1	0	0	0	0	0	0	0	0
Bacteria	Proteobacteria	Gammaproteobacteria	Enterobacteriales	Enterobacteriaceae	Multi-affiliation	Multi-affiliation	0	0	0	0	0	0	0	0	0	0	0	0	0	0	0	0	0	0	0	0	0	0	0	0	0	0	0	0	0	0	0	0	0	0	1	1	0	2	1	1	0	0	0
Bacteria	Proteobacteria	Gammaproteobacteria	Enterobacteriales	Enterobacteriaceae	Multi-affiliation	Multi-affiliation	0	0	0	0	0	0	0	0	0	1	3	0	0	0	0	0	0	0	0	0	0	0	0	0	0	0	0	0	1	0	0	0	0	0	4	0	0	0	3	0	0	1	0
Bacteria	Proteobacteria	Gammaproteobacteria	Enterobacteriales	Enterobacteriaceae	Multi-affiliation	Multi-affiliation	0	0	0	0	0	0	0	0	0	0	0	0	0	0	0	0	0	0	0	0	0	0	0	0	0	0	0	0	1	0	0	0	0	0	4	0	0	0	2	0	0	0	0
Bacteria	Proteobacteria	Alphaproteobacteria	Rhizobiales	Rhizobiales Incertae Sedis	Phreatobacter	Multi-affiliation	1	0	0	0	0	0	0	0	0	0	0	0	0	3	2	0	1	0	1	1	2	2	0	0	0	0	0	0	0	0	0	0	0	0	0	0	0	0	0	0	0	0	0
Bacteria	Proteobacteria	Alphaproteobacteria	Rhizobiales	JG35-K1-AG5	unknown genus	unknown species	1	0	0	0	0	0	1	0	0	0	0	3	3	0	0	0	0	0	0	0	0	0	0	1	1	0	0	0	1	0	0	1	1	3	0	0	0	0	1	0	1	0	0
Bacteria	Proteobacteria	Alphaproteobacteria	Rhizobiales	JG35-K1-AG5	unknown genus	unknown species	0	0	0	0	0	0	0	0	1	2	1	0	1	0	0	0	1	0	0	1	0	0	0	0	0	1	0	1	0	0	0	1	1	0	0	0	0	1	1	0	0	0	0
Bacteria	Proteobacteria	Alphaproteobacteria	Rhizobiales	Hyphomicrobiaceae	Multi-affiliation	Multi-affiliation	0	0	0	0	0	0	1	1	2	0	0	0	0	0	0	0	0	0	0	0	0	0	0	1	0	0	0	0	2	1	1	0	0	1	1	0	0	2	0	0	0	0	0
Bacteria	Proteobacteria	Alphaproteobacteria	Rhizobiales	Hyphomicrobiaceae	Hyphomicrobium	unknown species	0	0	0	0	0	0	0	0	0	0	0	0	0	0	0	0	0	0	0	0	0	0	0	2	0	0	0	0	0	0	0	0	0	1	0	2	0	2	0	2	1	0	0
Bacteria	Proteobacteria	Alphaproteobacteria	Rhizobiales	Hyphomicrobiaceae	Hyphomicrobium	unknown species	0	0	0	0	0	0	0	0	1	0	0	2	0	0	0	0	0	0	0	0	0	0	0	0	0	0	0	0	1	0	0	0	0	1	1	1	0	0	4	1	0	0	0
Bacteria	Proteobacteria	Alphaproteobacteria	Rickettsiales	[Caedibacter] caryophilus group	unknown genus	unknown species	0	0	0	0	0	0	0	3	0	3	0	0	0	0	0	0	0	0	0	0	0	0	0	0	0	0	0	0	3	0	0	3	1	0	0	0	0	0	0	0	0	0	0
Bacteria	Proteobacteria	Alphaproteobacteria	Rhizobiales	Bradyrhizobiaceae	Bosea	Multi-affiliation	1	0	0	0	0	0	2	0	0	1	1	0	0	4	2	1	1	3	0	0	0	0	0	0	0	0	0	1	0	1	0	0	0	0	0	1	0	0	0	0	0	0	1
Bacteria	Proteobacteria	Alphaproteobacteria	Rhizobiales	FukuN57	unknown genus	unknown species	0	0	0	0	0	0	0	0	0	0	2	1	0	1	0	0	1	0	0	0	0	0	0	0	0	2	0	0	0	1	0	2	0	0	1	3	0	1	1	0	0	1	0
Bacteria	Proteobacteria	Alphaproteobacteria	Rhodospirillales	Rhodospirillales Incertae Sedis	Reyranella	unknown species	0	0	0	0	2	1	0	0	0	0	0	0	0	6	2	1	0	1	0	0	0	0	0	0	0	0	0	0	0	0	0	1	0	0	0	0	0	0	1	0	0	0	0
[truncated: 16,204 more rows]
[truncated: 32 more columns]

## Sheet: Singletons
Kingdom	Phylum	Class	Order	Family	Genus	Species	B0-1	B0-2	B0-3	B0-4	B0-5	B0-6	BB1-1	BB1-2	BB1-3	BB1-4	BB1-5	BB1-6	BB1-7	B25-1	B25-2	B25-3	B25-4	B25-5	B25-6	BB25-1	BB25-2	BB25-3	BB25-4	BB25-5	BB25-6	BB25-7	BB4-1	BB4-2	BB4-3	BB4-4	BB4-5	BB4-6	BB4-7	BBB1-1	BBB1-2	BBB1-3	BBB1-4	BBB1-5	BBB1-6	BBB1-7	BBB4-1	BBB4-2	BBB4-3
[truncated: 921 more rows]
[truncated: 32 more columns]
