# Supplementary material for: Experimental Infection of the Biomphalaria glabrata Vector Snail by Schistosoma mansoni Parasites Drives Snail Microbiota Dysbiosis
Source: Microorganisms. 2021 May 18;9(5):1084. doi: 10.3390/microorganisms9051084 (PMC8158356; doi:10.3390/microorganisms9051084)
Supplement: Supplementary file 1 [file microorganisms-09-01084-s001.zip › Supp_files Microbiomph/Supp_table_2_antimicrobial_transcriptome_construction.xlsx]

## Sheet: Resume
Supplementary Table S2: List of antimicrobial genes
Antimicrobial proteins and antimicrobial peptides from Biomphalaria glabrata
	Recovered from : Whole genome analysis of a schistosomiasis-transmitting freshwater snail
		ADEMA et al. 2017
		doi: 10.1038/ncomms15451

## Sheet: Antimicrobial proteins
Gene name	Sequence	Genome Location
KC206037.1_Biomphalaria_glabrata_BgLBP/BPI1.1_mRNA,_complete_cds	CCAGTCAGTTCAGTACTTGGGACGAGCACACTGCCCGCAGCCATGAACACCGTCTTCCTGTTTTTCGCACTAGTCGCTGGCATCTTTGCCCAAGATAAGCCTGGAGCTGTACTCAGACTCAACCAAGAGGCTCTTGATTATGGCTCAAGGATCGCTCCAGACGTTCTTCGTAAGGTACTCAACAAAGCCTCTTTCGAGAATCTAGAGGACAAAGAGGGCCCAGTCAGCTACAAGTTTAGCAAGATCTCATTGGAACAGTCTGAGATTGAGAGCGCCAACTTCAGCTTCGATCCAAGCATCAATGGTATTCGTGCCAGCATTCAGAGACTCAGTGCATTCGTTAGGCTGGACTATGAATCATCCATCGATATGTCCATCACCAAGATGGAACACAGCGGA…	LGUN_random_Scaffold4547 : 3506-13509
KP639578.1_Biomphalaria_glabrata_LBP/BPI1.2_mRNA,_complete_cds	ATGAGCACCGTCTTCCTGTTTTTCGCACTCGTCGCTGGCATCTTTGCCCAGGAAAAGCCTGGCGCCATACTTAGACTTAAACAAGAAGCCCTTGAATATGGTTCAAGGATTGCCCCACGCATTCTTCAGAACATTCTCGACCAAGCCACTTTTGAGAACCTTGAAGACAAGGATGGTCTAGTCAGCTACAAATTCAACAAAGTTTCCCTGGAGCAGACAGAGATTGGAAATGTCAAAGTGGAGTTTGATCCAAGTATCAATGGCATTAGTGTCACTCTGCAAAATTCAGATTCTTCACTCAGTATGGATTATGAATCATCCATCGATATGGTCCTTACCACGATGCAACACAGCGGCAGTGCTCAGATTTCTCTAAAAGATGTGGATGTTGATGTGAAA…	LGUN_random_Scaffold4547 : 25494 - 37613
KP639579.1__Biomphalaria_glabrata_LBP/BPI2_mRNA,_complete_cds	ATGGAGGTCAGATTGTACTGTACAGTTGTGTTCCTGGTGCTAGTCTCACAGTGGCAGTGTCAGGCAGTCAACTGTGGTGTCAAGATCAGACTGACAGATAAAGGAATACGTTTCATTGGAGCAATCGCTAGTAAACAAATAGAATACATCGTAAGGAATCTGAAAATTAAAGACATCGAAGGTAATAATGGAGGCTTGTACTATAAACTCAGAAATACTGAAGTGAAATCCGCGAAGCCACCCAAACTGAATATCTCACTCAGTGGCAGCGAATCGGGTGGTGGGGAGATCACTGTAGTCGCGAGTGACCTGGCTGTGAATCTGGCTACACAGTATGACGCATCCTACAGACTCTTAAATGGAAGTATTCAATTTCCTATCTCTGGCTATACACAAGCA…	LGUN_random_Scaffold5460 : 66 -19806
KP639580.1_Biomphalaria_glabrata_LBP/BPI3.1_mRNA,_complete_cds	ATGGCACGAACGATCACCCTGCTAATGCTGTGTGTGACCATTGGACTAACAGTGACACAAAATCCAGGGGTGAAGATCCGAGTAACAGCAAAGGGCGTTGATTACGCTAAAAATGTTGCAAGAGCTTCGCTGGTCCCACTGCTGAATAACATACGACTAGATGATGTTGAAGGAAGACAAGGGAAAACGTCTTATAGGCTGCACAATTTCCGTACCAGCAATGTCCGAATACCAAACATCAACATGCACCTCAACCCTGGACAACGTGGACTGACCTTGAGCTTGAGAAACTTTGGTATAGACATTCATTTGGATTACAGAGTGAGCTATAGAGTCCTCTTTGCACGTTTAACGAACTCAGGAGGCGTGACGGTAAATTTTGGACAAGTTGACCTTACA…	LGUN_random_Scaffold4110 : 16808 - 27422
KP639581.1_Biomphalaria_glabrata_LBP/BPI3.2_mRNA,_complete_cds	ATGTCCTATGGTGTAACTAAAATGGCGACATCATTATTTTATCTAGTAATCGCTGTGATTATTAGCCCAATATTGTCTCAAAATCCTGGCGTCAAGATGAGAGTGACGTCAACTGGAATCGATTATGCTGAGAAAGTTGCAAAGTCTGCACTAACCACAACACTCAACACGATCCGTTTGCCAGATTTCAATGGAAAAGACGGAAACTTAGAGTATTGGTTGAAAAACATCCGTTTGGGCAATGTTCGAGTTCCCGACATCGACCTCTTTCTGAGTCCTGGTCAACGTGGACTGACCATGAATGTGAGAAACTTTGGTGTCGATGTATTCTTGGATTACAGAGCTCGATATCAACTCTGGTTCATTCCTATTGATAATTCTGGAGGTGCCACTGTTTAC…	LGUN_random_Scaffold1023 : 9125 - 24833
achacin1	CAGACGTAATTTTCTAGCATTCTGTCCACAGTCGACAATGCCCCTTCCGTCCAAAGAACTCGGTGATGCTTGGAGAAATCAGACGTAATTTTCTAGCATTCTGTCCACAGTCGACAATGCCCCTTCCGTCCAAAGAACTCGGTGATGCTTGGAGAAATCAGACCCCACCACGTACACCTCGTCCTTCTCTGATGGTCTCTGAACGACCGGGATGACATCTTCGTAGCGATATCCAGCCCTCCAGAGCGCGATGGCTCCCCCGAAGGGGTCAGAGTTCCAAAACTTTGAGAAGGCTCTTATAGGCTCGGGGATATCATTGCGGTTGATGTTAAACGCTTGGGTCAGCTCGTCAATGATGGTGTCCAGTAATTCTTGGGAGACCTTGCCGTCCCCTGGTTC…	LGUN_random_Scaffold9646 : 972-11297
achacin2	ATAGTAGACTCTTTCTTTATTTTAAAAGCAATATAATCATTTTTTTAATTGGAGCTACAACATTTTACAATAACTAAACTCTGCAATAAATACTTTGTATTATCAGATGAAAGTGCGCTGTCAATCTATACGAAGTATTTAAACAAAACATTTTCAACAGTCTCCAAGGATCCCTCTGTCCAGAACTGCAAGTTGCCCCAAGCAAAGTCACTGCCCACGACGTAGACGTCATCTTCTATTGACGGGTGCTCAATAATGCTCTTGACCAAGTCATAGTGTCGGTTAGCTTTCCAGACAGTCTGGCCACCGCTTTGGGGATACTTGGTCCAGAATACGCCCATGGAGCTCAAAGGTTTGCTAAACTGGGTCCCGAAGACGGAGCTCAACTTAGTAATGATG…	LGUN_random_Scaffold7085 : 657 - 1350 LGUN_random_Scaffold11656 : 4166 - 4284

## Sheet: Antimicrobial peptides
Gene name	Sequence	Genome Location
biomphamacin1_(Macin16015)	CGGCATCTACATATACACAAGGATTAATGCTTTTCATTTCAGAGCATGCTAATATTTTAAAGTTACCATGAAGTCACTGTTAGTGTGTAGTCTCCTGTTAGTGTACGTTGGTCTGTTGATGACACCGACCTATGGAGATTTTATTGGCAGGTGTTATGAAACCTGGAGTCGATGTTCAACGTGGAGCCGGCGGTATACAGGTCGAGTCTGGCTCACATGTGAAGGCAAGTGCCGTATGTTGGGCAAGAATGGGGGCAGCTGTCGCCTAACTCGATCGAAATGTCCACTTTCTAGGTATGCCTACCAGTGCCAGTGTTACTAGACAGTTGGTCACTTGACCTGTATTATTTTTTTATGATATATTCTTTCAATGGCGTTTCTCTAAAGCTTCTCCATAAA…	LGUN_random_Scaffold4840 : 23999 - 29375
biomphamacin2_(Macin4498)	ATTCTAACACGATGATATAAGTGACTGTTGTAAATGCTTCAGAGTAGTCACAATACAATTTGTAAAACGTTTTAATAGAAAAGGTAAAGATGAACTATATGGTGAGGTCTGCCATCACTTTGCTGTGTGCTGGGTTACTCAGTGCACCACCCAGTGAAGCCAATGTTATCACAGCGTGCTGGAAAGCATGGAGTCGATGTTCAAGGTGGAGCAGTTGGTTTACTGGAAAACTATGGCTGACATGTTACGACAAGTGCAGAAGACTGGGCAAGTCCAGGGGCAGGTGCGTTTTGACTCCTACCGCCTGCCCACTAGCTCGAGAAGCTTATCAGTGTCAATGTTCGTAATCCTTGCAAGTGTCAATATTTGTCCATGTTATCATTTTCAATGATTGTATTT…	LGUN_random_Scaffold3131 : 59254 - 61911
biomphamacin3_(Macin2079)	ATTGAAGATTACATTTTTATTTGATTTCTATACAAATCAACCACACATAGTATATTACTATCTATGGATGTATCTGATAATGTATGATATATCTATCTGTATAGATTATTTTCATTTTATAACTGGATTTATGGATGTTGGGTTGTTGTTGTTTTTTTAACTTAATATAAAGCATTTATTTCTTAGGTCAGTAGCACTGGCATTGATAGGCCTTGCTTGTGACAGGACATTTGGATGGTGTCTGCACACAATTGCCTCCTCTTTTCTTAAGTTCTTTGCATCTGTCGGTGCAAGACTTCCAAAGAACCCCAGTGAATGGACTGCTCCACCTTGAACACCTGCTCCATGTCTCGTAACAGTCCCCCCATCCTGCCTCGACAGCAGACAAGAAGATGCCGA…	LGUN_random_Scaffold3131 : 65839 - 67105
biomphamacin4_(Macin9468)	AAATACATATCAGAAAAGTCGTATATAAAGATATACAATTCTACATAGCAAATGTCTGTTAGAACACATTGGCTAACCCATCTCTCTCTCTCTCTCGCGCGCGCACTCTCACCGCGAGTTCAAATAACAGTGACACTGGTAGGGGTGGCTACTTAGTGGGCAGTTGACTGGAGATACTTCACAGACTCCTCGATTGAACGTCAACTGTTTGCAGCGACCATCACAAGTCTTCCACAGAAGGCTCGGTCCCCAGATGTTCCAACTGGAGCATTTCTTTTCTGTCGACCTGCATTCGCCAATATAGGGACTCTCAGCCCTTGAGCCAATCACCCCAAGACAGACAATGAGCAACACGAGCAGTGGTAGCTTCATAGTTGACTGTGTAGTGTTCACTGTGTC…	LG18i_random_Scaffold2999 : 45504 - 48782
biomphamacin5_(Macin6662)	GACGCATGTGCGAATCACCAGAGCGTGGCGTCAACGTATCAACTACCGTGCGGTATTGACTGACACCAGTCCTGCTGCTTTACACTTAGCCTATATATGACGAATTGCGTGTCTCTCCAAAGTAGACTCTGAATTCTTCTGCTGTTCCACTAGATAGCAGCCTGGACTTAACAATGAAGTCAACTCTGCTAGTCATCTTGATTGTTTGTCTGTTCACGTCGTCCGTTGTCTGTCAATCATTTATCGGAGGTTGTAATGATGGAATAGATCACTGTAATGAATGGACATTAGGCAGCGACAATGTTTGGGGGCAATGCAAGGACAGGTGTATTAAAGAAGGATTCAAGTTTGGTAGATGTTCAACATCGCCGACTTGCCCCGCTGGTCAGCCCTATCAGT…	LGUN_random_Scaffold4840 : 18707 - 21028
biomphamacin6_(Theromacin)	GTTGGGACACCTGGAGCCGATGTTCAACGTGGAGCAGGTGGTTTACAGGTCGAGTCTGGCTCACGTGTGACGGAAAGTGCCGAGAACTGGGCAAGAGAGGTGGCAACTGTGTCATGACTCCATCTACTTGCCCTCTGTCAAGCGAAGCCTTCCAATGTCAGTGTTACACATGACCTGCACTCACGTGACTTTTCTCTAATAGAAAGGAGAAACGCATGACACTTCATTTCTATTGATCAAAGACACTACAGTTTTTGTTTTTACATTTTAATCTTACAAAGTATATACACTACTAAATCTTTGGATGATTGTTTATATATAATGGAATGTTGAAATTAATATATTTCCATTAATCTATGAGTTTGAATAGTATGTATTTTTTATATTGTATATGTAACA…	LGUN_random_Scaffold11671 : 4158 - 6535
