# Supplementary material for: Experimental Infection of the Biomphalaria glabrata Vector Snail by Schistosoma mansoni Parasites Drives Snail Microbiota Dysbiosis
Source: Microorganisms. 2021 May 18;9(5):1084. doi: 10.3390/microorganisms9051084 (PMC8158356; doi:10.3390/microorganisms9051084)
Supplement: Supplementary file 1 [file microorganisms-09-01084-s001.zip › Supp_files Microbiomph/Supp_table_3_alpha_diversity .xlsx]

## Sheet: Feuil1
Supplementary Table S3: Alpha diversity of all experimental conditions
Operational Taxonomic Units (OTUs) observed, Richness and Diversity/Evenness indices (mean +/- CI 95%) from control snails at days 0 and 25.
Significant difference tested with Mann-Whitney U test (p<0.05); no significant differences.
Experimental Conditions		OTUs Observed	Estimate Richness (Chao 1)	Shannon Diversity Index	Simpson Index	Pielou Eveness Index
Control snails T=0 day (B0)		1,340.7 +/- 423	2,045.5 +/- 728.9	4.64 +/- 0.60	0.96 +/- 0.04	0.65 +/- 0.06
Control snails T=25 days (B25)		1,459.3 +/- 143.6	2280.3 +/- 307.7	4.48 +/- 0.10	0.96 +/-0.01	0.62 +/- 0.02
Operational Taxonomic Units (OTUs) observed, Richness and Diversity/Evenness indices (mean +/- CI 95%) from control, primo-infected and challenged snails.
Significant difference tested with Mann-Whitney U test (p<0.05); “*” corresponding to significant differences between naive snails and infected conditions.
Experimental Conditions		OTUs Observed	Estimate Richness (Chao 1)	Shannon Diversity Index	Simpson Index	Pielou Eveness Index
Naive snail		1,400 +/- 321.3	2,162.9 +/- 571.6	4.56 +/- 0.44	0.96 +/- 0.03	0.63 +/- 0.05
Primo-Infection		1,255.4 +/- 313.8	1,920.7 +/- 504.9	4.45 +/- 0.48	0.95 +/-0.03	0.63 +/- 0.05
Primo-Infection	SmBRE	1,266.4 +/- 278.3	1,975.6 +/- 443.2	4.30 +/- 0.38	0.94 +/- 0.04	0.61 +/- 0.06
	SmVEN	1,244.4 +/- 345.2	1,865.8 +/- 554.3	4.59 +/- 0.53	0.97 +/- 0.02	0.65 +/- 0.05
Primo-infection BB25		1,223.9 +/- 207.3	1,863.1 +/- 375.8	4.21 +/- 0.59	0.93 +/- 0.08	0.59 +/- 0.08
Challenge		1,063.3 +/- 252.5*	1,656.2 +/- 452.8*	4.01 +/- 0.39*	0.94 +/- 0.03*	0.58 +/- 0.06*
Challenge	SmBRE	1,027.2 +/- 191.1*	1,568.9 +/- 348.8*	4.01 +/- 0.43*	0.94 +/- 0.03*	0.58 +/- 0.07*
	SmVEN	1,099.3 +/- 297.4*	1,743.5 +/- 522.6	3.99 +/- 0.36*	0.93 +/- 0.03*	0.57 +/- 0.05*
