# Supplementary material for: Experimental Infection of the Biomphalaria glabrata Vector Snail by Schistosoma mansoni Parasites Drives Snail Microbiota Dysbiosis
Source: Microorganisms. 2021 May 18;9(5):1084. doi: 10.3390/microorganisms9051084 (PMC8158356; doi:10.3390/microorganisms9051084)
Supplement: Supplementary file 1 [file microorganisms-09-01084-s001.zip › Supp_files Microbiomph/Supp_table_4_stat_alpha_diversity .xlsx]

## Sheet: Tests on all Samples
Supplementary Table S4: Statical Analysis of Alpha Diversity
Mann-Whitney U test. Statistical significativity p<0.05 (yellow)
Estimate Richness (Chao 1)			Naive snails		Shannon Diversity Index			Naive snails
Naive snail			-		Naive snail			-
Primary Infection	SmBRE	BB1	0.8966		Primary Infection	SmBRE	BB1	0.4715
		BB4	0.0688				BB4	0.0251
	SmVEN	BV1	0.0688			SmVEN	BV1	0.7039
		BV4	0.2187				BV4	0.4237
Primary infection BB25			0.0836		Primary infection BB25			0.1902
Secondary Challenge	SmBRE	BBB1	0.0385		Secondary Challenge	SmBRE	BBB1	0.0128
		BBB4	0.0128				BBB4	0.0308
	SmVEN	BBV1	0.0251			SmVEN	BBV1	0.0035
		BBV4	0.4237				BBV4	0.0574
Mention in Figure 3 with			*		Mention in Figure 3 with			*

## Sheet: All Statistical tests
Supplementary Table S4: Statistical analysis of alpha diversity
Mann-Whitney U test. Statistical significant values were considered for p<0.05 (indicated in yellow)
OTUs Observed		Naive snails	Primo-Infection		Secondary Challenge			Estimate Richness (Chao 1)		Naive snails	Primary Infection		Secondary Challenge
			SmBRE	SmVEN	SmBRE	SmVEN					SmBRE	SmVEN	SmBRE	SmVEN
Naive snail		-						Naive snail		-
Primary Infection		0.1707						Primary Infection		0.0735
Primary Infection	SmBRE	0.2263	-	-				Primary Infection	SmBRE	0.2263	-	-
	SmVEN	0.246	0.8026	-					SmVEN	0.0601	0.8337	-
Primary infection BB25		0.0989						Primary infection BB25		0.0836
Secondary Challenge		0.0015						Secondary Challenge		0.0069
Secondary Challenge	SmBRE	0.0022			-	-		Secondary Challenge	SmBRE	0.0051			-	-
	SmVEN	0.0147			0.6599	-			SmVEN	0.0601			0.4473	-
Shannon Diversity Index		Naive snails	Primo-Infection		Secondary Challenge			Simpson Index		Naive snails	Primo-Infection		Secondary Challenge
			SmBRE	SmVEN	SmBRE	SmVEN					SmBRE	SmVEN	SmBRE	SmVEN
Naive snail		-						Naive snail		-
Primary Infection		0.5419						Primary Infection		0.5823
Primary Infection	SmBRE	0.0673	-	-				Primary Infection	SmBRE	0.1285	-	-
	SmVEN	0.4533	0.0293	-					SmVEN	0.5892	0.0703	-
Primary infection BB25		0.1902						Primary infection BB25		0.1389
Secondary Challenge		0.0008						Secondary Challenge		0.0024
Secondary Challenge	SmBRE	0.0044			-	-		Secondary Challenge	SmBRE	0.0168			-	-
	SmVEN	0.0031			0.6965	-			SmVEN	0.0044			0.4473	-
Pielou Eveness Index		Naïve snails	Primo-Infection		Secondary Challenge
			SmBRE	SmVEN	SmBRE	SmVEN
Naive snail		-
Primary Infection		0.9681
Primary Infection	SmBRE	0.246	-	-
	SmVEN	0.2937	0.0703	-
Primary infection BB25		0.2543
Secondary Challenge		0.0108
Secondary Challenge	SmBRE	0.0477			-	-
	SmVEN	0.0147			0.4473	-
