# Supplementary material for: Experimental Infection of the Biomphalaria glabrata Vector Snail by Schistosoma mansoni Parasites Drives Snail Microbiota Dysbiosis
Source: Microorganisms. 2021 May 18;9(5):1084. doi: 10.3390/microorganisms9051084 (PMC8158356; doi:10.3390/microorganisms9051084)
Supplement: Supplementary file 1 [file microorganisms-09-01084-s001.zip › Supp_files Microbiomph/Supp_table_5_Core-Microbiota_composition.xlsx]

## Sheet: Resume
Supplementary Table S5: List of OTU composition in Core Microbiota
Number of OTUs in each biological replicate. For each OTU, the family affiliation is indicated.

## Sheet: OTUs
OTUs names					Samples names
Kingdom	Phylum	Class	Order	Family	B0-1	B0-2	B0-3	B0-4	B0-5	B0-6	B25-1	B25-2	B25-3	B25-4	B25-5	B25-6	BB1-1	BB1-2	BB1-3	BB1-4	BB1-5	BB1-6	BB1-7	BV1-1	BV1-2	BV1-3	BV1-4	BV1-5	BV1-6	BV1-7	BB4-1	BB4-2	BB4-3	BB4-4	BB4-5	BB4-6	BB4-7	BV4-1	BV4-2	BV4-3	BV4-4	BV4-5	BV4-6	BV4-7	BB25-1	BB25-2	BB25-3	BB25-4	BB25-5
Bacteria	Bacteroidetes	Flavobacteriia	Flavobacteriales	Flavobacteriaceae	3102	1403	2288	18936	3232	10186	5250	4128	10806	6753	11224	11000	7877	16346	521	8569	13712	3098	2424	9622	3312	8846	5783	2986	6842	11634	2923	3910	4505	5128	3647	1549	3483	2029	1455	4102	6500	2455	462	2185	6017	10105	19567	25724	882
Bacteria	Proteobacteria	Betaproteobacteria	Burkholderiales	Comamonadaceae	5805	2195	3445	20356	6221	6835	5125	3491	7056	6838	9236	5202	6498	2454	4532	3477	2654	6816	7311	5357	9384	4130	4294	6334	4715	5461	4375	13736	8672	4302	6033	7438	8741	1844	3550	2534	2098	5282	2218	2580	6267	5000	5478	5222	4680
Bacteria	Planctomycetes	Planctomycetacia	Planctomycetales	Planctomycetaceae	7427	5262	4956	1728	6223	4510	6918	5110	4933	4472	6085	4655	4394	2251	6603	2000	739	2100	1971	1675	8791	2467	6810	8605	5496	2423	3774	3307	6418	381	4027	3877	5940	5576	6334	4127	3201	3963	1990	4716	1666	967	2172	1728	4251
Bacteria	Proteobacteria	Alphaproteobacteria	Rhodobacterales	Rhodobacteraceae	4176	3436	3896	4017	2481	5125	2988	2986	3025	3631	2516	2318	4139	2786	2476	4201	4165	1449	3540	1887	4290	3661	2247	3105	4824	2937	5956	1880	3271	79	7087	5590	3687	11890	8757	13074	8607	3261	1751	8239	2500	1904	2248	2374	5342
Bacteria	Proteobacteria	Gammaproteobacteria	Pseudomonadales	Pseudomonadaceae	301	265	243	82	170	1179	347	212	837	834	985	587	4090	3534	3660	5429	784	4736	3774	2888	3590	2524	544	3992	1892	3105	3656	737	6474	14974	2074	1401	748	158	207	272	184	270	24243	213	3053	2280	3246	1284	418
Bacteria	Proteobacteria	Gammaproteobacteria	Enterobacteriales	Enterobacteriaceae	353	270	286	3	2325	1615	3533	10701	860	1502	895	2463	49	484	18	421	626	1250	5	898	252	341	20	27	117	253	180	23	28	226	46	21	18	8	16	10	15	13	1513	5	1252	472	1728	5130	702
Bacteria	Proteobacteria	Gammaproteobacteria	Xanthomonadales	Xanthomonadaceae	5509	3819	5088	110	2043	7779	9431	6804	7530	8216	9695	8646	4573	2059	213	3252	2342	643	240	1998	1185	2297	717	1775	1957	2567	4220	775	1582	52	3173	2751	2162	6902	3779	6286	4808	2218	939	3307	1878	1327	863	1275	1115
Bacteria	Verrucomicrobia	Verrucomicrobiae	Verrucomicrobiales	Verrucomicrobiaceae	1873	1886	1142	497	2614	905	953	625	690	672	958	737	856	711	598	1378	1993	717	775	1622	11396	3486	3700	3568	2137	5693	1883	2620	3103	38	1358	1774	1800	3298	2692	4717	2959	1619	659	2322	2298	1544	1187	1398	1028
Bacteria	Proteobacteria	Alphaproteobacteria	Rhizobiales	Hyphomicrobiaceae	900	683	435	1351	1204	1694	692	841	659	1006	605	610	5102	2607	5361	1322	544	2339	5062	266	2661	635	1346	1957	564	643	885	524	1075	276	566	326	818	1004	1654	728	808	2670	626	1335	695	463	2846	1132	6083
Bacteria	Tenericutes	Mollicutes	Mycoplasmatales	Mycoplasmataceae	41	96	63	1	787	936	168	189	311	317	12	167	489	675	683	233	3535	276	1445	17	1427	119	14	396	38	76	242	4653	791	6487	611	419	768	5	61	82	5	1951	214	86	355	89	476	675	2339
Bacteria	Proteobacteria	Alphaproteobacteria	Sphingomonadales	Sphingomonadaceae	1079	1423	562	3111	3085	2747	1823	1215	1295	2125	1413	937	1901	1032	2295	1199	812	3591	3174	619	1465	922	848	1869	656	1484	1486	594	2042	509	1018	987	792	2396	1359	2315	2192	607	540	1161	1084	679	1307	954	1877
Bacteria	Proteobacteria	Alphaproteobacteria	Rhizobiales	JG35-K1-AG5	374	398	177	795	1055	618	183	240	267	260	271	220	2236	648	5944	581	560	5324	4784	197	1444	275	679	2062	392	595	666	401	1006	260	705	498	473	574	660	381	344	805	455	943	1122	578	3596	1256	6619
Bacteria	Proteobacteria	Gammaproteobacteria	Alteromonadales	Shewanellaceae	135	60	104	64	399	20	33	21	58	158	38	28	397	403	10871	1126	7666	7323	4581	161	14	359	7	10	19	101	53	28	19	14	28	22	2745	203	128	76	52	182	4593	5914	3	10	644	43	53
Bacteria	Bacteroidetes	Cytophagia	Cytophagales	Cytophagaceae	163	106	78	946	159	637	327	66	87	242	37	105	806	451	273	299	769	353	400	2689	733	3674	485	503	2629	3839	215	1093	478	3495	253	114	323	963	801	931	739	598	278	369	126	95	168	166	222
Bacteria	Proteobacteria	Betaproteobacteria	Rhodocyclales	Rhodocyclaceae	151	66	107	32	62	61	37	59	53	52	92	96	430	970	27	783	6568	268	20	493	757	678	72	177	386	460	410	78	443	0	641	536	782	150	298	244	286	101	85	424	1216	1169	1472	779	230
Bacteria	Bacteroidetes	Sphingobacteriia	Sphingobacteriales	Chitinophagaceae	1742	1402	1284	400	1385	1837	1151	713	1487	1208	1489	1547	1775	1670	67	2525	5038	291	247	418	340	552	200	523	572	703	351	71	348	30	398	229	370	450	223	530	317	347	76	328	1426	1942	978	1355	117
Bacteria	Acidobacteria	Blastocatellia	Blastocatellales	Blastocatellaceae (Subgroup 4)	428	329	358	1107	253	1353	682	450	394	731	438	419	1751	258	1863	293	381	1171	1989	118	495	248	356	642	566	311	529	92	428	90	475	174	285	1414	1052	1207	757	729	327	767	420	261	744	233	1496
Bacteria	Proteobacteria	Alphaproteobacteria	Rickettsiales	Anaplasmataceae	4	13	10	1630	49	422	27	194	274	96	115	57	226	60	79	83	14	189	327	148	674	18	227	268	84	41	48	308	219	1619	89	16	197	2	69	1	21	5940	344	28	10	11	51	120	250
Bacteria	Proteobacteria	Alphaproteobacteria	Rhizobiales	Methylobacteriaceae	502	445	340	208	1100	327	246	240	229	236	326	197	1035	505	689	489	399	1005	885	229	409	312	344	392	400	289	758	429	1649	117	1337	458	1237	316	509	194	183	254	133	399	605	318	245	414	1549
Bacteria	Proteobacteria	Alphaproteobacteria	Rhizobiales	Bradyrhizobiaceae	294	163	160	46	37	905	450	525	554	536	724	597	599	702	245	900	791	176	171	294	287	315	189	274	211	444	250	148	157	0	422	255	263	234	386	208	179	190	101	417	1264	1051	887	782	243
Bacteria	Proteobacteria	Alphaproteobacteria	Rhizobiales	Phyllobacteriaceae	1815	2140	783	789	2586	964	347	481	528	505	652	391	1598	389	797	459	321	339	271	86	185	133	125	141	270	193	237	112	198	0	231	328	318	117	334	77	105	205	144	321	294	163	621	355	1467
Bacteria	Bacteroidetes	Sphingobacteriia	Sphingobacteriales	Saprospiraceae	175	294	6	2530	2025	1358	49	63	9	274	9	82	246	96	450	730	51	1552	757	55	297	104	318	307	14	611	308	53	639	62	248	97	473	19	41	10	10	321	120	42	138	139	266	109	454
Bacteria	Nitrospirae	Nitrospira	Nitrospirales	Nitrospiraceae	728	160	547	19	220	245	189	173	519	266	296	133	2448	2	1525	540	616	391	48	30	1402	32	399	309	544	68	46	8	119	22	220	144	117	36	232	35	38	1946	20	36	59	20	587	60	3957
Bacteria	Proteobacteria	Alphaproteobacteria	Rhizobiales	Rhizobiaceae	409	234	270	122	153	620	391	330	789	455	851	462	756	345	90	541	668	176	228	265	692	212	115	510	131	328	274	339	160	647	202	2299	345	637	432	624	356	189	75	481	1782	1002	677	974	244
Bacteria	Proteobacteria	Alphaproteobacteria	Rhizobiales	Rhizobiales Incertae Sedis	83	75	54	229	43	144	94	80	63	130	80	46	387	320	644	210	106	99	358	83	285	97	189	432	143	168	137	238	448	21	269	238	335	287	301	235	202	332	92	315	198	152	445	319	607
Bacteria	Proteobacteria	Betaproteobacteria	Methylophilales	Methylophilaceae	246	79	60	286	624	1071	102	65	298	204	395	160	280	335	732	347	45	724	2218	170	1251	71	244	369	111	283	459	335	1085	496	284	299	455	10	32	6	5	12	1	19	163	121	219	132	527
Bacteria	Proteobacteria	Alphaproteobacteria	Rhodospirillales	Rhodospirillales Incertae Sedis	897	533	834	294	408	1385	1786	903	1351	1765	1494	2114	108	111	29	104	31	24	26	112	383	219	118	164	151	224	170	90	184	57	1528	257	300	131	323	207	103	96	102	137	47	43	8	15	46
Bacteria	Bacteroidetes	Flavobacteriia	Flavobacteriales	Cryomorphaceae	659	215	819	84	257	108	104	21	121	114	114	51	111	121	3	97	184	18	17	230	41	249	28	5	134	537	28	5	33	0	45	17	97	20	6	19	25	31	19	2	694	655	109	218	3
Bacteria	Acidobacteria	Solibacteres	Solibacterales	Solibacteraceae (Subgroup 3)	445	725	227	114	1634	469	301	155	290	252	282	238	362	20	234	215	104	145	47	31	126	103	39	134	310	103	116	51	94	58	116	40	103	646	467	416	449	565	98	300	94	39	245	49	467
Bacteria	Proteobacteria	Alphaproteobacteria	Rhizobiales	Xanthobacteraceae	271	241	326	58	298	369	334	340	294	511	453	396	57	30	17	20	38	62	1	21	144	87	3	17	91	48	113	37	88	4	988	104	135	244	1395	149	165	581	581	1057	13	4	4	9	45
Bacteria	Verrucomicrobia	Opitutae	Opitutales	Opitutaceae	175	57	52	80	79	81	20	83	78	136	221	66	139	65	129	698	183	140	48	385	736	910	106	758	204	1800	101	45	299	0	87	124	103	69	94	72	46	144	12	120	110	78	35	48	21
Bacteria	Proteobacteria	Deltaproteobacteria	Bdellovibrionales	Bacteriovoracaceae	44	8	20	5	27	27	19	12	22	28	43	21	48	40	6	256	567	18	28	122	45	146	15	12	72	166	78	1	24	6	57	118	128	38	428	63	96	103	48	98	566	741	302	457	60
Bacteria	Chloroflexi	Caldilineae	Caldilineales	Caldilineaceae	1108	947	1094	7	239	192	187	189	101	188	172	134	92	3	415	9	10	60	7	27	89	109	53	125	163	38	46	9	70	0	127	12	48	98	496	74	88	81	129	320	0	22	22	40	648
Bacteria	Firmicutes	Clostridia	Halanaerobiales	ODP1230B8.23	866	390	1091	24	345	130	58	79	90	210	98	168	68	219	40	152	150	0	10	100	1	290	50	96	358	113	186	6	78	0	134	52	110	121	289	70	103	67	36	177	81	61	83	116	66
Bacteria	Proteobacteria	Alphaproteobacteria	Rhizobiales	Beijerinckiaceae	81	90	50	22	377	169	49	35	29	45	68	38	214	119	204	102	56	254	330	6	35	8	38	113	5	20	93	31	95	29	59	41	41	51	72	43	36	34	27	45	64	54	177	81	107
Bacteria	Actinobacteria	Actinobacteria	Micrococcales	Microbacteriaceae	123	115	101	432	258	175	156	170	66	150	188	124	219	147	81	365	464	152	118	19	146	135	29	43	74	52	66	18	37	0	59	55	37	54	202	59	43	323	131	209	67	58	22	71	49
Bacteria	Proteobacteria	Gammaproteobacteria	Legionellales	Legionellaceae	37	19	25	75	81	79	22	24	31	38	37	40	72	33	30	55	7	35	70	16	298	5	53	116	43	36	24	84	80	2988	61	46	68	83	175	80	108	247	41	138	7	11	21	21	139
Bacteria	Proteobacteria	Alphaproteobacteria	Rhodospirillales	Rhodospirillaceae	171	99	221	195	138	411	269	109	397	351	284	273	337	22	50	77	16	36	55	14	73	80	14	34	86	32	42	13	9	19	77	38	45	238	258	188	153	104	53	182	49	11	6	37	172
Bacteria	Proteobacteria	Deltaproteobacteria	Bdellovibrionales	Bdellovibrionaceae	23	27	11	47	48	121	35	30	20	93	35	31	72	36	49	93	32	114	131	21	11	12	105	70	48	43	82	18	79	10	54	26	23	137	197	186	171	186	54	174	117	77	50	85	375
Bacteria	Proteobacteria	Alphaproteobacteria	Rickettsiales	Mitochondria	9	7	12	2322	41	11	21	17	17	106	43	12	9	11	2	11	7	2	5	5	85	4	49	14	10	18	19	185	42	247	15	16	10	10	120	12	6	142	276	28	4	2	3	36	26
Bacteria	Proteobacteria	Gammaproteobacteria	Xanthomonadales	Xanthomonadales Incertae Sedis	53	23	39	35	40	81	43	39	170	70	56	38	284	14	185	115	43	82	27	14	187	27	52	140	56	25	28	27	25	8	16	61	75	72	121	96	78	563	26	74	16	2	73	17	382
Bacteria	Proteobacteria	Gammaproteobacteria	Oceanospirillales	Halomonadaceae	903	319	797	42	132	158	56	22	57	164	73	72	10	42	0	15	113	0	13	4	0	5	5	0	28	7	50	38	6	0	107	59	40	163	139	409	157	64	8	123	0	0	0	0	0
Bacteria	Proteobacteria	Alphaproteobacteria	Rhizobiales	MNG7	320	175	247	607	84	290	103	129	157	114	110	107	90	20	171	66	27	52	15	38	221	98	62	141	238	87	49	17	66	13	82	29	88	9	22	13	13	56	0	41	12	1	33	7	296
Bacteria	Actinobacteria	Acidimicrobiia	Acidimicrobiales	Acidimicrobiales Incertae Sedis	231	146	123	176	150	370	115	132	108	153	163	163	134	15	116	98	51	34	33	7	0	82	4	10	86	12	44	12	21	0	61	27	22	51	391	44	41	219	117	300	5	11	13	4	87
Bacteria	Proteobacteria	Alphaproteobacteria	Rickettsiales	[Caedibacter] caryophilus group	13	11	16	21	1	11	11	11	15	13	9	2	137	177	18	220	54	3	51	349	88	406	37	492	216	221	291	2	9	0	53	22	186	33	20	56	34	12	13	19	246	207	139	33	16
Bacteria	Actinobacteria	Thermoleophilia	Solirubrobacterales	TM146	472	382	436	25	53	92	15	60	6	61	115	124	27	43	7	80	49	10	0	22	49	216	4	8	210	49	71	1	33	0	147	26	54	18	235	12	15	124	30	280	21	14	0	4	0
Bacteria	Proteobacteria	Betaproteobacteria	Neisseriales	Neisseriaceae	55	123	106	1	10	54	17	6	39	27	27	34	4	6	0	13	6	0	7	19	0	26	0	7	11	46	189	6	7	5	105	0	46	9	19	22	27	11	1	16	17	0	0	0	0
Bacteria	Proteobacteria	Betaproteobacteria	Nitrosomonadales	Nitrosomonadaceae	19	3	6	44	12	36	9	53	35	27	52	20	45	9	39	155	27	25	7	6	325	29	12	9	22	9	29	6	27	0	36	56	51	88	258	117	130	252	53	143	1	2	42	1	34
Bacteria	Proteobacteria	Alphaproteobacteria	Caulobacterales	Hyphomonadaceae	10	4	1	77	27	67	16	21	84	68	28	4	115	2	142	25	30	74	77	11	108	21	33	129	25	50	23	6	66	0	79	59	67	1	71	3	8	165	15	41	0	20	63	26	157
Bacteria	Proteobacteria	Alphaproteobacteria	Caulobacterales	Caulobacteraceae	36	19	12	85	12	57	45	37	63	85	120	39	184	59	48	39	27	33	220	12	6	7	12	36	10	33	61	12	101	40	25	52	43	36	33	36	25	13	11	10	16	14	5	46	43
Bacteria	Verrucomicrobia	Spartobacteria	Chthoniobacterales	Chthoniobacterales Incertae Sedis	45	73	55	1	37	117	129	134	67	188	128	84	25	9	0	4	7	2	3	0	0	3	0	0	0	0	4	0	0	0	4	7	0	180	294	210	110	136	144	260	0	3	0	0	0
Bacteria	Firmicutes	Clostridia	Clostridiales	Lachnospiraceae	90	115	58	120	481	32	1	79	32	16	31	56	8	0	22	0	0	3	0	0	24	4	0	4	4	1	5	0	0	0	4	4	0	0	0	0	0	38	0	0	1	0	16	4	20
Bacteria	Bacteroidetes	Sphingobacteriia	Sphingobacteriales	NS11-12 marine group	196	36	159	47	71	60	5	5	8	16	13	11	126	21	1	58	47	1	0	75	15	77	0	10	43	101	29	0	2	0	92	8	37	16	30	23	17	7	8	6	31	40	7	2	2
Bacteria	Actinobacteria	Actinobacteria	Frankiales	Geodermatophilaceae	287	209	314	28	52	4	9	4	27	26	55	83	5	1	0	0	16	5	0	9	17	74	0	3	197	35	36	1	70	0	110	39	36	0	20	0	3	63	1	0	1	0	0	0	0
Bacteria	Proteobacteria	Deltaproteobacteria	Oligoflexales	0319-6G20	62	22	54	1	20	39	26	39	14	38	70	44	36	4	54	37	12	35	7	22	17	17	33	107	25	50	32	19	49	0	35	54	81	28	52	29	26	36	8	17	8	9	14	3	32
Bacteria	Chlamydiae	Chlamydiae	Chlamydiales	Parachlamydiaceae	38	42	36	32	38	39	22	61	33	50	59	52	119	18	47	6	8	48	5	4	51	12	10	11	8	7	3	20	8	14	27	17	25	10	78	21	15	15	6	20	2	16	51	56	94
Bacteria	Proteobacteria	Alphaproteobacteria	Sphingomonadales	Erythrobacteraceae	12	6	15	21	10	73	27	5	27	13	45	26	33	38	40	68	7	83	19	18	35	7	12	45	36	32	27	9	25	0	16	30	26	13	11	19	17	6	0	20	4	2	4	12	15
Bacteria	Proteobacteria	Betaproteobacteria	Hydrogenophilales	Hydrogenophilaceae	9	3	1	28	10	6	16	13	31	16	29	13	182	0	12	33	8	19	9	0	0	4	0	1	0	3	0	0	0	0	0	2	1	0	0	2	2	122	2	3	0	1	4	5	32
Bacteria	Proteobacteria	Betaproteobacteria	Burkholderiales	Burkholderiaceae	19	4	6	67	57	57	11	31	12	41	11	26	39	44	92	35	1	46	66	0	0	11	0	2	3	0	4	4	1	0	13	4	12	17	6	16	19	30	18	9	2	0	2	4	10
Bacteria	Proteobacteria	Alphaproteobacteria	Rhodospirillales	I-10	19	2	21	1	9	18	18	5	17	20	20	11	26	0	18	17	6	16	0	3	5	7	17	6	7	5	27	25	16	37	140	62	43	10	41	9	12	13	9	19	0	2	0	0	35
Bacteria	Proteobacteria	Alphaproteobacteria	Rhizobiales	Methylocystaceae	54	76	41	2	52	8	33	47	32	7	23	9	27	23	20	12	7	1	25	3	2	6	3	1	9	2	9	6	4	0	10	23	5	11	24	12	23	3	9	15	3	7	10	11	6
Bacteria	Proteobacteria	Alphaproteobacteria	Rhizobiales	FukuN57	11	20	4	2	20	7	31	25	13	5	6	14	17	40	37	12	7	9	35	1	5	3	4	0	5	2	6	2	4	0	3	5	6	1	6	5	7	3	0	6	0	6	14	6	33
[truncated: 31 more columns]
