# Supplementary material for: Experimental Infection of the Biomphalaria glabrata Vector Snail by Schistosoma mansoni Parasites Drives Snail Microbiota Dysbiosis
Source: Microorganisms. 2021 May 18;9(5):1084. doi: 10.3390/microorganisms9051084 (PMC8158356; doi:10.3390/microorganisms9051084)
Supplement: Supplementary file 1 [file microorganisms-09-01084-s001.zip › Supp_files Microbiomph/Supp_table_6_stat_beta_diversity.xlsx]

## Sheet: Feuil1
Supplementary Table S6: Statical analysis of beta diversity
Permanova Analysis and Post-Hoc Benjamini & Hochberg. Statistical significant values were considered for p < 0.005 (indicated in yellow).
		Naive snails		Primary Infection					Secondary Challenge
		B0	B25	BB1	BB4	BV1	BV4	BB25	BBB1	BBB4	BBV1
Naive snail	B25	0.0083	-	-	-	-	-	-	-	-	-
Primary Infection	BB1	0.0017	0.0017	-	-	-	-	-	-	-	-
	BB4	0.0023	0.0017	0.0214	-	-	-	-	-	-	-
	BV1	0.0023	0.0017	0.0017	0.0023	-	-	-	-	-	-
	BV4	0.0017	0.0017	0.0023	0.0023	0.0017	-	-	-	-	-
	BB25	0.0023	0.0017	0.0023	0.0017	0.0017	0.0017	-	-	-	-
Secondary Challenge	BBB1	0.0017	0.0017	0.0017	0.0023	0.0017	0.0017	0.0017	-	-	-
	BBB4	0.0032	0.0017	0.0017	0.0023	0.0023	0.0023	0.0023	0.0017	-	-
	BBV1	0.0023	0.0017	0.0017	0.0017	0.0017	0.0017	0.0032	0.222	0.0017	-
	BBV4	0.0017	0.0017	0.0032	0.0017	0.0017	0.0017	0.0017	0.0023	0.0023	0.0032
	Naive snail
Naive snail	-
Primary Infection	0.001
Secondary Challenge	0.001
