# Supplementary material for: Experimental Infection of the Biomphalaria glabrata Vector Snail by Schistosoma mansoni Parasites Drives Snail Microbiota Dysbiosis
Source: Microorganisms. 2021 May 18;9(5):1084. doi: 10.3390/microorganisms9051084 (PMC8158356; doi:10.3390/microorganisms9051084)
Supplement: Supplementary file 1 [file microorganisms-09-01084-s001.zip › Supp_files Microbiomph/Supp_table_7_Statistical_analysis_phylum_dynamic.xlsx]

## Sheet: Feuil1
Supplementary Table S7: Statistical analysis of phylum dynamic following infections
Mann-Whitney Analysis. Comparison between Naïve condition and Infected conditions. Statistical significant values were considered for p < 0.005 (indicated in yellow).
			BB1	BB4	BV1	BV4	BB25	BBB1	BBB4	BBV1	BBV4
		Tenericutes	0.0102	0.0418	0.0064	0.352	0.2358	0.0002	0.0102	0.0002	0.166
		Verrucomicrobia	0.352	0.2119	0.0495	0.0003	0.0003	0.352	0.0344	0.3821	0.0006
		Planctomycetes	0.0233	0.0006	0.0495	0.4168	0.1093	0.0013	0.0002	0.484	0.0004
		Cyanobacteria	0.3821	0.0594	0.0023	0.0023	0.1867	0.0039	0.0018	0.0049	0.0039
		Bacteroidetes	0.4483	0.1867	0.0287	0.3821	0.0049	0.0154	0.2358	0.0344	0.0039
			Tenericutes	Verrucomicrobia	Planctomycetes	Cyanobacteria	Bacteroidetes
		Naïve vs Infected	0.006446	0.02037	0.002133	0.005167	0.4929
		Sympatric vs Allopatric Primo-Infection	0.4013	0.001183	0.4013	0.004906	0.1936
		Homologous vs Heterologous Challenge	0.4824	0.3012	0.07666	0.004974	0.1251
		Day 1 vs Day 4 Primo-infection	0.02119	0.06905	0.02119	0.1781	0.1139
		Day 1 vs Day 4 Challenge	1.994e-07	0.001645	0.0006462	0.4824	7.822e-05
