# Supplementary material for: Experimental Infection of the Biomphalaria glabrata Vector Snail by Schistosoma mansoni Parasites Drives Snail Microbiota Dysbiosis
Source: Microorganisms. 2021 May 18;9(5):1084. doi: 10.3390/microorganisms9051084 (PMC8158356; doi:10.3390/microorganisms9051084)
Supplement: Supplementary file 1 [file microorganisms-09-01084-s001.zip › Supp_files Microbiomph/Supp_table_8_stat_Core_microbiota.xlsx]

## Sheet: Feuil1
Supplementary Table S8: Statistical analysis of core-microbiota dynamic
Permanova Analysis and Post-Hoc Benjamini & Hochberg. Statistical significant values were considered for p < 0.005 (indicated in yellow).
		Naïve snails	Primo-Infection
	Naive snail	-	-
	Primo-Infection	0.003	-
	Challenge	0.003	0.003
		D0	D25	D1
	D0	-	-	-
	D25	0.228	-	-
	D1	0.006	0.006	-
	D4	0.042	0.024	0.006
	SmBRE vs SmVEN	0.0016
								naive	vs	Primo-Infected	1d	25	5.740062	0.19300772	0.001		0.015
							2	naive	vs	Primo-Infected	4d	25	4.667035	0.16280147	0.001		0.015
							3	naive	vs	Primo-Infected	25d	18	6.570321	0.27875397	0.001		0.015
							4	naive	vs	Challenge	1d	25	15.797354	0.39694483	0.001		0.015
							5	naive	vs	Challenge	4d	25	12.181620	0.33667978	0.001		0.015
							6	Primo-Infected	1d	vs	Primo-Infected	4d	27	2.329654	0.08223375	0.017	0.255
							7	Primo-Infected	1d	vs	Primo-Infected	25d	20	2.243474	0.10560769	0.039	0.585
							8	Primo-Infected	1d	vs	Challenge	1d	27	9.380378	0.26512938	0.001	0.015
							9	Primo-Infected	1d	vs	Challenge	4d	27	5.444567	0.17314809	0.001	0.015
							10	Primo-Infected	4d	vs	Primo-Infected	25d	20	4.574424	0.19404181	0.002	0.030
							11	Primo-Infected	4d	vs	Challenge	1d	27	13.692491	0.34496427	0.001	0.015
							12	Primo-Infected	4d	vs	Challenge	4d	27	7.521539	0.22437928	0.001	0.015
							13	Primo-Infected	25d	vs	Challenge	1d	20	9.502683	0.33339609	0.001	0.015
							14	Primo-Infected	25d	vs	Challenge	4d	20	2.583728	0.11970722	0.045	0.675
							15	Challenge	1d	vs	Challenge	4d	27	17.687815	0.40486838	0.001	0.015
