# Supplementary material for: Experimental Infection of the Biomphalaria glabrata Vector Snail by Schistosoma mansoni Parasites Drives Snail Microbiota Dysbiosis
Source: Microorganisms. 2021 May 18;9(5):1084. doi: 10.3390/microorganisms9051084 (PMC8158356; doi:10.3390/microorganisms9051084)
Supplement: Supplementary file 1 [file microorganisms-09-01084-s001.zip › Supp_files Microbiomph/Supp_table_9_Core_microbiota_dynamic.xlsx]

## Sheet: Resume
Supplementary Table S9: Core microbiota dynamic
Frequency test to determine which families was affected significantly during infections. Statistical significant values were considered for p < 0.005 (indicated in green).
Synthetic table corresponding to % of families affected in condition of infections.

## Sheet: Frequency Test
OTUs names					Infection points
Kingdom	Phylum	Class	Order	Family	BB1	BV1	BB4	BV4	BB25	BBB1	BBV1	BBB4	BBV4
Bacteria	Proteobacteria	Alphaproteobacteria	Rhizobiales	JG35-K1-AG5	0	1.30043e-41	1.36104e-16	1.94011e-15	5.77359e-294	1.46025e-129	2.9804e-08	1.3521e-89	4.43232e-05
Bacteria	Tenericutes	Mollicutes	Mycoplasmatales	Mycoplasmataceae	1.32666e-95	0.00146205	0	4.0517e-07	1.55058e-88	0	2.50716e-58	0	0.00015292
Bacteria	Proteobacteria	Alphaproteobacteria	Rhizobiales	Rhizobiales Incertae Sedis	3.82692e-23	5.51636e-13	1.22174e-22	3.12938e-22	1.49559e-28	2.17697e-110	3.63082e-15	2.49976e-131	6.45859e-68
Bacteria	Proteobacteria	Betaproteobacteria	Rhodocyclales	Rhodocyclaceae	2.11925e-224	5.03396e-67	6.62941e-69	1.24541e-23	4.67418e-184	9.74632e-122	8.32872e-57	6.76002e-144	0
Bacteria	Proteobacteria	Alphaproteobacteria	Rickettsiales	[Caedibacter] caryophilus group	5.4939e-15	1.16809e-57	2.51973e-16	0.00197665	4.49232e-28	0.999029	0.0556877	0.988701	9.35339e-05			Core-microbiota		Family nb	%
Bacteria	Proteobacteria	Alphaproteobacteria	Rickettsiales	Anaplasmataceae	1	0.66279	2.21888e-12	5.3354e-107	1	3.34539e-246	9.697e-12	8.00604e-51	1			never affected		19	30.6452
Bacteria	Proteobacteria	Deltaproteobacteria	Bdellovibrionales	Bacteriovoracaceae	4.3461e-18	1.09929e-10	8.93515e-07	4.89265e-20	1.65757e-83	0.987429	7.19817e-54	0.0416828	7.38866e-50			affected		43	69.3548
Bacteria	Proteobacteria	Deltaproteobacteria	Bdellovibrionales	Bdellovibrionaceae	0.0057172	0.279968	0.265587	2.82238e-19	4.23596e-10	2.67197e-13	2.66378e-05	0.78062	5.59708e-13			always affected		4	6.45161
Bacteria	Proteobacteria	Alphaproteobacteria	Rhizobiales	Beijerinckiaceae	1.09493e-07	0.999997	0.950238	0.999226	0.360999	4.41261e-21	0.999288	0.000120982	1			sometimes affected		39	62.9032
Bacteria	Acidobacteria	Blastocatellia	Blastocatellales	Blastocatellaceae (Subgroup 4)	3.68897e-30	0.999995	1	4.62644e-26	0.863196	0.00102681	1	0.999995	1			Core-microbiota affected		Family nb	%
Bacteria	Proteobacteria	Alphaproteobacteria	Rhizobiales	Bradyrhizobiaceae	0.0202194	0.999736	1	1	8.09815e-53	1	5.73883e-06	1	5.89022e-16			always		4	9.30233
Bacteria	Proteobacteria	Betaproteobacteria	Burkholderiales	Burkholderiaceae	0.0420516	0.999996	0.999735	0.922476	0.999981	0.982713	0.995786	0.998477	0.999987			sometimes		39	90.6977
Bacteria	Proteobacteria	Alphaproteobacteria	Caulobacterales	Caulobacteraceae	0.00385597	0.999912	0.288554	0.99648	0.998672	0.989567	0.792526	0.964886	0.144359			by SmBRE		10	23.2558
Bacteria	Bacteroidetes	Sphingobacteriia	Sphingobacteriales	Chitinophagaceae	2.05725e-06	1	1	1	0.181214	1	1	1	1			by SmVEN		4	9.30233
Bacteria	Verrucomicrobia	Spartobacteria	Chthoniobacterales	Chthoniobacterales Incertae Sedis	1	1	1	5.93069e-13	1	1	1	1	1			by primo-infection		15	34.8837
Bacteria	Proteobacteria	Betaproteobacteria	Burkholderiales	Comamonadaceae	1	0.999999	1.25139e-79	1	1	0.00307752	1.19937e-158	1	1			by challenge		2	4.65116
Bacteria	Bacteroidetes	Flavobacteriia	Flavobacteriales	Cryomorphaceae	1	0.910267	1	1	9.83783e-11	1	1.06944e-40	1	2.265e-31			1 day after infections		9	20.9302
Bacteria	Bacteroidetes	Cytophagia	Cytophagales	Cytophagaceae	7.46442e-15	0	3.65651e-102	1.69487e-56	1	0.25153	2.11747e-238	0.00357227	1.21962e-185			4 days after infections		3	6.97674
Bacteria	Proteobacteria	Gammaproteobacteria	Enterobacteriales	Enterobacteriaceae	1	1	1	1	1	0	1	0	2.78902e-26
Bacteria	Proteobacteria	Alphaproteobacteria	Sphingomonadales	Erythrobacteraceae	0.0270722	0.209403	0.538484	0.934988	0.993244	0.582941	0.974298	0.99925	0.999665
Bacteria	Bacteroidetes	Flavobacteriia	Flavobacteriales	Flavobacteriaceae	0.999798	0.000160373	1	1	0	1	0.308977	1	0
Bacteria	Proteobacteria	Betaproteobacteria	Hydrogenophilales	Hydrogenophilaceae	0.00174299	0.999281	0.999561	0.147699	0.942132	0.0030272	0.004374	0.999544	0.927767
Bacteria	Proteobacteria	Alphaproteobacteria	Rhizobiales	Hyphomicrobiaceae	5.16002e-260	5.74663e-17	0.998839	2.08515e-27	1.17635e-93	0	0.0132254	1.12345e-256	0.999958
Bacteria	Proteobacteria	Alphaproteobacteria	Caulobacterales	Hyphomonadaceae	0.00197593	0.00436413	0.036297	0.0564152	0.0916718	0.0958802	0.98844	0.354095	0.0557142
Bacteria	Proteobacteria	Alphaproteobacteria	Rhodospirillales	I-10	0.68963	0.87463	5.37292e-08	0.208263	0.953592	0.417399	0.998495	0.999462	0.880344
Bacteria	Proteobacteria	Gammaproteobacteria	Legionellales	Legionellaceae	0.599271	2.35017e-05	1.28486e-100	5.41883e-13	0.864222	0.784522	0.0100338	0.858112	0.985244
Bacteria	Proteobacteria	Alphaproteobacteria	Rhizobiales	Methylobacteriaceae	1.48104e-21	0.355338	7.80388e-67	0.962938	4.12645e-12	1.28273e-28	1	0.0150108	0.998185
Bacteria	Proteobacteria	Betaproteobacteria	Methylophilales	Methylophilaceae	1.73476e-27	0.00015099	1.11437e-20	1	0.99997	0.809398	0.238546	0.00145717	1
Bacteria	Actinobacteria	Actinobacteria	Micrococcales	Microbacteriaceae	0.0382999	1	1	0.665127	1	1	1	1	1
Bacteria	Proteobacteria	Betaproteobacteria	Neisseriales	Neisseriaceae	1	0.99886	0.032585	0.99907	1	0.999967	1.9195e-08	0.969513	4.60964e-37
Bacteria	Proteobacteria	Betaproteobacteria	Nitrosomonadales	Nitrosomonadaceae	0.0370068	2.9958e-05	0.146086	5.66382e-24	0.975993	0.00303037	1.70874e-05	0.0346219	0.471669
Bacteria	Nitrospirae	Nitrospira	Nitrospirales	Nitrospiraceae	5.96203e-46	2.44562e-08	1	0.000741037	6.3615e-55	5.03768e-68	1.01961e-09	1	1
Bacteria	Verrucomicrobia	Opitutae	Opitutales	Opitutaceae	1.20751e-08	1.91095e-118	0.0115597	0.635286	0.998028	0.502439	0.378614	1	0.85086
Bacteria	Planctomycetes	Planctomycetacia	Planctomycetales	Planctomycetaceae	1	1.27564e-08	0.999999	0.999981	1	1	1	1	1
Bacteria	Proteobacteria	Gammaproteobacteria	Pseudomonadales	Pseudomonadaceae	0	0	0	0	0	0.949177	0	1	9.28608e-119
Bacteria	Proteobacteria	Alphaproteobacteria	Rhizobiales	Rhizobiaceae	0.969349	0.989861	2.09112e-18	0.218374	9.84012e-60	1	1	1	1
Bacteria	Proteobacteria	Alphaproteobacteria	Rhodobacterales	Rhodobacteraceae	0.999999	0.000943881	7.9915e-49	0	1	1	1	1	1
Bacteria	Bacteroidetes	Sphingobacteriia	Sphingobacteriales	Saprospiraceae	0.962919	1	1	1	1	0.335985	0.000294988	0.999997	0.999991
Bacteria	Proteobacteria	Gammaproteobacteria	Alteromonadales	Shewanellaceae	0	0.179863	1.32662e-60	0	0.00736613	1.3947e-92	0.525307	1.07416e-235	1.11885e-43
Bacteria	Proteobacteria	Alphaproteobacteria	Sphingomonadales	Sphingomonadaceae	0.0155466	1	1	0.762229	1	1	1	0.864731	0.875458
Bacteria	Verrucomicrobia	Verrucomicrobiae	Verrucomicrobiales	Verrucomicrobiaceae	0.999996	0	2.25135e-68	6.8848e-177	3.20559e-26	0.994277	2.02416e-82	0.894827	3.22292e-259
Bacteria	Proteobacteria	Alphaproteobacteria	Rhizobiales	Xanthobacteraceae	1	1	0.998392	2.70414e-27	1	1	1	1	1
Bacteria	Proteobacteria	Gammaproteobacteria	Xanthomonadales	Xanthomonadales Incertae Sedis	0.000305456	0.0315565	0.941706	5.3388e-13	0.0167997	2.71992e-05	0.000109972	0.821307	0.998508
Bacteria	Proteobacteria	Deltaproteobacteria	Oligoflexales	0319-6G20	0.929556	0.213141	0.138544	0.697432	0.999337	0.993133	0.999997	0.995387	0.999985
Bacteria	Actinobacteria	Acidimicrobiia	Acidimicrobiales	Acidimicrobiales Incertae Sedis	1	1	1	0.189258	1	1	1	1	1
Bacteria	Chloroflexi	Caldilineae	Caldilineales	Caldilineaceae	1	1	1	1	1	1	1	1	1
Bacteria	Proteobacteria	Alphaproteobacteria	Rhizobiales	FukuN57	0.0909471	0.991103	0.974321	0.976143	0.614086	0.520906	0.999282	0.269288	0.971777
Bacteria	Actinobacteria	Actinobacteria	Frankiales	Geodermatophilaceae	1	0.998989	0.999547	1	1	1	1	1	1
Bacteria	Proteobacteria	Gammaproteobacteria	Oceanospirillales	Halomonadaceae	1	1	1	0.998765	1	1	1	1	0.999979
Bacteria	Proteobacteria	Alphaproteobacteria	Rickettsiales	Mitochondria	1	1	1	1	1	1	1	1	1
Bacteria	Proteobacteria	Alphaproteobacteria	Rhizobiales	MNG7	1	0.999532	1	1	1	1	1	1	1
Bacteria	Bacteroidetes	Sphingobacteriia	Sphingobacteriales	NS11-12 marine group	0.979508	0.551088	0.993451	0.999973	0.999962	1	0.996987	1	0.0968286
Bacteria	Firmicutes	Clostridia	Halanaerobiales	ODP1230B8.23	1	1	1	1	1	1	1	1	1
Bacteria	Chlamydiae	Chlamydiae	Chlamydiales	Parachlamydiaceae	0.841836	0.999357	0.996478	0.964162	0.331163	0.999997	1	0.999903	1
Bacteria	Proteobacteria	Alphaproteobacteria	Rhizobiales	Phyllobacteriaceae	1	1	1	1	1	1	1	1	1
Bacteria	Firmicutes	Clostridia	Clostridiales	Lachnospiraceae	1	1	1	1	1	1	0.995718	0.999993	1
Bacteria	Proteobacteria	Alphaproteobacteria	Rhodospirillales	Rhodospirillaceae	1	1	1	0.994802	1	1	1	1	1
Bacteria	Proteobacteria	Alphaproteobacteria	Rhodospirillales	Rhodospirillales Incertae Sedis	1	1	1	1	1	1	1	1	1
Bacteria	Acidobacteria	Solibacteres	Solibacterales	Solibacteraceae (Subgroup 3)	1	1	1	0.0794825	1	1	1	1	1
Bacteria	Proteobacteria	Gammaproteobacteria	Xanthomonadales	Xanthomonadaceae	1	1	1	1	1	1	1	1	1
Bacteria	Actinobacteria	Thermoleophilia	Solirubrobacterales	TM146	1	0.999973	1	0.989673	1	1	1	1	1
Bacteria	Proteobacteria	Alphaproteobacteria	Rhizobiales	Methylocystaceae	0.993699	0.999995	0.999367	0.989216	0.997643	0.999994	1	0.999863	0.999963
